# Supplementary material for: Rapid and biased evolution of canalization during adaptive divergence revealed by dominance in gene expression variability during Arctic charr early development
Source: Commun Biol. 2023 Aug 31;6:897. doi: 10.1038/s42003-023-05264-5 (PMC10471602; doi:10.1038/s42003-023-05264-5)
Supplement: Supplementary file 4 — Supplementary Data 1 [file 42003_2023_5264_MOESM4_ESM.xlsx]

## Sheet: Feuil1
Cluster	GO ID	GO Term	Annotated genes	Significant genes	Expected	p-value
1	GO:0000398	mRNA splicing, via spliceosome	694	87	30.34	3.4e-08
	GO:0000381	regulation of alternative mRNA splicing,...	168	25	7.34	8.7e-08
	GO:0061077	chaperone-mediated protein folding	152	20	6.64	2.3e-07
	GO:0006368	transcription elongation from RNA polyme...	277	28	12.11	2.6e-07
	GO:0031053	primary miRNA processing	32	10	1.4	6.6e-07
	GO:0006458	'de novo' protein folding	101	13	4.42	1.3e-06
	GO:0042795	snRNA transcription by RNA polymerase II	117	18	5.11	3.3e-06
	GO:0006406	mRNA export from nucleus	228	29	9.97	6.3e-06
	GO:0000724	double-strand break repair via homologou...	179	21	7.83	6.5e-06
	GO:0006369	termination of RNA polymerase II transcr...	126	18	5.51	9.6e-06
2	GO:0003148	outflow tract septum morphogenesis	144	20	5.61	8.6e-07
	GO:0009948	anterior/posterior axis specification	412	36	16.06	1.8e-06
	GO:0072095	regulation of branch elongation involved...	17	7	0.66	1.9e-06
	GO:0006886	intracellular protein transport	2718	158	105.93	2.2e-06
	GO:0061055	myotome development	29	8	1.13	7.9e-06
	GO:0072193	ureter smooth muscle cell differentiatio...	40	9	1.56	1.8e-05
	GO:1904294	positive regulation of ERAD pathway	38	8	1.48	1.9e-05
	GO:0043282	pharyngeal muscle development	23	7	0.9	1.9e-05
	GO:0040037	negative regulation of fibroblast growth...	74	12	2.88	2.7e-05
	GO:0048538	thymus development	273	26	10.64	2.8e-05
3	GO:0051220	cytoplasmic sequestering of protein	81	10	3.26	1.8e-05
	GO:1902902	negative regulation of autophagosome ass...	39	9	1.57	1.9e-05
	GO:2000036	regulation of stem cell population maint...	123	11	4.96	1.9e-05
	GO:0002924	negative regulation of humoral immune re...	17	6	0.68	3.6e-05
	GO:0072310	glomerular epithelial cell development	98	7	3.95	3.7e-05
	GO:0060319	primitive erythrocyte differentiation	39	8	1.57	0.00014
	GO:0016032	viral process	1690	80	68.08	0.00025
	GO:0070125	mitochondrial translational elongation	104	13	4.19	0.00028
	GO:0070126	mitochondrial translational termination	105	13	4.23	0.00031
	GO:0031087	deadenylation-independent decapping of n...	16	5	0.64	0.00032
4	GO:0070125	mitochondrial translational elongation	104	26	4.31	8.9e-14
	GO:0070126	mitochondrial translational termination	105	25	4.35	8.8e-13
	GO:0010972	negative regulation of G2/M transition o...	220	30	9.12	1.8e-11
	GO:0061418	regulation of transcription from RNA pol...	173	26	7.17	8.4e-10
	GO:0002479	antigen processing and presentation of e...	134	24	5.55	1.4e-09
	GO:0043488	regulation of mRNA stability	431	43	17.86	6.1e-09
	GO:0008063	Toll signaling pathway	70	16	2.9	2.1e-08
	GO:0016579	protein deubiquitination	542	47	22.46	2.8e-08
	GO:0000398	mRNA splicing, via spliceosome	694	73	28.76	4.4e-08
	GO:0031146	SCF-dependent proteasomal ubiquitin-depe...	141	22	5.84	8.7e-08
5	GO:0002181	cytoplasmic translation	261	49	9.61	< 1e-30
	GO:0019083	viral transcription	301	45	11.08	2.7e-17
	GO:0006413	translational initiation	295	36	10.86	4.5e-16
	GO:0006614	SRP-dependent cotranslational protein ta...	69	21	2.54	7.3e-16
	GO:0000184	nuclear-transcribed mRNA catabolic proce...	145	27	5.34	3.5e-12
	GO:0006364	rRNA processing	404	47	14.88	1.3e-11
	GO:0000028	ribosomal small subunit assembly	48	14	1.77	1.2e-09
	GO:0006412	translation	1434	130	52.81	2.2e-07
	GO:1902306	negative regulation of sodium ion transm...	48	5	1.77	1.8e-06
	GO:0015031	protein transport	5299	233	195.13	5.5e-06
6	GO:0006120	mitochondrial electron transport, NADH t...	74	20	2.31	7.5e-14
	GO:0032981	mitochondrial respiratory chain complex ...	87	19	2.71	1.9e-11
	GO:0002181	cytoplasmic translation	261	27	8.14	3.9e-11
	GO:0019083	viral transcription	301	24	9.39	1.5e-08
	GO:0006414	translational elongation	207	17	6.46	1.7e-07
	GO:0009952	anterior/posterior pattern specification	1319	68	41.13	6.3e-07
	GO:0000184	nuclear-transcribed mRNA catabolic proce...	145	18	4.52	3.7e-06
	GO:0048653	anther development	12	5	0.37	1.9e-05
	GO:0010223	secondary shoot formation	12	5	0.37	1.9e-05
	GO:0006413	translational initiation	295	20	9.2	1.9e-05
7	GO:0002181	cytoplasmic translation	261	29	12.21	3e-07
	GO:0042407	cristae formation	52	12	2.43	3.8e-06
	GO:1902884	positive regulation of response to oxida...	53	8	2.48	1.1e-05
	GO:0001700	embryonic development via the syncytial ...	135	21	6.32	1.5e-05
	GO:0050821	protein stabilization	522	46	24.43	3.3e-05
	GO:0006886	intracellular protein transport	2718	170	127.18	3.6e-05
	GO:0043312	neutrophil degranulation	869	67	40.66	3.8e-05
	GO:1904693	midbrain morphogenesis	10	5	0.47	4.6e-05
	GO:0044804	autophagy of nucleus	32	8	1.5	8.7e-05
	GO:0006413	translational initiation	295	26	13.8	8.8e-05
8	GO:0043161	proteasome-mediated ubiquitin-dependent ...	1030	147	63.35	4.1e-15
	GO:0006886	intracellular protein transport	2718	281	167.16	9.7e-12
	GO:0006888	endoplasmic reticulum to Golgi vesicle-m...	438	72	26.94	1.6e-10
	GO:0036498	IRE1-mediated unfolded protein response	152	29	9.35	1.3e-09
	GO:0070936	protein K48-linked ubiquitination	168	36	10.33	5.5e-09
	GO:0015031	protein transport	5299	451	325.9	5e-08
	GO:0007032	endosome organization	203	37	12.49	7.8e-08
	GO:0035509	negative regulation of myosin-light-chai...	26	11	1.6	1.5e-07
	GO:0034067	protein localization to Golgi apparatus	88	21	5.41	1.5e-07
	GO:0018105	peptidyl-serine phosphorylation	1000	94	61.5	1.6e-07
9	GO:0060048	cardiac muscle contraction	697	96	40.88	3.5e-18
	GO:0046716	muscle cell cellular homeostasis	105	35	6.16	8.8e-18
	GO:0030049	muscle filament sliding	131	42	7.68	1.1e-12
	GO:0006942	regulation of striated muscle contractio...	498	66	29.21	2.7e-12
	GO:0003009	skeletal muscle contraction	169	39	9.91	7.7e-12
	GO:0045214	sarcomere organization	277	48	16.25	1e-11
	GO:0032201	telomere maintenance via semi-conservati...	30	15	1.76	2.1e-11
	GO:0000083	regulation of transcription involved in ...	82	21	4.81	5.2e-10
	GO:0071688	striated muscle myosin thick filament as...	65	17	3.81	8.5e-10
	GO:0055010	ventricular cardiac muscle tissue morpho...	306	50	17.95	9.9e-10
10	GO:0006406	mRNA export from nucleus	228	59	14.72	4.6e-20
	GO:0000398	mRNA splicing, via spliceosome	694	149	44.8	1.6e-17
	GO:0060964	regulation of gene silencing by miRNA	236	42	15.23	1.2e-13
	GO:0006409	tRNA export from nucleus	61	22	3.94	1.1e-11
	GO:0045292	mRNA cis splicing, via spliceosome	95	32	6.13	3.1e-11
	GO:0043488	regulation of mRNA stability	431	62	27.82	3.9e-10
	GO:0031145	anaphase-promoting complex-dependent cat...	158	33	10.2	1.7e-09
	GO:0006334	nucleosome assembly	149	38	9.62	4.8e-09
	GO:0000245	spliceosomal complex assembly	148	38	9.55	1.1e-08
	GO:0006271	DNA strand elongation involved in DNA re...	30	12	1.94	3.3e-08
