# Supplementary material for: Rapid and biased evolution of canalization during adaptive divergence revealed by dominance in gene expression variability during Arctic charr early development
Source: Commun Biol. 2023 Aug 31;6:897. doi: 10.1038/s42003-023-05264-5 (PMC10471602; doi:10.1038/s42003-023-05264-5)
Supplement: Supplementary file 5 — Supplementary Data 2 [file 42003_2023_5264_MOESM5_ESM.xlsx]

## Sheet: Feuil1
Cluster	GO ID	GO Term	Annotated genes	Significant genes	Expected	p-value
1	GO:2001045	negative regulation of integrin-mediated...	20	2	0.05	0.0012
	GO:1900194	negative regulation of oocyte maturation	31	2	0.08	0.0029
	GO:0061386	closure of optic fissure	32	2	0.08	0.0031
	GO:0060235	lens induction in camera-type eye	33	2	0.09	0.0033
	GO:0021960	anterior commissure morphogenesis	39	2	0.1	0.0046
	GO:0070933	histone H4 deacetylation	39	2	0.1	0.0046
	GO:0032366	intracellular sterol transport	66	2	0.17	0.0051
	GO:1903206	negative regulation of hydrogen peroxide...	49	2	0.13	0.0072
	GO:0006820	anion transport	1649	7	4.28	0.01
	GO:0060996	dendritic spine development	596	3	1.55	0.015
2	GO:0051894	positive regulation of focal adhesion as...	130	3	0.25	0.0019
	GO:0060978	angiogenesis involved in coronary vascul...	45	2	0.09	0.0033
	GO:0050687	negative regulation of defense response ...	73	3	0.14	0.0039
	GO:0022408	negative regulation of cell-cell adhesio...	685	5	1.3	0.0041
	GO:0048739	cardiac muscle fiber development	55	2	0.1	0.0049
	GO:0070262	peptidyl-serine dephosphorylation	56	2	0.11	0.0051
	GO:0060982	coronary artery morphogenesis	61	2	0.12	0.006
	GO:0001822	kidney development	1523	7	2.88	0.0085
	GO:0055085	transmembrane transport	3668	9	6.94	0.011
	GO:0042325	regulation of phosphorylation	4917	15	9.3	0.013
3	GO:0032364	oxygen homeostasis	22	2	0.08	0.003
	GO:0010508	positive regulation of autophagy	373	6	1.37	0.0041
	GO:0001755	neural crest cell migration	300	5	1.11	0.0052
	GO:0072311	glomerular epithelial cell differentiati...	119	2	0.44	0.0073
	GO:0002504	antigen processing and presentation of p...	192	2	0.71	0.0073
	GO:0036152	phosphatidylethanolamine acyl-chain remo...	39	2	0.14	0.0091
	GO:2000001	regulation of DNA damage checkpoint	42	2	0.15	0.011
	GO:0010591	regulation of lamellipodium assembly	163	4	0.6	0.013
	GO:0007049	cell cycle	5368	20	19.78	0.015
	GO:0036119	response to platelet-derived growth fact...	136	2	0.5	0.015
4	GO:0061314	Notch signaling involved in heart develo...	48	3	0.16	0.00054
	GO:1990410	adrenomedullin receptor signaling pathwa...	13	2	0.04	0.00082
	GO:0002265	astrocyte activation involved in immune ...	15	2	0.05	0.0011
	GO:0072554	blood vessel lumenization	16	2	0.05	0.0013
	GO:0006811	ion transport	4486	17	14.81	0.0015
	GO:0071224	cellular response to peptidoglycan	18	2	0.06	0.0016
	GO:1905167	positive regulation of lysosomal protein...	20	2	0.07	0.002
	GO:1902498	regulation of protein autoubiquitination	20	2	0.07	0.002
	GO:1902746	regulation of lens fiber cell differenti...	22	2	0.07	0.0024
	GO:0031102	neuron projection regeneration	378	5	1.25	0.0025
5	GO:0060178	regulation of exocyst localization	16	3	0.06	3e-05
	GO:0098914	membrane repolarization during atrial ca...	34	3	0.13	0.0003
	GO:0060672	epithelial cell morphogenesis involved i...	11	2	0.04	0.00079
	GO:0001878	response to yeast	50	3	0.19	0.00095
	GO:1990410	adrenomedullin receptor signaling pathwa...	13	2	0.05	0.0011
	GO:0032484	Ral protein signal transduction	14	2	0.05	0.0013
	GO:0016188	synaptic vesicle maturation	74	4	0.28	0.0018
	GO:0035881	amacrine cell differentiation	64	3	0.25	0.002
	GO:0031102	neuron projection regeneration	378	4	1.45	0.0035
	GO:0019732	antifungal humoral response	23	2	0.09	0.0035
6	GO:0050976	detection of mechanical stimulus involve...	30	2	0.04	0.00075
	GO:1903818	positive regulation of voltage-gated pot...	49	2	0.07	0.002
	GO:0023041	neuronal signal transduction	59	2	0.08	0.0029
	GO:0071286	cellular response to magnesium ion	68	2	0.09	0.0038
	GO:1990126	retrograde transport, endosome to plasma...	72	2	0.1	0.0043
	GO:0010960	magnesium ion homeostasis	75	2	0.1	0.0046
	GO:0006937	regulation of muscle contraction	862	5	1.16	0.0064
	GO:0042733	embryonic digit morphogenesis	291	3	0.39	0.0071
	GO:0050966	detection of mechanical stimulus involve...	100	2	0.13	0.0081
	GO:0090023	positive regulation of neutrophil chemot...	121	2	0.16	0.012
7	GO:0033227	dsRNA transport	33	2	0.03	0.00049
	GO:1903715	regulation of aerobic respiration	34	2	0.03	0.00053
	GO:0060628	regulation of ER to Golgi vesicle-mediat...	47	2	0.05	0.001
	GO:0035264	multicellular organism growth	835	5	0.83	0.0011
	GO:0000212	meiotic spindle organization	62	2	0.06	0.0017
	GO:1900049	regulation of histone exchange	10	1	0.01	0.0099
	GO:0043007	maintenance of rDNA	10	1	0.01	0.0099
	GO:0032763	regulation of mast cell cytokine product...	11	1	0.01	0.011
	GO:0090158	endoplasmic reticulum membrane organizat...	11	1	0.01	0.011
	GO:0007417	central nervous system development	4835	10	4.8	0.011
8	GO:0060013	righting reflex	43	2	0.01	1.9e-05
	GO:0042297	vocal learning	53	2	0.01	2.8e-05
	GO:0060501	positive regulation of epithelial cell p...	54	2	0.01	2.9e-05
	GO:0071625	vocalization behavior	93	2	0.01	8.7e-05
	GO:0021756	striatum development	105	2	0.02	0.00011
	GO:0048745	smooth muscle tissue development	168	2	0.03	0.00029
	GO:0002053	positive regulation of mesenchymal cell ...	173	2	0.03	0.0003
	GO:0033574	response to testosterone	215	2	0.03	0.00047
	GO:0048286	lung alveolus development	230	2	0.04	0.00053
	GO:0048857	neural nucleus development	238	2	0.04	0.00057
9	GO:0031115	negative regulation of microtubule polym...	68	2	0.06	0.0016
	GO:0006638	neutral lipid metabolic process	322	2	0.28	0.005
	GO:0051684	maintenance of Golgi location	10	1	0.01	0.0086
	GO:0003026	regulation of systemic arterial blood pr...	10	1	0.01	0.0086
	GO:0060785	regulation of apoptosis involved in tiss...	11	1	0.01	0.0095
	GO:0097176	epoxide metabolic process	11	1	0.01	0.0095
	GO:0048877	homeostasis of number of retina cells	11	1	0.01	0.0095
	GO:0060738	epithelial-mesenchymal signaling involve...	12	1	0.01	0.01
	GO:0061319	nephrocyte differentiation	12	1	0.01	0.01
	GO:0007228	positive regulation of hh target transcr...	12	1	0.01	0.01
10	GO:0007280	pole cell migration	22	2	0.03	0.00035
	GO:0060013	righting reflex	43	2	0.05	0.0013
	GO:0042297	vocal learning	53	2	0.07	0.002
	GO:0060501	positive regulation of epithelial cell p...	54	2	0.07	0.0021
	GO:0040007	growth	4532	7	5.66	0.0056
	GO:0071625	vocalization behavior	93	2	0.12	0.0061
	GO:0021756	striatum development	105	2	0.13	0.0077
	GO:0048745	smooth muscle tissue development	168	3	0.21	0.0099
	GO:0045880	positive regulation of smoothened signal...	125	2	0.16	0.011
	GO:0036303	lymph vessel morphogenesis	108	2	0.13	0.012
