# Supplementary material for: Rapid and biased evolution of canalization during adaptive divergence revealed by dominance in gene expression variability during Arctic charr early development
Source: Commun Biol. 2023 Aug 31;6:897. doi: 10.1038/s42003-023-05264-5 (PMC10471602; doi:10.1038/s42003-023-05264-5)
Supplement: Supplementary file 6 — Supplementary Data 3 [file 42003_2023_5264_MOESM6_ESM.xlsx]

## Sheet: Feuil1
Contrast	GO ID	Term	Annotated genes	Significant genes	Expected	p-value
SBxSB/PLxPL
	GO:0031145	anaphase-promoting complex-dependent cat...	158	72	33.72	8.7e-12
	GO:0061418	regulation of transcription from RNA pol...	173	73	36.92	1.1e-10
	GO:0008063	Toll signaling pathway	70	33	14.94	4e-10
	GO:0060071	Wnt signaling pathway. planar cell polar...	318	112	67.87	1e-09
	GO:0045454	cell redox homeostasis	113	51	24.12	1.3e-08
	GO:0006521	regulation of cellular amino acid metabo...	139	53	29.66	1.4e-08
	GO:0002479	antigen processing and presentation of e...	134	57	28.6	2.7e-08
	GO:0043488	regulation of mRNA stability	431	133	91.98	3e-08
	GO:0031146	SCF-dependent proteasomal ubiquitin-depe...	141	59	30.09	3.1e-08
	GO:0071688	striated muscle myosin thick filament as...	65	29	13.87	6.4e-08
PLxSB/PLxPL
	GO:0046039	GTP metabolic process	145	8	1.36	0.00013
	GO:0033955	mitochondrial DNA inheritance	29	4	0.27	0.00015
	GO:0006099	tricarboxylic acid cycle	66	5	0.62	0.00039
	GO:0018279	protein N-linked glycosylation via aspar...	71	5	0.66	0.00055
	GO:0002729	positive regulation of natural killer ce...	41	4	0.38	0.00058
	GO:0018401	peptidyl-proline hydroxylation to 4-hydr...	18	3	0.17	0.0006
	GO:0002925	positive regulation of humoral immune re...	43	4	0.4	0.0007
	GO:0032831	positive regulation of CD4-positive. CD2...	44	4	0.41	0.00076
	GO:0051344	negative regulation of cyclic-nucleotide...	21	3	0.2	0.00095
	GO:0061762	CAMKK-AMPK signaling cascade	21	3	0.2	0.00095
SBXPL/PLxPL
	GO:0002729	positive regulation of natural killer ce...	41	4	0.19	4.3e-05
	GO:0002925	positive regulation of humoral immune re...	43	4	0.2	5.2e-05
	GO:0032831	positive regulation of CD4-positive. CD2...	44	4	0.21	5.7e-05
	GO:0045954	positive regulation of natural killer ce...	88	5	0.42	6.4e-05
	GO:0046039	GTP metabolic process	145	6	0.69	7e-05
	GO:0045588	positive regulation of gamma-delta T cel...	57	4	0.27	0.00016
	GO:1901700	response to oxygen-containing compound	6662	33	31.6	0.00019
	GO:0033955	mitochondrial DNA inheritance	29	3	0.14	0.00035
	GO:0046902	regulation of mitochondrial membrane per...	254	5	1.2	0.00063
	GO:0010524	positive regulation of calcium ion trans...	205	5	0.97	0.00086
PLxSB/SBxSB
	GO:0030240	skeletal muscle thin filament assembly	46	20	3.08	3.2e-12
	GO:0045214	sarcomere organization	277	53	18.56	1.6e-10
	GO:0007519	skeletal muscle tissue development	889	123	59.58	2.2e-10
	GO:0071688	striated muscle myosin thick filament as...	65	23	4.36	4.2e-09
	GO:0006096	glycolytic process	262	40	17.56	1.7e-08
	GO:0048741	skeletal muscle fiber development	198	36	13.27	3e-08
	GO:0055003	cardiac myofibril assembly	96	25	6.43	4.1e-08
	GO:0043501	skeletal muscle adaptation	128	27	8.58	5.3e-08
	GO:0090131	mesenchyme migration	33	13	2.21	8.5e-08
	GO:0006099	tricarboxylic acid cycle	66	18	4.42	2.1e-07
SBxPL/SBxSB
	GO:0060827	regulation of canonical Wnt signaling pa...	11	2	0.02	0.00027
	GO:0035269	protein O-linked mannosylation	21	2	0.05	0.001
	GO:0031346	positive regulation of cell projection of	1996	5	4.48	0.0064
	GO:0009799	specification of symmetry	712	4	1.6	0.0088
	GO:0031929	TOR signaling	322	3	0.72	0.0088
	GO:0007077	mitotic nuclear envelope disassembly	67	2	0.15	0.01
	GO:0031399	regulation of protein modification proce...	5768	20	12.94	0.012
	GO:0031065	positive regulation of histone deacetyla...	86	2	0.19	0.016
	GO:0010172	embryonic body morphogenesis	96	2	0.22	0.02
	GO:1902477	regulation of defense response to bacter...	10	1	0.02	0.022
PLxSB/SBxPL
	GO:0006458	'de novo' protein folding	101	15	3.88	3.1e-08
	GO:0000398	mRNA splicing. via spliceosome	694	73	26.65	1e-07
	GO:1904874	positive regulation of telomerase RNA lo...	24	9	0.92	1.4e-07
	GO:0006099	tricarboxylic acid cycle	66	14	2.53	1.7e-07
	GO:0061077	chaperone-mediated protein folding	152	21	5.84	1.8e-07
	GO:0006418	tRNA aminoacylation for protein translat...	67	14	2.57	7.4e-07
	GO:0010501	RNA secondary structure unwinding	78	14	2.99	1.4e-06
	GO:0000463	maturation of LSU-rRNA from tricistronic...	43	11	1.65	1.6e-06
	GO:0045727	positive regulation of translation	397	42	15.24	1.8e-06
	GO:0042795	snRNA transcription by RNA polymerase II	117	17	4.49	2.4e-06
