# Supplementary material for: Rapid and biased evolution of canalization during adaptive divergence revealed by dominance in gene expression variability during Arctic charr early development
Source: Commun Biol. 2023 Aug 31;6:897. doi: 10.1038/s42003-023-05264-5 (PMC10471602; doi:10.1038/s42003-023-05264-5)
Supplement: Supplementary file 7 — Supplementary Data 4 [file 42003_2023_5264_MOESM7_ESM.xlsx]

## Sheet: Feuil1
Contrast	GO ID	GO Term	Annotated genes	Significant genes	Expected	p-value
SBxSB/PLXPL	GO:1902746	regulation of lens fiber cell differenti...	22	2	0.04	0.00057
150ts								1No target corresponding to expressed genes in the mRNA dataset.
	GO:1901844	regulation of cell communicatio n by elec...	33	2	0.05	0.0013
	GO:0060017	parathyroid gland development	38	2	0.06	0.0017
	GO:0014911	positive regulation of smooth muscle cel...	215	4	0.34	0.0023
	GO:0032754	positive regulation of interleukin-5 pro...	45	2	0.07	0.0024
	GO:0045602	negative regulation of endothelial cell ...	56	2	0.09	0.0037
	GO:0048103	somatic stem cell division	68	2	0.11	0.0054
	GO:0071732	cellular response to nitric oxide	78	2	0.12	0.007
	GO:0042325	regulation of phosphorylation	4917	14	7.88	0.0086
	GO:0001771	immunological synapse formation	87	2	0.14	0.0086
PLxSB/PLxPL	NA	NA	NA	NA	NA	NA
150ts1
SBxPL/PLxPL	GO:0010992	ubiquitin recycling	12	1	0	0.0015
150ts
	GO:0060340	positive regulation of type I interferon...	13	1	0	0.0017
	GO:0051661	maintenance of centrosome location	17	1	0	0.0022
	GO:0044791	positive regulation by host of viral rel...	22	1	0	0.0028
	GO:0033182	regulation of histone ubiquitination	36	1	0	0.0046
	GO:0000729	DNA double-strand break processing	40	1	0.01	0.0051
	GO:0035458	cellular response to interferon-beta	58	1	0.01	0.0074
	GO:0051443	positive regulation of ubiquitin-protein...	95	1	0.01	0.012
	GO:0010800	positive regulation of peptidyl-threonin...	95	1	0.01	0.012
	GO:0006301	postreplication repair	114	1	0.01	0.015
PLxSB/SBxSB	GO:0003026	regulation of systemic arterial blood pr...	10	2	0.03	0.00044
150ts
	GO:0000301	retrograde transport. vesicle recycling ...	11	2	0.03	0.00054
	GO:0097401	synaptic vesicle lumen acidification	11	2	0.03	0.00054
	GO:1902010	negative regulation of translation in re...	12	2	0.04	0.00064
	GO:1904504	positive regulation of lipophagy	17	2	0.05	0.0013
	GO:0050915	sensory perception of sour taste	18	2	0.06	0.0015
	GO:0071233	cellular response to leucine	19	2	0.06	0.0017
	GO:1990253	cellular response to leucine starvation	20	2	0.06	0.0018
	GO:0042325	regulation of phosphorylation	4917	23	15.6	0.0019
	GO:0036091	positive regulation of transcription fro...	22	2	0.07	0.0022
SBPL/SBxSB	GO:1902746	regulation of lens fiber cell differenti...	22	3	0.05	1.5e-05
150ts
	GO:0010992	ubiquitin recycling	12	2	0.03	0.0003
	GO:0090084	negative regulation of inclusion body as...	24	2	0.05	0.0013
	GO:0035333	Notch receptor processing. ligand-depend...	37	2	0.08	0.003
	GO:0042026	protein refolding	37	2	0.08	0.003
	GO:0071514	genetic imprinting	84	3	0.18	0.003
	GO:0006977	DNA damage response. signal transduction...	147	3	0.32	0.0041
	GO:0045602	negative regulation of endothelial cell ...	56	2	0.12	0.0067
	GO:0007096	regulation of exit from mitosis	60	2	0.13	0.0076
	GO:0045736	negative regulation of cyclin-dependent ...	61	2	0.13	0.0079
PLxPL/SBxSB	GO:0061386	closure of optic fissure	32	4	0.27	0.00015
200ts
	GO:0033128	negative regulation of histone phosphory...	18	3	0.15	0.00044
	GO:2001045	negative regulation of integrin-mediated...	20	3	0.17	0.00061
	GO:0042311	vasodilation	147	6	1.24	0.0014
	GO:0009630	gravitropism	12	2	0.1	0.0045
	GO:0050965	detection of temperature stimulus involv...	82	4	0.69	0.0052
	GO:0048484	enteric nervous system development	85	4	0.72	0.0059
	GO:0071475	cellular hyperosmotic salinity response	16	2	0.14	0.0079
	GO:0035279	mRNA cleavage involved in gene silencing...	16	2	0.14	0.0079
	GO:0046101	hypoxanthine biosynthetic process	16	2	0.14	0.0079
PLxSB/PLxPL	GO:0070863	positive regulation of protein exit from...	23	2	0.06	0.0014
200ts
	GO:0010587	miRNA catabolic process	28	2	0.07	0.0021
	GO:0031054	pre-miRNA processing	30	2	0.07	0.0024
	GO:0018298	protein-chromophore linkage	33	2	0.08	0.0029
	GO:0042487	regulation of odontogenesis of dentin-co...	39	2	0.09	0.0041
	GO:2000001	regulation of DNA damage checkpoint	42	2	0.1	0.0047
	GO:0045664	regulation of neuron differentiation	3440	12	8.38	0.0056
	GO:0014911	positive regulation of smooth muscle cel...	215	4	0.52	0.0075
	GO:0060080	inhibitory postsynaptic potential	107	3	0.26	0.0075
	GO:0031098	stress-activated protein kinase signalin...	1259	5	3.07	0.0077
SBxPL/PLxPL	GO:0035338	long-chain fatty-acyl-CoA biosynthetic p...	52	2	0.06	0.0019
200ts
	GO:0030206	chondroitin sulfate biosynthetic process	69	2	0.09	0.0034
	GO:0036303	lymph vessel morphogenesis	108	2	0.13	0.012
	GO:1905203	regulation of connective tissue replacem...	10	1	0.01	0.012
	GO:0001869	negative regulation of complement activa...	10	1	0.01	0.012
	GO:0033037	polysaccharide localization	11	1	0.01	0.014
	GO:1901995	positive regulation of meiotic cell cycl...	11	1	0.01	0.014
	GO:0009630	gravitropism	12	1	0.01	0.015
	GO:0072530	purine-containing compound transmembrane...	12	1	0.01	0.015
	GO:0030263	apoptotic chromosome condensation	13	1	0.02	0.016
PLxSB/SBxSB	GO:0048484	enteric nervous system development	85	2	0.09	0.0039
200ts
	GO:0043321	regulation of natural killer cell degran...	10	1	0.01	0.011
	GO:1900063	regulation of peroxisome organization	10	1	0.01	0.011
	GO:2000276	negative regulation of oxidative phospho...	10	1	0.01	0.011
	GO:0036180	filamentous growth of a population of un...	10	1	0.01	0.011
	GO:1901995	positive regulation of meiotic cell cycl...	11	1	0.01	0.012
	GO:0035359	negative regulation of peroxisome prolif...	11	1	0.01	0.012
	GO:0010992	ubiquitin recycling	12	1	0.01	0.013
	GO:0061945	regulation of protein K48-linked ubiquit...	12	1	0.01	0.013
	GO:0009785	blue light signaling pathway	12	1	0.01	0.013
SBxPL/SBxSB	NA	NA	NA	NA	NA	NA
200ts1
