# Supplementary material for: Rapid and biased evolution of canalization during adaptive divergence revealed by dominance in gene expression variability during Arctic charr early development
Source: Commun Biol. 2023 Aug 31;6:897. doi: 10.1038/s42003-023-05264-5 (PMC10471602; doi:10.1038/s42003-023-05264-5)
Supplement: Supplementary file 8 — Supplementary Data 5 [file 42003_2023_5264_MOESM8_ESM.xlsx]

## Sheet: Feuil1
Cluster	miRNA family	Location (homologs)
1	miR-30	Pronephros; cells in epidermis (dre-miR30b, dre-miR30c, dre-miR30a-5p); epithelia of branchial arches; neurons in hindbrain (dre-miR30c); lens (dre-miR30a-5p)
	miR-203	Most outer layer of epidermis (dre-miR-203)
	miR-200	Nose epithelium; neuromasts; epidermis; pronephric duct; taste buds (dre-miR-200a, dre-miR200b)
	miR-19	Ubiquitous: head, spinal cord, gut, outline somites, neuromasts (dre-miR19a, dre-miR-19b)
	miR-9	Proliferating cells of brain, spinal cord and eyes (dre-miR-9, dre-miR-9*)
	miR-181	Brain: tectum, telencephalon; eyes; thymic primordium; gills (dre-miR-181a, dre-miR-181b)
	miR-218	Brain: neurons and/or cranial nerves/ganglia in hindbrain; spinal cord (dre-miR-218)
	miR-16	Brain (dre-miR-16)
	miR-204	Neural crest; pigment cells of skin and eye; swimbladder (dre-miR-204)
	miR-27	Cells in branchial arches (dre-miR-27a, dre-miR-27b); tip of tail (dre-miR-27a)
2	miR-125	Brain; spinal cord; cranial ganglia (dre-miR-125a, dre-miR-125b)
	miR-153	Brain: fore- mid- and hindbrain, diencephalon/hypothalamus (dre-miR-153)
	miR-16	Brain (dre-miR16)
	miR-30	Pronephros; cells in epidermis (dre-miR30a-5p, dre-miR-30b, dre-miR-30c) and epithelia of branchial arches; neurons in hindbrain (dre-miR-30c), lens (dre-miR-30a-5p)
	miR-199	Epithelia surrounding cartilage of pharyngeal arches, head skeleton and pectoral fins; epidermis of head; tip of tail (dre-miR-199a, dre-miR-199a*)
	miR-26	Ubiquitous: head, spinal cord, gut, outline somites, neuromasts (dre-miR-26a, dre-26b)
3	miR-181	Brain: tectum, telencephalon; eyes; thymic primordium; gills (dre-miR-181a, dre-miR-181b)
	miR-99	Brain: hindbrain, diencephalon; spinal cord (dre-miR-99a)
	miR-126	Bloodvessels and heart (dre-miR-126)
	miR-203	Most outer layer of epidermis (dre-miR-203)
	miR-9	Proliferating cells of brain, spinal cord and eyes (dre-miR-9, dre-miR-9*)
	miR-22	Ubiquitous (dre-miR-22)
	miR-128	Brain: specific neurons in fore- mid- and hindbrain; spinal cord; cranial nerves/ganglia (dre-miR-128a)
	miR-199	Epithelia surrounding cartilage of pharyngeal arches, head skeleton and pectoral fins; epidermis of head; tip of tail (dre-miR-199a, dre-miR-199a*)
	miR-92	Ubiquitous: head, spinal cord, gut, outline somites, neuromasts (dre-miR-92)
	miR-21	Cardiac valves; otoliths in ears; rhombomere in early stages (dre-miR-21)
	miR-192	Gut and gall bladder, undefined structures in branchial arches (dre-miR-192)
	miR-143	Gut and gall bladder; swimbladder; heart; nose (dre-miR-143)
4	miR-133	Body, head and fin muscles (dre-miR-133a)
	miR-375	Brain: pituitary gland; pancreatic islet (dre-miR-375)
	miR-15	Ubiquitous: head, spinal cord, gut, outline somites, neuromasts (dre-miR-15a)
	miR-181	Brain: tectum, telencephalon; eyes; thymic primordium; gills (dre-miR-181a, dre-miR-181b)
	miR-20	Ubiquitous: head, spinal cord, gut, outline somites, neuromasts (dre-miR-20a)
	miR-221	Brain:neurons and/or cranial ganglia in forebrain and midbrain; rhombomere in early stages (dre-miR-221)
	miR-222	Brain: neurons and/or cranial ganglia in forebrain and midbrain; rhombomere in early stages (dre-miR-222)
	miR-140	Cartilage of pharyngeal arches,head skeleton and fins (dre-miR-140, dre-miR-140*)
	miR-196	Posterior trunk; later more restricted to spinal cord (dre-miR-196a)
	miR-30	Pronephros; cells in epidermis (dre-miR30a-5p, dre-miR-30b, dre-miR-30c) and epithelia of branchial arches; neurons in hindbrain (dre-miR-30c), lens (dre-miR-30a-5p)
	miR-181	Brain: tectum, telencephalon; eyes; thymic primordium; gills (dre-miR-181a, dre-miR-181b)
	miR-10	Posterior trunk; later more restricted to spinal cord (dre-miR-10a, dre-miR-10b)
5	miR-183	Nose epithelium; haircells of neuromasts and ear; cranial ganglia; rods, cones and biar cells of eye; epiphysis (dre-miR-183)
	miR-200	Nose epithelium; neuromasts; epidermis; pronephric duct; taste buds (dre-miR-200a, dre-miR-200b)
	miR-199	Epithelia surrounding cartilage of pharyngeal arches, head skeleton and pectoral fins; epidermis of head; tip of tail (dre-miR-199a, dre-miR-199a*)
	miR-222	Brain: neurons and/or cranial ganglia in forebrain and midbrain; rhombomere in early stages (dre-miR-222)
	miR-196	Posterior trunk; later more restricted to spinal cord (dre-miR-196a)
	let-7	Brain (dre-let-7a, dre-let-7b, dre-let-7c, dre-let-7f, dre-let-7i, ), spinal cord (dre-let-7a, dre-let-7b, dre-let-7c, dre-let-7f); ubiquitous: head, spinal cord, gut, outline somites, neuromasts (dre-let-7g)
	miR-17	Ubiquitous:head, spinal cord, gut, outline somites, neuromasts (dre-miR-17-5p)
	miR-140	Cartilage of pharyngeal arches,head skeleton and fins (dre-miR-140, dre-miR-140*)
	miR-203	Most outer layer of epidermis (dre-miR-203)
	miR-181	Brain: tectum, telencephalon; eyes; thymic primordium; gills (dre-miR-181a, dre-miR-181b)
	miR-25	Ubiquitous: head, spinal cord, gut, outline somites, neuromasts (dre-miR-25)
6	miR-10	Posterior trunk; later more restricted to spinal cord (dre-miR-10a)
	let-7	Brain (dre-let-7a, dre-let-7b, dre-let-7c, dre-let-7f, dre-let-7i, ), spinal cord (dre-let-7a, dre-let-7b, dre-let-7c, dre-let-7f); ubiquitous: head, spinal cord, gut, outline somites, neuromasts (dre-let-7g)
	miR-206	Body, head and fin muscles (dre-miR-206)
	miR-182	Nose epithelium; haircells of neuromasts and ear; cranial ganglia; rods, cones and biar cells of eye; epiphysis (dre-miR-182)
	miR-200	Nose epithelium; neuromasts; epidermis; pronephric duct; taste buds (dre-miR-200a, dre-miR-200b)
	miR-203	Most outer layer of epidermis (dre-miR-203)
	miR-205	Epidermis; epithelia ofpharyngeal arches; intersegmental cells; not in sensory epithelia (dre-miR-205)
7	miR-30	Pronephros; cells in epidermis (dre-miR30a-5p, dre-miR-30b, dre-miR-30c) and epithelia of branchial arches; neurons in hindbrain (dre-miR-30c), lens (dre-miR-30a-5p)
	miR-203	Most outer layer of epidermis (dre-miR-203)
	miR-200	Nose epithelium; neuromasts; epidermis; pronephric duct; taste bud (dre-miR-200a, dre-miR-200b)
	miR-19	Ubiquitous: head, spinal cord, gut, outline somites, neuromasts (dre-miR19a, dre-miR-19b)
	miR-9	Proliferating cells of brain, spinal cord and eyes (dre-miR19, dre-miR19*)
	miR-181	Brain: tectum, telencephalon; eyes; thymic primordium; gills (dre-miR-181a, dre-miR-181b)
	miR-16	Brain (dre-miR-16)
	miR-204	Neural crest; pigment cells of skin and eye; swimbladder (dre-miR-204)
	miR-27	Cells in branchial arches (dre-miR-27a, dre-miR-27b), tip of tail (dre-miR-27a)
8	miR-184	Lens; hatching gland; epidermis (dre-miR-184)
9	miR-100	Brain (hindbrain, diencephalon); spinal cord
	miR-92	Ubiquitous (head, spinal cord, gut, outline somites, neuromasts)
10	miR-100	Brain: hindbrain, diencephalon; spinal cord (dre-miR-100)
	miR-21	Cardiac valves; otoliths in ears; rhombomere in early stages (dre-miR-21)
	miR-184	Lens; hatching gland; epidermis (dre-miR-184)
