# Supplementary material for: Rapid and biased evolution of canalization during adaptive divergence revealed by dominance in gene expression variability during Arctic charr early development
Source: Commun Biol. 2023 Aug 31;6:897. doi: 10.1038/s42003-023-05264-5 (PMC10471602; doi:10.1038/s42003-023-05264-5)
Supplement: Supplementary file 9 — Supplementary Data 6 [file 42003_2023_5264_MOESM9_ESM.xlsx]

## Sheet: Fig2a-b
	SBxPL_200	SBxSB_200	PLxPL_200	SBxSB_150	PLxSB_200	PLxSB_150	SBxPL_150	PLxPL_150
LOC111967189	NA	NA	NA	NA	NA	NA	NA	NA
LOC111979261	6.6	43.2	77.6	21.2	83	76.4	9.6	71.8
LOC112081323	NA	NA	NA	NA	NA	NA	NA	NA
LOC111979450	69.8	41.6	73.2	47.2	79.2	74.6	68.8	72.2
LOC111979522	43.6	6.2	28.4	11.6	14.6	18	39.8	34.8
LOC111975065	NA	NA	NA	NA	NA	NA	NA	NA
LOC111957030	NA	NA	NA	NA	NA	NA	NA	NA
LOC111960934	39	66.6	19.6	55.8	13	18	40.8	15.8
LOC111979837	47.8	78.2	70	80.4	71.2	71.6	69.6	65.4
LOC111979608	NA	NA	NA	NA	NA	NA	NA	NA
LOC112081338	NA	NA	NA	NA	NA	NA	NA	NA
LOC111964855	NA	NA	NA	NA	NA	NA	NA	NA
LOC111966373	NA	NA	NA	NA	NA	NA	NA	NA
LOC111979940	NA	NA	NA	NA	NA	NA	NA	NA
LOC111980143	NA	NA	NA	NA	NA	NA	NA	NA
LOC111980037	NA	NA	NA	NA	NA	NA	NA	NA
LOC111980335	NA	NA	NA	NA	NA	NA	NA	NA
LOC111967190	NA	NA	NA	NA	NA	NA	NA	NA
LOC112067730	43.8	NA	NA	NA	NA	NA	11	NA
LOC111980552	NA	NA	NA	NA	NA	NA	NA	NA
LOC111980674	72.8	67.2	73.4	66	81.8	82.8	65.2	71.8
LOC111980735	20.2	3.6	17.6	2	13.8	14.4	13.4	19.8
LOC111980798	NA	NA	NA	NA	NA	NA	NA	NA
LOC111981161	NA	NA	NA	NA	NA	NA	NA	NA
LOC111981298	22	20.2	48.6	25.2	39.8	46	15.4	43.4
LOC111969415	32.8	44.8	54.4	34.6	59.6	67.2	64.6	56.8
LOC111981521	NA	NA	NA	NA	NA	NA	NA	NA
LOC112067735	90.8	68.4	88.4	65.6	74.4	72.6	88.6	85.8
LOC111963991	NA	NA	NA	NA	NA	NA	NA	NA
LOC111970165	NA	NA	NA	NA	NA	NA	NA	NA
LOC111981588	22.2	34.2	28.2	13	36.4	24.2	16.8	26.4
LOC111981962	NA	NA	NA	NA	NA	NA	NA	NA
LOC111982341	NA	NA	NA	NA	NA	NA	NA	NA
utp6	86.2	80.8	83.6	83.8	86.8	82.2	74	79
LOC111971028	NA	NA	NA	NA	NA	NA	NA	NA
LOC111970982	NA	NA	NA	NA	NA	NA	NA	NA
LOC111982437	76	48.8	82.8	49.8	73	74.4	86.4	85
LOC111982613	96.2	90.8	95.6	89.6	95.8	96	96.4	97.4
LOC111971929	NA	NA	NA	NA	NA	NA	NA	NA
LOC111972749	NA	NA	NA	NA	NA	NA	NA	NA
LOC111982699	NA	NA	NA	NA	NA	NA	NA	NA
LOC111949418	18.4	49.4	4	47.2	5.8	6	23.6	7.2
LOC111949523	NA	NA	NA	NA	NA	NA	NA	NA
LOC111974324	89.6	56.4	95.4	52	78.2	61.4	81.8	96
LOC111949725	60.2	43.6	27	48.4	31	30.2	58.2	30.2
LOC111949636	3.8	5.8	9	2.4	7.2	9.6	3	9
LOC111949824	11.2	10.8	4.2	7.8	2.8	5.2	11.8	4.2
LOC111949976	83.4	71.2	89.2	70.6	86.6	90.4	78	87.8
LOC111950079	2.8	1.8	24.6	25.4	15.6	6.6	6	20.8
LOC111950145	73.8	52.8	85.8	68.8	92.8	91.2	74.6	85
LOC111950343	0.8	42.2	10.2	29.6	29.6	13.8	1.8	12.6
LOC111975066	1.2	18.2	66.4	26.8	84.8	64.2	10.2	62.4
LOC111950227	10.6	13.8	7.6	17.6	3.2	3.4	11	6.4
LOC111950411	NA	NA	NA	NA	NA	NA	NA	NA
LOC111950456	NA	NA	NA	NA	NA	NA	NA	NA
LOC111950505	NA	NA	NA	NA	NA	NA	NA	NA
LOC111950573	NA	NA	NA	NA	NA	NA	NA	NA
LOC111950811	NA	NA	NA	NA	NA	NA	NA	NA
LOC111950898	NA	NA	NA	NA	NA	NA	NA	NA
LOC111951055	NA	NA	NA	NA	NA	NA	NA	NA
LOC111975806	NA	NA	NA	NA	NA	NA	NA	NA
LOC111951128	NA	NA	NA	NA	NA	NA	NA	NA
LOC111951338	NA	NA	NA	NA	NA	NA	NA	NA
LOC111964461	NA	NA	NA	NA	NA	NA	NA	NA
LOC111951471	82.8	95.4	89	91.8	94.2	92.8	75.8	86.2
LOC111977331	NA	NA	NA	NA	NA	NA	NA	NA
LOC111951624	NA	NA	NA	NA	NA	NA	NA	NA
LOC111954988	NA	NA	NA	NA	NA	NA	NA	NA
LOC111954023	NA	NA	NA	NA	NA	NA	NA	NA
LOC111954200	NA	NA	NA	NA	NA	NA	NA	NA
LOC111953835	NA	NA	NA	NA	NA	NA	NA	NA
LOC111954397	24.8	3	16.6	8.2	35.8	30	15.4	18
LOC111952090	33.8	44.8	71.6	41.8	76.4	63.2	20.8	69.6
LOC111955201	NA	NA	NA	NA	NA	NA	NA	NA
LOC111978072	NA	NA	NA	NA	NA	NA	NA	NA
LOC111953324	17.6	29.8	25	30.4	19.6	18.4	27	22.6
LOC111955439	NA	NA	NA	NA	NA	NA	NA	NA
LOC111951713	66.6	90.4	92.6	79.2	89.2	89.6	78.6	92
LOC111953757	15.8	15.4	3.6	18.4	4.6	3.2	13.4	3.2
polg2	17.4	1.4	23.6	1.4	26.6	31	22.4	16.4
LOC111953611	6.4	7.2	3.4	11.2	14.4	4.4	3	3
cep95	72.2	48.2	50.6	39.2	30.4	36.4	69.2	61.2
LOC111954700	NA	NA	NA	NA	NA	NA	NA	NA
LOC111954782	NA	NA	NA	NA	NA	NA	NA	NA
LOC111951851	31.2	65.6	62.4	58.2	74	70.6	20.6	57.4
LOC111955855	NA	NA	NA	NA	NA	NA	NA	NA
LOC111952468	NA	NA	NA	NA	NA	NA	NA	NA
LOC111953171	3	51.6	12.2	57	16.2	16.4	4.6	16.2
LOC111955773	58.8	16.6	9.4	13.8	17	8.8	40.2	5
LOC111955633	NA	NA	NA	NA	NA	NA	NA	NA
LOC111954549	4.8	10.4	8.8	20.2	28.2	23.4	10.8	9.6
LOC111953935	NA	NA	NA	NA	NA	NA	NA	NA
LOC111952895	NA	NA	NA	NA	NA	NA	NA	NA
LOC111954872	36	15.4	19	14	23	20	25.8	13
higd2a	52.8	27.4	37.8	16.8	47.8	35.4	54.8	31.8
LOC111955931	64	43.6	33.4	58.2	14	24.8	58	39.8
LOC111956012	59.8	60.8	47.6	47.4	62	52	54.6	49.2
LOC111953447	28	61.6	15.8	63	11.8	15.2	38	23.2
LOC111955358	NA	NA	NA	NA	NA	NA	NA	NA
LOC111952030	63.6	90.6	87.6	74	91.2	87.2	65.8	88
LOC111953685	36.4	14	8.2	15.2	2.6	3.2	36.2	6.4
LOC111954118	19.6	7.2	19.6	11.2	4.2	2.8	19.4	23.8
LOC111952278	57	39.2	63	47.2	26.8	56.8	60	70
LOC111952649	11.2	17.6	2	15.4	1.4	4.6	9.8	1.6
LOC111954467	NA	NA	NA	NA	NA	NA	NA	NA
LOC111954614	NA	NA	NA	NA	NA	NA	NA	NA
LOC111951952	50.8	69.8	56.4	56.2	72.4	68.4	45.2	55.2
LOC111956306	11.6	17.8	48.2	21.2	65.4	62.6	22	35.8
LOC111956399	2	18.2	5.2	16.6	11	3.6	2.2	5.2
LOC111956496	20.2	4.8	15.6	7.8	34.4	15.2	23.2	6.4
LOC111956702	90.2	94	94.2	94	93.8	96	96.2	95.2
LOC111956622	NA	NA	NA	NA	NA	NA	NA	NA
LOC111956774	NA	NA	NA	NA	NA	NA	NA	NA
LOC111956830	NA	NA	NA	NA	NA	NA	NA	NA
LOC111956909	70.6	76.2	74.4	77	50.6	54.2	80.2	77.2
axin2	42.8	39	20.6	25.6	53.8	43.4	49.4	22.4
LOC111957256	NA	NA	NA	NA	NA	NA	NA	NA
LOC111957424	71.6	50.6	88	61.6	91.2	90.6	50.2	85.4
LOC111957559	NA	NA	NA	NA	NA	NA	NA	NA
LOC111964574	NA	NA	NA	NA	NA	NA	NA	NA
LOC111957640	93.2	94.4	89.6	95	86.2	91	94.8	87.2
LOC111950126	38.6	62.8	30.8	53.4	30.8	35	45.4	26.8
LOC111957776	63.6	45.2	68.2	49.4	68.8	70.2	58	65.6
LOC111950810	15.8	24.2	17.4	25.4	14.6	14.8	23.4	15.4
LOC111957849	77.4	68	64.2	70.4	55.4	56.6	70.8	65
LOC111958004	29.8	53.4	63.4	58.8	58	62.8	44.6	61.8
LOC111958088	NA	NA	NA	NA	NA	NA	NA	NA
LOC111958178	94.4	83.2	91.4	88	81.6	86.8	94.2	92
LOC111971196	NA	NA	NA	NA	NA	NA	NA	NA
LOC111958430	22	4.8	9.2	4.2	4	8.8	27	8.8
LOC111958252	63.2	56.8	60.2	62.8	36.8	38.6	52	61.8
LOC111958347	58.8	45.6	36.6	54	36.4	35.2	52.8	36.8
LOC111951623	NA	NA	NA	NA	NA	NA	NA	NA
xpo1	85.4	86.8	75.4	88.2	53.4	55	86	79
LOC111958686	39	59	65.6	57.8	64.6	66	53.4	65
LOC111958773	NA	NA	NA	NA	NA	NA	NA	NA
LOC111952381	NA	NA	NA	NA	NA	NA	NA	NA
LOC111958957	31.8	23.6	48	21.2	68.6	71.2	36	38.4
LOC111959039	NA	NA	NA	NA	NA	NA	NA	NA
LOC111959166	47.4	76	54.6	57.8	50.4	61.8	56.6	57.8
LOC111959442	14.2	15.8	18.6	19.4	32.6	24	12.2	23.2
LOC111959554	NA	NA	NA	NA	NA	NA	NA	NA
LOC111959313	94.6	94.8	96	94.6	94.8	94.2	92.4	95.4
LOC111953104	30.4	22.8	57.8	27	55.4	53	30.6	59.2
LOC111959656	33	2.4	7.6	1.6	2.8	3.2	22.6	7
LOC111959725	11.4	15.8	7.4	14.8	6.6	7.4	13.4	5
LOC111959980	50.8	85.6	51.6	88.6	52.2	49.8	55.6	48
LOC111960108	NA	76	NA	78.8	NA	NA	NA	NA
LOC111960213	69	81	76	84.8	79.4	78.4	83.8	80.4
LOC111960284	85.8	86.4	70.8	90	81.2	71.8	88.8	73.8
LOC111965022	NA	NA	NA	NA	NA	NA	NA	NA
LOC111965142	NA	NA	NA	NA	NA	NA	NA	NA
LOC111960355	91.4	37.6	48.8	37.8	44.8	30.2	81.6	48.4
nid1	38	84	68.6	77.4	77.6	76.4	46.2	71.6
tbce	23.6	2.4	8.8	14	11.4	14.2	26	19
rbm34	69	62	64.4	70.2	75.2	74.8	62	61.2
LOC111960523	72.2	34	48.8	35.8	66.4	61.6	63.4	44.8
LOC111960539	7.4	35.2	17	17.8	12.6	12.2	30.6	20.4
LOC111960546	19.8	25	19.2	25	16.4	15.4	12	19.6
LOC111960558	73.2	90.4	61.2	92.2	75.8	74.6	79.6	46.8
LOC111960567	NA	NA	NA	76	NA	NA	NA	NA
LOC111960573	48	47.8	74.2	57.2	64	75.2	31.2	71.8
LOC111960581	1	0.8	3.6	0.8	3.4	2.2	1.8	5
LOC111960592	NA	NA	NA	NA	NA	NA	NA	NA
LOC111960602	61	88.8	78.8	88	83.8	81.8	77.8	77.6
LOC111960623	92.2	56.2	98.6	42.6	52.8	52.8	94.8	98.4
LOC111960633	NA	NA	NA	NA	NA	NA	NA	NA
LOC111960638	52.6	22.8	77.8	12.8	77	79.6	66.2	77.2
LOC111960643	73.8	70.6	50.2	66.8	31	40.4	76.2	48.8
mark1	21.4	12.8	34.6	9.4	42.6	45	40.2	39
LOC111960667	NA	NA	NA	NA	NA	NA	NA	NA
LOC111960656	NA	NA	NA	NA	NA	NA	NA	NA
LOC111960676	71.2	46	40	47.8	40.6	29.6	59	44.2
LOC111960687	NA	NA	NA	NA	NA	NA	NA	NA
LOC111960692	20.6	9.4	8.4	13	15.6	4	15.4	6.6
LOC111965636	NA	NA	NA	NA	NA	NA	NA	NA
LOC111960704	NA	NA	NA	NA	NA	NA	NA	NA
LOC111960746	NA	NA	NA	NA	NA	NA	NA	NA
LOC111957031	23.8	52	29.2	33.2	48	36	12.4	27.2
LOC111960975	11.2	11.8	11.4	9.4	17	19	22.8	10.2
LOC111960799	5.2	9.6	14.4	0.2	22.6	27.4	7.4	11.4
LOC111960954	18.6	2.2	11.2	5.6	14.6	6.8	9.6	5.8
rbbp9	51.8	14.4	46.8	12.2	59.2	62.2	53	43.4
polr3f	48	26.2	44.2	47.6	47.4	52.2	49.6	36.4
dzank1	NA	NA	NA	NA	NA	NA	NA	NA
LOC111960879	27.2	20.8	37.2	33.8	21	38.4	21	38.6
pet117	NA	NA	NA	NA	NA	NA	NA	NA
LOC111960786	33.8	51.2	39	63.2	31.4	27.2	56.6	43.4
mtif2	44.6	21.2	13.8	24.6	7.2	10.2	27	15.6
LOC111960770	22.4	29	41.2	23.4	48.4	42.2	18.4	33.2
LOC111960755	25.6	38	15.6	26	26.6	24.4	29.4	17.4
acyp2	NA	NA	NA	NA	NA	NA	NA	NA
bdh2	66	59	62.2	58	64.8	70.2	53.4	56.4
cfap58	NA	NA	NA	NA	NA	NA	NA	NA
aars2	43.6	28.6	11.2	22.2	6.2	7.6	51.2	16
LOC111960924	NA	NA	NA	NA	NA	NA	NA	NA
LOC111960936	39.8	51	83.4	35.6	73.2	84.6	76.8	82.6
LOC111960900	42.4	39	37.8	43	29.6	39.8	77.6	30.4
sde2	76.6	49	68.8	54.6	71.8	73.6	67.6	65
LOC111961145	NA	NA	NA	NA	NA	NA	82	NA
LOC111961060	68	42.6	61.4	36	71.6	64	65.8	61
LOC111958653	NA	NA	NA	NA	NA	NA	NA	NA
tmem63b	82.8	75.4	77.8	79.8	72	76.2	78.6	82.8
LOC111960985	77.6	85.4	80.8	NA	86.6	79.6	71.4	84.6
LOC111960993	NA	NA	NA	NA	NA	NA	NA	NA
LOC111961049	NA	NA	NA	NA	NA	NA	NA	NA
gemin6	67.2	29	62	44.8	69.8	66.4	41	58.8
srsf7	56	32.4	53.2	40.8	57.8	58.6	50.2	53
LOC111961192	NA	NA	NA	NA	NA	NA	NA	NA
LOC111961204	7.4	7	13.8	13.8	20.6	17	14	19.2
LOC111961223	72.4	47.6	58	56.2	54.6	57.6	68.4	55.6
LOC111961227	12.6	37	10	37.4	21	14.8	6.6	9
LOC111961238	NA	NA	NA	NA	NA	NA	NA	NA
LOC111961241	24.6	35	24.6	37.8	16.4	33.8	20.6	33.6
LOC111961250	43.2	24.8	37.4	34.6	53.2	45.4	24.2	40.8
LOC111961284	NA	NA	NA	NA	NA	NA	NA	NA
mmp24	NA	NA	NA	NA	NA	NA	NA	NA
LOC111961304	78.4	66.4	73.6	69.2	72.4	75.6	70.4	74.6
LOC111961330	45	26.2	36.8	18.2	53.2	53.6	46.8	34.8
LOC111961339	15.6	6.8	34.2	6.8	40.6	41.6	8.4	34.6
LOC111961349	NA	NA	NA	NA	NA	NA	NA	NA
LOC111961354	23	2.2	6.6	1.6	9.4	7.2	3	6.2
LOC111961375	NA	NA	NA	NA	NA	NA	NA	NA
matn4	NA	NA	NA	NA	NA	NA	NA	NA
rbpjl	NA	NA	NA	NA	NA	NA	NA	NA
LOC112067724	NA	NA	NA	NA	NA	NA	NA	NA
LOC111961410	72.4	40.6	69	48.4	87.6	89	61	69.4
LOC111961416	33.2	5.4	11.6	6.4	18.4	19	11	10.6
LOC111961423	NA	NA	NA	NA	NA	NA	NA	NA
LOC111961440	7.4	11.4	11	19.4	75	29.6	6.4	14.4
ripor3	NA	NA	NA	NA	NA	NA	NA	NA
LOC111961447	36.8	27.2	86	52.6	87.8	82.8	28.2	83.6
rbl1	56.4	85.6	66	84.4	61.6	51.6	60.6	69.2
LOC111966169	NA	NA	NA	NA	NA	NA	NA	NA
LOC111961490	NA	NA	NA	NA	NA	NA	NA	NA
LOC111961495	NA	NA	NA	NA	NA	NA	NA	NA
LOC111961501	NA	NA	NA	NA	NA	NA	NA	NA
LOC111960530	NA	NA	NA	NA	NA	NA	NA	NA
LOC111961508	NA	NA	NA	NA	NA	NA	NA	NA
LOC111961519	27.4	53.8	16.8	57.6	21	19	30.4	15.8
LOC111961527	88.8	83.2	79.6	84.6	55	62.6	88.6	80.2
LOC111961536	82.4	47.8	79	49.4	62.6	68.2	72.2	78.2
romo1	8.8	34	53.2	30.4	52.8	53.8	14.8	53.8
LOC111961550	92.2	91.8	93.4	80	94.4	95	93.6	94.8
raly	NA	NA	NA	NA	NA	NA	NA	NA
LOC111961583	58.8	28.6	31.4	33.8	44.2	44.4	56.4	28.8
asip	NA	NA	NA	NA	NA	NA	NA	NA
ahcy	72	80.2	69.6	80.2	70	72	80.8	63
LOC111961603	52	48	42.8	51.6	46.6	47.6	60.2	36
pmepa1	87.6	95.4	87.4	92.2	90.6	84.4	88.2	82
pck1	NA	99.2	NA	97.2	NA	NA	NA	NA
LOC111961628	NA	NA	NA	NA	NA	NA	NA	NA
LOC111960669	40.2	34.4	44.2	34.8	63.2	55.8	35.2	38.8
LOC111961655	30.8	14	19.2	14.6	19.8	19.4	26.2	13
LOC111961645	NA	NA	NA	NA	NA	NA	NA	NA
LOC111961637	48.8	32.2	38	29	14.8	24.8	35.2	36.8
apcdd1l	NA	NA	NA	NA	NA	NA	NA	NA
LOC111961674	78.2	83	80	82.4	87.2	80.4	65	79.6
manbal	53.6	28.8	63	29	74	69.2	32.2	60.6
LOC111960734	NA	NA	NA	NA	NA	NA	NA	NA
LOC111961733	60.2	29.4	38	28	34.2	32	69.8	41.6
LOC111960832	NA	NA	NA	NA	NA	NA	NA	NA
LOC111961738	4.2	0.8	17.8	3.2	21	13.8	2	16.6
dnttip1	36	4.2	52.2	14.8	68.6	56.6	31	52.6
ube2c	87.2	85.2	93.6	88.4	88.2	92.4	85.6	92.4
LOC111966374	NA	NA	NA	NA	NA	NA	NA	NA
LOC111961035	NA	NA	NA	NA	NA	NA	NA	NA
LOC111961767	NA	NA	NA	NA	NA	NA	NA	NA
LOC111961781	38.6	77	64.4	77.6	65.6	66.2	63.6	60.6
LOC111961819	50.2	2.8	81.8	17.4	89.8	88.8	48.6	76
LOC111961812	NA	NA	NA	NA	NA	NA	NA	NA
LOC111961838	14.6	41.2	73.2	43.2	84.4	69.6	50	71
LOC111961855	22	2	6.2	2.8	0.8	1.8	22	6.6
cbfa2t2	52	62.6	41.6	49.6	42.4	55.8	63	36.2
LOC111966597	NA	NA	NA	NA	NA	NA	NA	NA
LOC111966638	NA	NA	NA	NA	NA	NA	NA	NA
LOC111961886	16.8	26	17.2	21	18.6	18.8	23.8	25.6
tox2	49	67.2	25	63.8	66.2	49.6	37.4	26.6
LOC111961905	31	48	38.4	41.4	44	54.2	31.4	41.2
LOC111961947	NA	NA	NA	NA	NA	NA	NA	NA
LOC111961962	77.4	92.2	34.8	88.4	39.6	41.2	63.6	34.6
LOC111961978	96.6	98	94.8	97.8	94.4	95	97.4	96.4
LOC111961999	NA	NA	NA	NA	NA	NA	NA	NA
slc2a10	41.4	62.4	17.4	38	4.6	9.6	35.4	NA
LOC111962014	NA	NA	NA	NA	NA	NA	NA	NA
LOC111962022	NA	NA	NA	NA	NA	NA	NA	NA
LOC111962028	55.8	42.8	74	44.2	60.6	78.4	52.6	71.8
LOC111962032	48	22	24.8	35.2	18.6	21.2	44	19
LOC111962054	NA	NA	NA	NA	NA	NA	NA	NA
LOC111962060	38.8	84.2	70.4	86.4	84	76.4	78	76
LOC111962077	64	69.2	90.6	72.2	81.8	92.8	70.2	87.4
LOC111962071	4	1.6	7	1.4	20.6	20.6	3.2	6.2
LOC111962082	30.2	51.8	39.8	54.8	52	50.8	42	41.8
LOC111962096	NA	NA	NA	NA	NA	NA	NA	NA
LOC111962102	2	1.2	1	0.6	0.2	0.2	1.4	1
LOC111961576	NA	NA	NA	NA	NA	NA	NA	NA
LOC111962117	5.2	0.6	9	0.4	13	11.4	9.4	8.8
LOC111961648	NA	NA	NA	NA	NA	NA	NA	NA
LOC111962123	NA	NA	NA	NA	NA	NA	NA	NA
LOC111962128	NA	NA	NA	NA	NA	NA	NA	NA
LOC111962144	NA	NA	NA	NA	NA	NA	NA	NA
LOC111962157	89.4	80.6	68.8	80.2	49.8	39.2	84.6	72
LOC111962165	NA	NA	NA	NA	NA	NA	NA	NA
LOC111962177	25.4	38	20.6	25.4	35.8	20	29.2	19.8
LOC111962196	5.4	6	11.8	5.6	15	18.8	4.8	7.8
LOC111962202	78.4	85.6	84	87	85.2	86.8	83.8	88.2
LOC111961722	NA	NA	NA	NA	NA	NA	NA	NA
LOC111962208	81.6	85.4	79.8	86.4	74.4	75.8	64.4	88.4
LOC111962231	60.4	82.4	55.2	82.4	59.6	27.2	54.2	53.8
LOC111962247	48.4	86	40	85.4	29.8	37	24.4	47.2
LOC111962262	81.4	91.8	92.4	90.2	91.8	93.2	91.2	95
LOC111962271	78.2	85	82.4	89.4	78.4	87.6	89.6	86.2
LOC111962277	NA	NA	NA	NA	NA	NA	NA	NA
LOC111962286	NA	NA	NA	NA	NA	NA	NA	NA
LOC111962293	73	92.2	93.6	93	95.4	93	74.8	92.4
LOC111962297	45.4	72	69.6	61.2	68.4	65.8	51.2	66.4
LOC111962313	NA	NA	NA	NA	NA	NA	NA	NA
LOC111962320	61.8	45.4	47	36.2	15	33.8	67.6	48
LOC111962334	18.4	20.4	38.4	16.2	39.6	40	16.2	38.2
LOC111962340	4.2	59.4	8.6	37.6	66.6	15.2	21.2	8
tpra1	34.6	42.6	21.2	27.4	13.8	15.2	34.4	25
LOC111962385	35.6	1.4	24.6	2.4	36.8	23	43.2	20.6
LOC111962397	47.2	41.8	67	46.4	85.2	79.2	35	69.6
LOC111961915	NA	NA	NA	NA	NA	NA	NA	NA
LOC111962407	84.8	86.4	78.8	89	67.4	45.8	68.4	79.8
evc	14.2	36.8	11	54.2	14.6	6.8	32.2	17.6
evc2	34.2	52	8.6	44	6.8	6.4	39.2	8
cytl1	83	47.6	84.4	44.4	75.8	77.8	83.6	85.2
msx1	26.8	35.8	12	36	48.8	30.6	46	17.2
stx18	14	14	5.6	33.4	11.6	17.4	11	3
LOC111962477	NA	NA	NA	98.4	NA	NA	NA	NA
lyar	96	91.2	93.6	92.4	91.8	93.4	93.2	92.8
tmem128	65.4	60.8	75.8	61.6	78.6	81.2	47.2	76.2
otop1	NA	NA	NA	NA	NA	NA	NA	NA
LOC111962520	NA	NA	NA	NA	NA	NA	NA	NA
slc2a9	NA	NA	NA	NA	NA	NA	NA	NA
LOC111962544	32.6	7	17	5.2	7.8	6	29.2	18.6
LOC111962559	9.2	9.6	6	8	7.4	6.2	10	6.8
LOC111962568	28	51.2	74.4	67.2	86.4	74.4	16.6	71
LOC111966902	NA	NA	NA	NA	NA	NA	NA	NA
LOC111962601	40.2	22.4	37.2	21.4	29.4	34.4	48.8	49.6
LOC111962632	NA	NA	NA	NA	NA	NA	NA	NA
LOC111962637	59.4	19.2	13.6	22.6	23.2	16.8	55.2	14
LOC111962646	58.8	48.8	80.6	56.2	85.4	90.8	57.4	76.6
LOC111962653	NA	NA	NA	NA	NA	NA	NA	NA
LOC111962664	NA	NA	NA	NA	NA	NA	NA	NA
LOC111962681	5.8	14	1.2	18.2	0.6	2.2	7	1.6
LOC111962696	31.8	14.8	11.6	18.6	16.4	17.2	31.4	16.2
LOC111962705	4.2	12.8	18.6	14.6	31	19	9.4	12.6
LOC111962711	45.6	51.6	21.4	32	38.4	39.2	39.2	21
LOC111962736	73.6	65	70.8	71.2	70.6	74	70.8	71.4
tpgs2	24.2	69.6	42.4	75.8	44.6	43.4	4.2	37.8
LOC111962764	NA	NA	NA	NA	NA	NA	NA	NA
LOC111967191	NA	NA	NA	NA	NA	NA	NA	NA
LOC111962789	NA	NA	NA	NA	NA	NA	NA	NA
LOC111962806	99.6	99.2	100	98	99.8	99.8	99.6	99.8
LOC111962896	NA	NA	NA	NA	NA	NA	NA	NA
LOC111962927	NA	NA	NA	NA	NA	NA	NA	NA
LOC111962941	42	75.2	86.6	77.8	90.4	90.8	67.6	80.2
LOC111962954	1.8	3.2	1.4	37.8	14.6	8.8	2.6	0.8
LOC111962970	NA	NA	NA	NA	NA	NA	NA	NA
LOC111962116	NA	NA	NA	NA	NA	NA	NA	NA
LOC111962190	NA	NA	NA	NA	NA	NA	NA	NA
LOC111963084	79.6	2.2	49	0.8	30	50.8	NA	54.4
LOC111963037	NA	NA	NA	NA	NA	NA	NA	NA
qrich1	64.8	67.6	47.6	62.2	40.8	37	63.8	53.6
LOC111963325	NA	NA	NA	NA	NA	NA	NA	NA
LOC111963203	45.2	72.2	80.4	82.4	82.8	86.4	20	77.8
LOC111963253	NA	NA	NA	NA	NA	NA	NA	NA
LOC111963259	52.4	50.8	75.4	55.6	88.2	87.4	43.6	74.2
tmem43	90.8	63.6	79.8	69	88.2	88.6	86	80.4
ndufaf3	33	41.6	46.8	47.8	56	48.4	23.2	42.2
nckipsd	42.8	24.2	26.4	11.4	34.6	28.4	28.6	26.4
slc25a20	12.6	5.8	17.8	4.8	12.8	16.4	27.4	21.2
LOC111963183	NA	NA	NA	NA	NA	NA	NA	NA
LOC111962319	50.6	83	68.6	74.2	78.2	75.6	64.4	68
LOC111963162	52.4	53.6	52.6	52.4	11.8	17	42.8	52.2
LOC111963189	NA	NA	NA	NA	NA	NA	NA	NA
LOC111963306	69.8	55.4	47.2	48.4	16.6	37.2	71.6	44.2
LOC111963278	23.6	10.4	23.4	12.2	27.6	36.4	19.8	22.6
LOC111963119	NA	NA	NA	NA	NA	NA	NA	NA
LOC111963218	8.2	2	11.4	3.4	13.4	15.8	8.8	12.2
atxn7l2	NA	NA	NA	NA	NA	NA	NA	NA
LOC111963229	NA	NA	NA	NA	NA	NA	NA	NA
zbtb40	24.6	41.8	NA	NA	NA	NA	20	NA
LOC111963010	32.2	42.8	28.2	47.2	20.6	29.6	44.4	29.4
LOC111963110	NA	NA	NA	NA	NA	NA	NA	NA
LOC111963295	NA	NA	NA	NA	NA	NA	NA	NA
LOC111963000	NA	NA	NA	NA	NA	NA	NA	NA
LOC111963245	11.8	33.4	45.2	38.4	49.2	54.8	9.4	41.2
LOC111963101	NA	NA	NA	NA	NA	NA	NA	NA
LOC111963237	NA	NA	NA	NA	NA	NA	NA	NA
LOC111962608	NA	NA	NA	NA	NA	NA	NA	NA
LOC111963360	NA	NA	NA	NA	NA	NA	NA	NA
LOC111963347	18.6	31.8	30.2	39	41	37.8	29	30.6
LOC111963366	47.8	38.2	33.6	38	32	33.6	40.6	36.8
LOC111963374	9.2	10	49.6	8.4	65.4	64	1.6	50.8
LOC111963382	NA	NA	NA	NA	NA	NA	NA	NA
LOC111963410	12.6	35	11	24.8	19.8	17.2	12.2	9
LOC111963387	24.8	46.2	11.6	30	4.6	2.4	26.8	8.4
LOC111963401	68.8	55.4	40.8	54	21.8	36.4	71.2	50
LOC111963417	18	8.2	22.4	8.6	39	40.4	12.4	20.8
LOC111963425	7.8	10.6	7	11.6	2.6	6	4.8	9.2
LOC111963458	84.4	21.8	72.4	32.4	84.4	77.6	78.2	76
LOC111963466	81.8	83.6	82.2	62.6	78.2	85.6	85.6	84.6
LOC111963475	89.8	NA	NA	NA	NA	NA	100	NA
LOC111963481	95	95.6	94.8	96.6	94.2	96	97.8	94.6
LOC111967319	NA	NA	NA	NA	NA	NA	NA	NA
LOC111963489	61.8	54.6	72	74.2	80.4	80	66.6	77.8
LOC111963538	94	94.8	92.6	94	96	95.2	96.2	90.2
LOC111963545	NA	NA	NA	NA	NA	NA	NA	NA
LOC111967395	NA	NA	NA	NA	NA	NA	NA	NA
LOC111963554	47	18.4	28	19.6	21.2	20.8	35.6	30.4
LOC111963560	NA	NA	NA	NA	NA	NA	NA	NA
LOC111963564	46.8	57	68.2	66.4	65.8	51.6	58.6	66.6
LOC111963573	47	80	54.2	82.8	73.4	63.8	59.6	54.8
LOC111963583	48.8	37.6	55.2	31	56	54.6	48.8	54
cntn2	71.2	NA	56.8	71.6	54.4	69	65.4	55.4
LOC111963611	NA	NA	NA	NA	NA	NA	NA	NA
LOC111963633	14.6	18.2	24.4	18	19.6	25.6	19	28
LOC111963680	NA	NA	NA	NA	NA	NA	NA	NA
LOC111963669	NA	NA	NA	NA	NA	NA	NA	NA
LOC111963704	99.8	99.8	99	99.8	98.8	100	99.8	99.2
LOC111963721	NA	NA	NA	NA	NA	NA	NA	NA
LOC111963732	99.2	99.4	99.4	99.8	99	99.8	98.8	99.4
LOC111963742	NA	NA	NA	NA	NA	NA	NA	NA
LOC111963753	91	84.2	86	88.8	87.2	88.2	83.4	82.6
LOC111963768	97.6	97	96.6	95.2	98.4	98.2	94.6	97
LOC111963820	NA	NA	NA	NA	NA	NA	NA	NA
LOC111963073	NA	NA	NA	NA	NA	NA	NA	NA
LOC111963835	93.8	98.2	90	97.6	88.8	92.4	93.2	90
LOC111963845	NA	NA	NA	NA	NA	NA	NA	NA
LOC111963156	NA	NA	NA	NA	NA	NA	NA	NA
LOC111963867	69.6	77.2	60.4	72.2	52.4	58.8	72.6	67.8
LOC111963878	49.6	72	43.6	70.4	49.4	53.8	50.4	38.2
LOC111963894	NA	NA	NA	NA	NA	NA	NA	NA
LOC111963902	NA	NA	NA	NA	NA	NA	NA	NA
LOC111963909	36	3.6	30.2	0.4	34.4	43	27.4	26.4
LOC111963925	NA	NA	NA	NA	NA	NA	NA	NA
LOC111963928	97.6	97.2	94.8	97.8	95.6	96.8	97.2	96.6
LOC111963932	91.8	92.6	77.6	92.2	86.2	78.8	93.8	83
LOC111967578	NA	NA	NA	NA	NA	NA	NA	NA
LOC111963947	NA	NA	NA	NA	NA	NA	NA	NA
LOC111963966	NA	NA	NA	NA	NA	NA	NA	NA
LOC111963974	84.4	68	82.6	76.4	81.8	86	80.8	84.4
LOC111963979	NA	NA	NA	NA	NA	NA	NA	NA
LOC111964042	NA	NA	NA	NA	NA	NA	NA	NA
LOC111964050	4.6	9.2	5.2	2.4	43	12.8	2.4	6
LOC111964063	85.6	76	71.8	68.8	65.8	58	83	65.8
LOC111964086	NA	NA	NA	NA	NA	NA	NA	NA
LOC111964131	NA	NA	NA	NA	NA	NA	NA	NA
sirt4	NA	NA	NA	NA	NA	NA	NA	NA
tomm6	64	43.8	46.4	35.2	48.4	48.8	65.8	45.6
LOC111964163	70.8	59.6	84	60.4	81.4	86	61.4	82.2
tspo	89.4	95.2	93.2	95	94.8	93	91.4	90.6
LOC111964178	31	NA	52.4	63.4	31.8	52.4	28	59.4
LOC111964184	NA	NA	NA	NA	NA	NA	NA	NA
LOC111967900	86.4	68.2	91.8	73.4	93.2	93.8	81.8	89.6
LOC111964220	67.2	81.6	66	73	58.8	58.6	60.6	65.6
LOC111964192	46.8	53.4	28.6	44.8	56.2	45.4	34	30.8
LOC111964225	NA	NA	NA	NA	NA	NA	NA	NA
lg1h1orf159	91.8	93.4	NA	NA	NA	NA	87.8	NA
LOC111964252	NA	NA	NA	NA	NA	NA	NA	NA
LOC111964287	NA	NA	NA	NA	NA	NA	NA	NA
LOC111964273	NA	NA	NA	NA	NA	NA	NA	NA
LOC111964308	NA	NA	NA	NA	NA	NA	NA	NA
LOC111964329	NA	NA	NA	NA	NA	NA	NA	NA
LOC111964339	NA	NA	NA	NA	NA	NA	NA	NA
LOC111964345	NA	NA	NA	NA	NA	NA	NA	NA
LOC111964352	54.6	78.4	59.4	79.6	76.4	66.2	73.8	62
LOC111964363	96	64.8	95	44.2	71	72.8	94.6	94
LOC111964383	NA	NA	NA	NA	NA	NA	NA	NA
LOC111964400	73.2	31.2	43.2	28.6	34.2	14.4	73.4	50.6
LOC111964413	4.4	18.2	15.4	12.4	0.6	1	2.4	18.2
LOC111964421	68.2	75.8	25.6	73.6	20.2	26.4	69	23.2
LOC111964504	NA	NA	NA	NA	NA	NA	NA	NA
LOC111964465	52.2	82	60.6	82.2	49.6	58.8	53.2	66
LOC111964554	NA	NA	NA	NA	NA	NA	NA	NA
LOC111964570	28.2	34.6	39.6	34.4	31	35.2	40	35
LOC111964589	95.6	98	97.4	96.6	98.2	96.8	97	97.2
LOC111964606	NA	NA	NA	NA	NA	NA	NA	NA
LOC111964639	4	45.8	23	34	20.6	19.6	10.6	22.8
LOC111971062	NA	NA	NA	NA	NA	NA	NA	NA
LOC111971083	NA	NA	NA	NA	NA	NA	NA	NA
LOC111964650	8.6	14.8	27.2	6.4	56.2	47.4	11.2	25.8
LOC111964675	NA	NA	NA	NA	NA	NA	NA	NA
LOC111964664	53.4	26.8	81.8	32	70	72.2	65.2	80
LOC111964686	43	30.4	30.8	20.2	27	33	35	32.2
LOC111973891	NA	NA	NA	NA	NA	NA	NA	NA
LOC111968225	NA	NA	NA	NA	NA	NA	NA	NA
LOC111964710	NA	NA	NA	NA	NA	NA	NA	NA
LOC111964739	92	84.8	NA	95	NA	NA	94.4	NA
LOC111968548	NA	NA	NA	NA	NA	NA	NA	NA
LOC111964751	56.4	51.4	56.6	54	53.8	65.8	60.2	59.8
dnai1	NA	NA	NA	NA	NA	NA	NA	NA
fam219a	15.4	36.4	21.4	36.4	29.2	24	18.4	21.2
LOC111968622	NA	NA	NA	NA	NA	NA	NA	NA
LOC111964821	75.4	52.2	69.2	40.2	42.2	44.6	77.2	67.8
LOC111964843	86	92.6	82.8	94.4	91	84.4	92.6	NA
LOC111964856	93.2	96	83.2	97.2	89.8	92	90.4	87
LOC111964864	86	46.4	62.4	51	42.4	52.4	89.4	62.6
LOC111964869	4.4	1.2	27.2	1	41	35.8	3.2	27
LOC111964877	NA	NA	NA	NA	NA	NA	NA	NA
LOC111964898	21.6	5.8	9.4	10.4	3	14.6	28.6	17.4
LOC111964912	13.6	41.4	22.4	28.8	41.2	21.6	9.2	17.8
LOC111964958	9.2	9	1.6	3.2	12	9.4	6.6	2.8
LOC111964997	76	44.8	88.8	35.4	89.4	90	75.4	89.2
LOC111965066	NA	NA	NA	NA	NA	NA	NA	NA
LOC111965045	20.8	23.2	21.4	21.8	26.2	26.2	16.4	20.6
LOC111965023	NA	NA	NA	NA	NA	NA	NA	NA
LOC111965037	26.4	51.6	17	50.4	32	41	23.4	21
LOC111965008	39.6	26.6	14.4	26.4	5.4	7	31.4	15.8
LOC111965075	NA	NA	NA	NA	NA	NA	NA	NA
LOC111965095	NA	NA	NA	NA	NA	NA	NA	NA
LOC111965121	90	94.8	95.6	94.2	95.6	94.4	86.6	96.2
LOC111965130	88	97.2	82.4	95.2	90.6	92.2	90.6	89.4
LOC111965160	18.4	18.6	3.6	8	22	6	30.4	9.4
LOC111965177	32.4	11.4	24	10	38.2	47.8	43.2	18.8
LOC111965184	67	54.4	77.6	61.8	86	78	59	75
LOC111965199	60.8	13.2	26.4	17.6	43.4	48.2	50.6	20.4
LOC111965225	97.2	84	93.4	84.8	90.4	91.8	91.6	91.6
LOC111965233	NA	NA	NA	NA	NA	NA	NA	NA
olfml3	83.2	90.2	84.4	88.4	78.2	84	88.6	82.4
LOC111965246	42.6	46.8	53.2	53.4	56.6	41.4	22.4	58.6
rnpep	18.6	21.6	52.4	42.4	61	61.4	52.4	56
LOC111965293	17.2	20	8.2	15.2	2.6	5.8	22.8	14.2
LOC111965302	0.6	0.2	0.2	0.2	0.4	0.2	0.2	0.2
LOC111965315	57.6	46	64.6	47.8	76.4	79.4	49.6	63.8
LOC111965319	27.4	40	3.4	25.6	13	12.8	38	4.6
LOC111965327	51.2	40.6	48.8	41.2	43.2	46.2	42	53.2
LOC111965338	80.2	82.4	88.4	77.2	79	81.4	86	91.4
LOC111965351	28.4	52.2	55.4	36.2	13.8	10	38.4	49.8
LOC111965366	55	55	72.6	65.8	67.2	64.4	55.8	70.8
LOC111965377	40.2	55.4	30.6	61.2	55.8	41.4	45.6	26
LOC111965393	19.8	45	55	45.2	66.4	50.2	12.4	58.4
LOC111965402	NA	NA	NA	NA	NA	NA	NA	NA
LOC111965410	28.2	21.2	41	23.2	31.4	31.6	41.6	46.2
LOC111965419	NA	NA	NA	NA	NA	NA	NA	NA
LOC111965425	80.4	61.6	87.4	70	93.8	93	72.2	85.4
LOC111965448	11.8	17	17.4	17.8	33.8	18	15.2	15.2
LOC111965467	98.4	98.8	99.2	97.4	97.6	98.8	97.8	97
LOC111965484	56.2	24.2	46.8	29.2	74.4	71.2	47.4	46.6
LOC111965495	91.4	80.4	90.4	85.2	88.4	86.4	87.2	86
LOC111965506	57.4	64.8	48.8	42.2	49.6	47.8	75.2	45.4
LOC111965516	42.8	37	42.4	63.4	47.8	53.8	36.4	34.2
LOC111965526	60.4	75	67	72.6	76.4	59.6	57.4	71.8
LOC111974171	71	83.8	61	76.6	43.8	63	90.2	57
timeless	83	89.2	72.6	87.8	65.8	57	81.4	70
LOC111965558	1.2	18.2	17.4	22.8	38.4	17.4	1.4	15.4
LOC111965578	NA	NA	NA	NA	NA	NA	NA	NA
LOC111965588	NA	NA	NA	NA	NA	NA	NA	NA
LOC111965606	33.2	37.4	7	44.4	4.6	8.2	38.6	10.4
LOC111965618	NA	NA	NA	NA	NA	NA	NA	NA
LOC111965625	NA	NA	NA	NA	NA	NA	NA	NA
LOC111965632	59	58	80.4	54	88.4	74	37.8	81.2
LOC111965649	NA	NA	NA	NA	NA	NA	NA	NA
LOC111965667	NA	NA	NA	NA	NA	NA	NA	NA
LOC111965679	NA	NA	NA	NA	NA	NA	NA	NA
LOC111965683	12	36	31	34.8	11.2	9.8	16.8	29
LOC111974256	40.6	11	11.6	14.8	6.8	8.8	48.4	11.2
LOC111965695	25.2	23.8	13.2	23.6	10.6	15.4	30.8	12.2
LOC111965863	70.2	45.6	80.2	39.6	79.6	81	62	81.8
LOC111965871	5.6	3.4	2.4	7.2	13.8	6	7.4	2.6
LOC111965915	NA	NA	NA	NA	NA	NA	NA	NA
LOC111965940	41	56.8	69.6	74.6	77.6	83.4	43.8	61.4
LOC111965950	43.8	33.8	NA	49.8	NA	NA	50	NA
LOC111965931	27.4	24.4	32.4	35.4	46.6	49.6	35.8	33.4
LOC111965923	NA	NA	NA	NA	NA	NA	NA	NA
LOC111965908	86.6	62.8	52	73.6	32.6	34.2	68.2	59.6
LOC111965959	NA	NA	NA	NA	74.2	38.2	NA	NA
LOC111965967	79.8	92.6	63	93.4	81	69.8	85.6	67.6
LOC111965977	NA	NA	NA	NA	NA	NA	NA	NA
LOC111965987	4.6	15.8	11.8	13.4	12.6	6.6	4.2	15
LOC111966009	79.4	72.6	88.6	81.4	93.8	91.6	85.2	89.2
LOC111966016	39.8	7.2	56.6	14.8	63.6	50.8	46.8	65.6
LOC111966053	60.6	65.8	82	81.8	90.2	89.4	55.8	83.4
LOC111966081	45	19.6	34.4	33.2	57.6	43.4	25.6	33.6
LOC111966063	0.2	17.2	5.8	18.4	4.8	6.8	0.4	5.2
LOC111966148	NA	NA	NA	NA	NA	NA	NA	NA
LOC111966159	NA	NA	NA	NA	NA	NA	NA	NA
LOC111966172	97.4	99.4	95.6	99.6	94.2	96.6	96.8	97
sumf1	3.2	5.2	57.2	5.4	70	74	1.8	51.4
itpr1	70.8	32.4	66.4	56.4	NA	NA	38.6	64.4
LOC111966209	NA	NA	NA	NA	NA	NA	NA	NA
LOC111966218	NA	NA	NA	NA	NA	NA	NA	NA
LOC111966230	NA	NA	70.4	NA	81.6	66.2	81.6	64.2
LOC111966243	NA	NA	NA	NA	NA	NA	98.6	NA
LOC111966255	39.8	18.6	28.8	9.6	41.4	40.2	30.6	26.4
LOC111966263	14.6	12.4	18.4	32.2	28	32.4	13.2	13.4
LOC111966280	NA	NA	NA	NA	NA	NA	NA	NA
LOC111966288	25.4	5.8	26	10	7.4	7	25.2	27
LOC111966296	72.8	71.4	60.6	70.6	31.4	48.6	75.4	63.4
pbrm1	45.8	19.4	30.4	23	33	36.6	22.4	12.2
LOC111966318	68	64.4	56	67.4	54.8	46.6	65.4	60.8
LOC111966323	NA	NA	NA	NA	NA	NA	NA	NA
thumpd3	89.8	71	72	70.8	42	58.8	84.4	74.4
LOC111966327	NA	NA	NA	NA	NA	NA	NA	NA
LOC111966351	35.6	11.8	28	5.4	13.8	22	59.6	31.2
LOC111966369	NA	NA	NA	NA	NA	NA	NA	NA
LOC111966390	NA	NA	NA	NA	NA	NA	NA	NA
LOC111966396	88	92.4	92.8	94.2	96.4	92	85.2	91.2
LOC111969281	NA	NA	NA	NA	NA	NA	NA	NA
LOC111966407	NA	NA	NA	NA	NA	NA	NA	NA
LOC111966423	NA	NA	NA	NA	NA	NA	NA	NA
LOC111966447	39	60.4	43.4	58.2	17.4	20.2	50.6	44.2
fancd2	88.4	74.8	70.4	77.4	49.6	51.2	82.4	74.2
LOC111966460	64.4	63.4	36	55.4	13.6	16.8	61	42.6
LOC111966468	23.6	4	3.2	3.2	42	36	21.6	6
LOC111966484	67.6	42.4	65.2	34.6	69.4	75.6	54.8	61.8
LOC111966488	75	71	71	73.4	59	58.2	76.4	69.2
LOC111966496	NA	NA	NA	NA	NA	NA	NA	NA
LOC111966508	54	56.6	59	54.4	46	59	65.2	60
LOC111966513	13.8	39	10.6	50.2	2	9.6	26.6	10.2
LOC111974623	78.4	88.2	88	81.4	88.6	90.6	90.4	90.4
LOC111966516	43.4	45.2	44.2	51.6	40.6	40	37	61
LOC111966530	36.2	8.8	6.6	7.4	12	10.4	31	6.6
LOC111966538	88.2	58.2	68.4	66.6	46	66	83.8	73
LOC111966545	5.6	20	7	22.8	3.4	1.8	6	6.2
LOC111966555	NA	NA	NA	NA	NA	NA	NA	NA
LOC111966567	39.2	30.4	29.4	28.2	38.6	49.6	22.6	26.8
LOC111966574	88.4	69.6	96.6	64.6	66.8	67.8	91.8	97.2
LOC111966581	24.4	7.6	19.8	4.8	33.6	30	23.4	17
LOC111974917	NA	NA	NA	NA	NA	NA	NA	NA
LOC111966585	57.2	36.8	22.4	13	31.4	34.8	56.8	29.4
LOC111966595	94.6	87.2	88.8	89.2	75.4	77.2	91.6	91
LOC111966602	NA	18	NA	24.8	NA	NA	NA	NA
LOC111966617	55.6	30.2	85.8	30.6	3.2	11.2	52.6	87
LOC111966624	NA	NA	NA	NA	NA	NA	NA	NA
vhl	21	15.6	34	17.2	52.4	49.6	44.2	15
LOC111966655	NA	NA	NA	NA	NA	NA	NA	NA
crbn	14.2	1	0.8	0.6	1.8	0.4	13.8	1.4
LOC111966676	14.4	34.4	50.6	29.4	50.6	53.6	19	48
LOC111966684	59	31.4	76	31.2	78.2	79.6	62.8	76.2
LOC111966704	NA	NA	NA	NA	NA	NA	NA	NA
LOC111966712	86	71.6	81.2	68	84.4	85.8	84	79
LOC111966721	NA	NA	51.8	NA	23.2	44.4	NA	NA
LOC111966736	99.6	97.6	94.4	95.6	90.4	89	97	92.2
LOC111966742	11	9.8	29.8	9.8	40.6	41.4	5	24.4
LOC112067743	36.2	42.4	66.4	37.6	80	75.4	15.4	66
LOC111966751	46.2	60.4	47.8	31.4	44.4	52.4	47.8	47
LOC111975393	NA	NA	NA	NA	NA	NA	NA	NA
LOC111966771	NA	NA	NA	NA	NA	NA	NA	NA
LOC111966778	30.8	56.4	21.6	27	22.6	26.4	47.8	19.4
LOC111966796	7.6	14	5.6	13.2	5	3.8	7.6	5.6
LOC111966826	NA	NA	NA	NA	NA	NA	NA	NA
LOC111966831	NA	NA	NA	NA	NA	NA	NA	NA
tsfm	92	69.4	83.2	74.2	61	70	87.6	82.6
LOC111966848	21.2	11.4	29	15.4	47.8	51.2	13.4	22.8
LOC111966872	43.2	56.2	58	51.8	49.2	46	53.8	58
LOC111966883	NA	NA	NA	NA	NA	NA	NA	NA
LOC111966894	NA	NA	NA	NA	NA	NA	NA	NA
LOC111966906	NA	NA	NA	NA	NA	NA	NA	NA
espl1	88.6	86.4	90.4	87	83	86.8	89.4	91.4
pfdn5	46.4	40	60.2	39.4	63.6	67.2	40	57.6
LOC111966939	79.8	59.2	79.6	60.6	81	82.4	72.4	81
LOC111966950	NA	NA	NA	NA	NA	NA	NA	NA
LOC111966961	NA	NA	NA	NA	NA	NA	NA	NA
LOC111966971	NA	NA	NA	NA	NA	NA	NA	NA
LOC111969901	NA	NA	NA	NA	NA	NA	NA	NA
LOC111966984	NA	NA	NA	NA	NA	NA	NA	NA
LOC111967002	51.2	8.4	67.4	17.2	76.2	71.8	56.6	63.4
LOC111967043	NA	NA	NA	NA	NA	NA	NA	NA
LOC111967055	33.4	17.2	63.6	42	61	63.4	53	62.2
LOC111967065	NA	NA	NA	NA	NA	NA	NA	NA
LOC111967076	NA	NA	NA	NA	NA	NA	NA	NA
LOC111967087	45.4	11	17.2	20	22.4	14.4	39.4	20.6
LOC111967098	NA	NA	NA	NA	NA	NA	NA	NA
LOC111967121	NA	NA	NA	NA	NA	NA	NA	NA
LOC111967109	17.8	4	10.6	16	6.6	8.2	27	16.4
LOC111967143	NA	NA	NA	NA	NA	NA	NA	NA
LOC111967161	74	49.2	83.8	61	77	83.6	64.6	83.8
LOC111967172	NA	NA	NA	NA	NA	NA	NA	NA
LOC111967195	NA	NA	NA	NA	NA	NA	NA	NA
usp49	83.4	70	78.4	68.4	79.8	69.6	78	82
med20	75.2	46.6	86.8	59.4	91	90	68.8	88
bysl	79.8	58.2	75.4	68	78.2	76.8	77	78.2
LOC111967235	NA	NA	NA	NA	NA	NA	NA	NA
LOC111967240	0.6	34.6	0.2	28.8	1.2	2.4	1	1.8
LOC111975553	79	92.2	86.2	90.8	91	90.6	92.6	87.8
LOC111967261	45.4	44.8	45.6	42	40	34.6	53	54
LOC111967274	NA	NA	NA	NA	NA	NA	NA	NA
LOC111967283	60.6	81.2	70	73	48.4	42.8	85.6	76.4
LOC111967288	NA	NA	NA	NA	NA	NA	NA	NA
LOC111975608	NA	NA	NA	NA	NA	NA	NA	NA
LOC111967300	69.8	74.4	71.6	79	61.4	72.2	62.6	66.6
LOC111967314	NA	NA	NA	NA	NA	NA	NA	NA
LOC111967323	84	74.4	80.6	83.2	66.8	72.6	77.4	81.8
LOC111970035	NA	NA	NA	NA	NA	NA	NA	NA
LOC111967330	76.2	61.4	56.8	66.4	20.8	12.2	74.2	61
mrpl20	74.4	31	30.2	30.4	53.2	46.8	78.4	32
LOC111967344	16.6	7.4	9	2.8	20	25.4	20.8	8
LOC111967355	22.4	11.6	29	14.6	49.4	49	45.6	25
LOC111975732	40.2	38.6	63.8	47.4	51.2	67.4	53.4	57.2
LOC111967378	NA	2.6	NA	11.4	NA	NA	48.6	NA
ap5b1	NA	NA	NA	NA	NA	NA	NA	NA
lg1h1orf50	86.2	65.2	83	69.2	81.6	80.6	79.6	79.6
LOC111975807	82.4	42.6	52.2	32.6	24.6	24	84	56.4
cldn19	47.2	71.2	54.2	70	61.2	63.4	38.2	42.6
LOC111967414	NA	NA	NA	NA	NA	NA	NA	NA
LOC111967420	62.4	59.4	70.4	59.4	82.2	72.6	62.8	68.8
LOC111967428	NA	NA	NA	NA	NA	NA	NA	NA
LOC111967441	NA	NA	NA	NA	NA	NA	NA	NA
LOC111967472	NA	NA	NA	NA	NA	NA	NA	NA
LOC111967461	NA	NA	NA	NA	NA	NA	NA	NA
klhdc8a	NA	NA	NA	NA	NA	NA	NA	NA
LOC111967511	46	27	30.4	19	8.2	11.4	70.2	35
LOC111967508	22.8	15.4	16.8	18.2	9	16.2	49.2	15
LOC111967522	49.2	55.8	71	55.6	76	78.6	45.2	66
LOC111967530	67	81.4	89	79.8	90.6	88.8	82.2	85.2
LOC111967545	51.6	41.6	56.4	42.6	61.2	63.4	50	52.6
LOC111967552	91.6	NA	49	78.8	83	75.8	87.8	46.6
LOC111967599	NA	NA	NA	NA	NA	NA	NA	NA
LOC111967559	87	64.6	82.6	69	87.2	81.4	86.8	81.6
LOC111975964	NA	NA	NA	NA	NA	NA	NA	NA
LOC111976035	NA	NA	NA	NA	NA	NA	NA	NA
LOC111967608	23.4	25.6	32.8	25.8	43.6	45.2	33.2	21.6
LOC111967616	94.2	86.6	92.6	88.2	91.6	90.8	91.6	91.4
LOC111967623	77.6	38.2	47	49	46.8	49	70.2	41
LOC111967642	27.8	20.4	69.8	22	60	71	31.2	70.4
LOC111970351	NA	NA	NA	NA	NA	NA	NA	NA
LOC111970428	NA	NA	NA	NA	NA	NA	NA	NA
LOC111970497	NA	NA	NA	NA	NA	NA	NA	NA
LOC111970776	NA	NA	NA	NA	NA	NA	NA	NA
LOC111970881	NA	NA	NA	NA	NA	NA	NA	NA
LOC111967651	8.8	14.8	17	17.6	23.8	24	13.4	20
LOC111967657	63.2	69.2	78.4	63.8	62	82	76.4	73.2
agtrap	87.4	92.4	85.8	92	90.4	91	90.8	89.2
LOC111967695	19.8	43.4	52	36.8	40.2	45.8	17.2	51
LOC111967699	NA	NA	NA	NA	NA	NA	NA	NA
LOC111967700	30.6	24.4	24.6	17.6	29.8	29.2	39.6	23.8
LOC111967716	NA	NA	NA	NA	NA	NA	NA	NA
LOC111967731	NA	NA	NA	NA	NA	NA	NA	NA
dhrs3	NA	NA	NA	NA	NA	NA	NA	NA
LOC111967738	NA	NA	NA	NA	NA	NA	NA	NA
LOC111967748	48.6	39	47	44.4	73	60.8	54.4	37.6
LOC111967764	NA	NA	NA	NA	NA	NA	NA	NA
LOC111967774	85.6	90.4	91.8	87.4	91	92.2	85.8	89.2
LOC111967779	45.6	27.2	31.8	12.6	5.6	5.2	43.6	29.6
LOC111967787	74	63	81.4	63.6	60	71	79.4	86
LOC111967834	46.8	20.4	11.2	21.6	5.8	5	49.4	9.2
LOC111967842	NA	NA	NA	NA	NA	NA	NA	NA
LOC111967867	7.2	NA	6.2	NA	13.6	3.4	13.8	5.2
LOC111967882	NA	NA	NA	NA	NA	NA	NA	NA
LOC111967873	46.2	48.2	20.8	25.6	32	14.4	48.6	26.8
LOC111967897	NA	NA	NA	NA	NA	NA	NA	NA
LOC111967911	47.8	73.6	46	76.2	52	39	32.2	46
LOC111967924	44	25.2	11	14.4	20.2	20.6	41	9.8
LOC111976531	NA	NA	NA	NA	NA	NA	NA	NA
LOC111967955	42	23	28.4	23.6	18.8	22.6	46.4	24.4
LOC111967974	93	85.4	91.4	88	90.8	93.6	95.6	93.2
LOC111976596	NA	NA	NA	NA	NA	NA	NA	NA
LOC111967997	21.2	26.2	86	28.2	5.6	7.6	84.4	88
LOC111968004	51.4	59.4	34.8	32.8	57	53.4	63.8	38.8
LOC111968040	80.8	43.2	59.8	43.6	76.6	58.8	85.2	54.8
LOC111968052	NA	NA	NA	NA	NA	NA	NA	NA
LOC111968074	85.2	68.2	84	74	88	89.4	78	80.6
LOC111968101	54.8	39.2	69.8	35.8	72.8	81.2	48	60.2
LOC111968081	4.2	10.8	31	8.8	30.4	30.4	14.6	31.2
LOC111968116	47.2	80.8	47.2	75.2	34.8	54.6	53.2	59.2
LOC111968138	NA	NA	NA	NA	NA	NA	NA	NA
fhit	NA	NA	NA	NA	NA	NA	NA	NA
LOC111968171	69.4	83.8	75	86.2	80.2	74.4	59.2	71.6
lg1h3orf14	NA	NA	NA	NA	NA	NA	NA	NA
LOC111968199	NA	NA	NA	NA	NA	NA	NA	NA
fezf2	NA	NA	NA	NA	NA	NA	NA	NA
cadps	NA	NA	NA	NA	NA	NA	NA	NA
synpr	NA	NA	NA	NA	NA	NA	NA	NA
LOC111968289	NA	NA	NA	NA	NA	NA	NA	NA
LOC111968315	NA	NA	NA	NA	NA	NA	NA	NA
atxn7	NA	NA	NA	NA	NA	NA	NA	NA
LOC111968359	89.8	57	86.4	61.6	80.4	83.4	85.4	86.8
LOC111968365	18.6	48.8	11.2	47.4	20.6	17	18.6	12.4
LOC111968402	NA	NA	NA	NA	NA	NA	NA	NA
LOC111968415	62.4	8.6	41.8	9.8	45.8	48	59	46
slc25a26	64.6	26.4	30.2	21	12.8	29.8	47.6	31.8
LOC111968487	28.6	70.8	28.8	69.4	22.8	35.8	38.4	31
LOC111968493	85.6	64.6	71.2	66.8	53.8	61	80.8	69.8
LOC111968501	NA	99.2	94.6	NA	NA	89.4	NA	90.8
LOC111968514	18.4	11	60.4	17.4	66.6	54.6	41.6	57.8
LOC111968520	NA	NA	NA	NA	NA	NA	NA	NA
eogt	30	58.8	62.2	57.8	64	63.6	45.6	65.8
tmf1	12.4	4.8	2.2	10.6	1.4	1	10.8	3.4
LOC111976876	NA	NA	NA	NA	NA	NA	NA	NA
LOC111968570	0.2	31.2	62.2	34	74.6	63.8	0.4	66.4
LOC111968580	54.4	18	36.2	29.2	21.4	15	32.6	42.6
LOC111968590	65.2	19.2	20.2	26	3	5.6	55.4	36.2
LOC111968607	NA	NA	NA	NA	NA	NA	NA	NA
LOC111968617	4.8	18.4	16.2	20.8	14.6	17.2	2.4	13
dnah1	NA	NA	NA	NA	NA	NA	NA	NA
LOC111968627	NA	NA	NA	NA	NA	NA	NA	NA
LOC111968636	NA	35.6	63.4	40.4	22.6	21.4	NA	57.2
LOC111968639	6	9.2	6	12.8	8.4	6.2	4	5.8
LOC111968642	NA	NA	NA	NA	NA	NA	NA	NA
LOC111968667	6.2	7.8	16.2	6.4	17.2	16.4	10	16.6
LOC111968676	NA	NA	NA	NA	NA	NA	NA	NA
LOC111968691	90.6	87.4	70.2	89.4	65	68.8	89.4	66.8
LOC111971460	NA	NA	NA	NA	NA	NA	NA	NA
LOC111968703	15.8	4	38.8	11	22.6	28.6	20.6	30.2
LOC111968723	NA	NA	NA	NA	NA	NA	NA	NA
LOC111971592	NA	NA	NA	NA	NA	NA	NA	NA
LOC111968735	NA	NA	NA	NA	NA	NA	NA	NA
LOC111968741	24	73.2	52.2	77.6	39.2	45.8	31	52.4
LOC111968752	31.6	63.8	48.8	47.6	50.2	44.4	39	49.2
LOC111968787	36.4	50	37	53.4	23.2	32	39.8	37.8
LOC111968808	26	66.4	54.4	64.4	40.8	51	34	45.2
LOC111968816	NA	NA	54	91.8	53.4	59.6	78.8	59.8
LOC111968830	77.2	74.8	74.4	70.4	72.6	57.8	77.6	76.4
LOC111968890	83.4	89.4	88.2	95	89.4	85.4	91.8	92.8
LOC111968905	NA	NA	NA	NA	NA	NA	NA	NA
LOC111968932	39	46	5	46	3.8	4	77.2	4.4
LOC111968954	NA	NA	NA	NA	NA	NA	NA	NA
LOC111968969	69.8	59.2	57.2	60.6	48.4	40.2	65.6	60.2
LOC111968998	NA	NA	NA	NA	NA	NA	NA	NA
LOC111969015	85.8	61.6	67	64.2	51.6	49	84.8	65.2
LOC111969026	56.2	68.2	32	57.2	37	43.4	53.6	29.4
LOC111969036	61.4	25	41	25.8	42.4	47.2	49.2	44.8
LOC111969046	83.8	53.4	75	55.4	82.8	84.8	77	73.8
LOC111969058	NA	NA	NA	NA	NA	NA	NA	NA
LOC111969075	11.4	48.6	43.4	40.4	34.8	39.2	29.4	48
gnl3l	45.6	29.6	45.2	34.6	70.2	70.8	31	44.2
LOC111969179	NA	NA	NA	NA	NA	NA	NA	NA
LOC111969203	47.2	25.2	45	35	71.2	65.4	28	50.6
LOC111969211	60.4	29.6	40	42.2	46.4	38	60	53.8
LOC111969251	NA	NA	NA	NA	NA	NA	NA	NA
LOC111969230	NA	NA	NA	NA	NA	NA	NA	NA
LOC111977415	NA	NA	NA	NA	NA	NA	NA	NA
mon1a	28.4	33	5	30	10	3.4	28.8	3.4
LOC111969288	NA	NA	NA	NA	NA	NA	NA	NA
LOC111969296	NA	NA	NA	NA	NA	NA	NA	NA
LOC111969310	36	52.6	19	47.8	31.2	33.8	20.4	15.6
LOC111969320	NA	NA	NA	NA	NA	NA	NA	NA
LOC111969325	NA	NA	NA	NA	NA	NA	NA	NA
LOC111969330	NA	NA	NA	NA	NA	NA	NA	NA
LOC111972094	NA	NA	NA	NA	NA	NA	NA	NA
trnt1	73.4	46.2	71.8	54.2	82.2	83.8	62.8	70.4
LOC111969358	70.2	49.4	58.8	50	54.2	60.2	59	61.4
LOC111969377	NA	NA	NA	NA	NA	NA	NA	NA
LOC111969394	NA	NA	NA	NA	NA	NA	NA	NA
LOC111969388	68.4	9	53.6	4.2	36.2	34.8	67.8	55.8
LOC111969407	45	27.4	31.8	29.8	59.4	44.8	40.2	36.4
LOC111969451	17.6	31.6	3.8	20.2	15.4	13	14.6	3
LOC111969467	NA	NA	NA	NA	NA	NA	NA	NA
LOC111969476	3	8.6	19.2	7.4	38.4	31.6	3.8	20.2
LOC111969503	37.2	84.6	70.4	94	87	81.2	31	69
LOC111969517	82.2	49.8	67	59.6	74.4	79.2	73	72.4
LOC111969534	NA	NA	NA	NA	NA	NA	NA	NA
LOC111969545	57.6	77.6	56	66	58	58.8	66.6	59.2
LOC111977569	NA	NA	NA	NA	NA	NA	NA	NA
LOC111969579	NA	NA	72.2	NA	71.2	65.8	NA	56.6
LOC111977633	NA	NA	NA	NA	NA	NA	NA	NA
LOC111969645	NA	NA	NA	NA	NA	NA	NA	NA
LOC111969669	48.6	52.4	18.4	51.8	3.8	3.6	56.8	22.2
LOC111969682	90.6	88.4	86.6	87	82.6	83.2	87.4	87.4
LOC111969701	91.4	89	93.8	90.2	95.6	92.8	83	93.8
LOC111969714	NA	NA	NA	NA	NA	NA	NA	NA
LOC111969707	NA	NA	NA	NA	NA	NA	NA	NA
LOC111969717	NA	NA	NA	NA	NA	NA	NA	NA
LOC111969741	NA	NA	NA	NA	NA	NA	NA	NA
LOC111969731	6.4	2	50.4	11	47.2	54.8	5.4	48.6
LOC111969764	82.4	77	82.8	81.4	83.6	85.4	80.8	83.8
LOC111969776	NA	NA	NA	NA	NA	NA	NA	NA
LOC111969783	NA	NA	NA	NA	NA	NA	NA	NA
LOC111969796	NA	NA	NA	NA	NA	NA	NA	NA
LOC111969803	1.6	32	1.4	8.2	1.4	1.2	3.2	2.8
LOC111969839	NA	NA	NA	NA	NA	NA	NA	NA
LOC111969816	32.4	35	42	38.8	33.6	40.6	14.6	28.8
LOC111969849	NA	NA	NA	NA	NA	NA	NA	NA
LOC111969889	56.8	52.6	80	56.6	NA	NA	60.2	76.2
LOC111977900	26.6	35.6	17.8	28.2	17.8	29.2	27.8	22.8
LOC111969907	NA	NA	NA	NA	NA	NA	NA	NA
LOC111969895	NA	NA	NA	NA	NA	NA	NA	NA
LOC111969911	NA	NA	NA	NA	NA	NA	NA	NA
LOC111969924	1.6	33.8	10.2	35.8	8.4	4	20.4	9.8
LOC111969981	NA	NA	NA	NA	NA	NA	NA	NA
LOC111969931	8.6	8.8	9.8	11.4	14	14	10.6	9.4
LOC111969951	24.6	2	31.6	0.6	10.2	3.6	17.4	30.8
LOC111970011	6.2	24.4	32.8	31.8	37.4	35.4	5.4	27.8
glyctk	90.6	83.4	NA	76.6	NA	NA	NA	NA
LOC111969996	33.2	58.2	49	64.2	67.2	76	30	45.8
LOC111970002	NA	NA	NA	NA	NA	NA	NA	NA
hemk1	NA	NA	NA	NA	NA	NA	NA	NA
LOC111969984	26	6.8	57.8	6.8	17	12.6	27.6	62
LOC111970032	90	92.8	91.2	96.6	95.4	91.8	87.2	90.4
LOC111970051	NA	NA	NA	NA	NA	NA	NA	NA
LOC111970060	63	68.2	30.2	61.2	20.4	20.4	76.6	22.6
LOC111970072	NA	NA	NA	NA	NA	NA	NA	NA
cacna2d2	NA	NA	NA	NA	NA	NA	NA	NA
LOC111970096	NA	NA	NA	NA	NA	NA	NA	NA
LOC111970086	NA	NA	NA	NA	NA	NA	NA	NA
LOC111970121	82.6	79.8	80.8	86.8	76.2	79.6	84	78.6
LOC111970148	9	15	17.4	19	22.6	23	11.6	16.6
LOC111970140	56.8	21.6	18.2	27.4	15.4	19.4	56.2	24.8
LOC111970154	91	77	72	83	74.8	77.2	82.6	70.4
LOC111970174	NA	NA	NA	NA	NA	NA	NA	NA
LOC111970183	95.6	99.2	96.4	97.8	94.4	95.2	96	95.8
LOC111970185	71.4	60.8	53.6	64.2	48.8	53.8	75.4	54
LOC111970196	NA	NA	NA	NA	NA	NA	NA	NA
LOC111970207	39	28.4	86.2	16.6	89.6	86	26.4	86.2
LOC111970213	NA	NA	NA	NA	NA	NA	NA	NA
LOC111970219	38.8	49.4	21.8	36.2	17.2	21	60.4	19.8
LOC111970242	15.2	55	45	49.6	42.8	48.6	36.8	47.2
LOC111970266	NA	NA	NA	NA	NA	NA	NA	NA
LOC111972718	NA	NA	NA	NA	NA	NA	NA	NA
LOC111978201	NA	NA	NA	NA	NA	NA	NA	NA
LOC111970282	NA	NA	NA	NA	NA	NA	NA	NA
LOC111970296	40.4	30	46.2	33.6	17.8	23	49.2	45.6
LOC111970310	26.2	40.6	80.4	43.2	68.2	81	32.4	78.6
LOC111970316	65.4	56.4	76	60	71.4	73.8	61.4	67.6
LOC111970333	87.8	85.6	83.4	85.4	52.6	66.2	88.4	81.4
LOC111970340	NA	NA	NA	NA	NA	NA	NA	NA
LOC111970348	NA	NA	NA	NA	NA	NA	NA	NA
LOC111970358	19.6	4.8	39.8	3.4	39.8	42	27.4	35.4
LOC111970374	NA	NA	NA	NA	NA	NA	NA	NA
LOC111970370	37	7.6	14.2	13.8	21.8	22.8	37	8.6
LOC111978417	58.2	71.4	45.2	72	37	44.2	33.2	46.4
LOC111978493	NA	NA	NA	NA	NA	NA	NA	NA
LOC111978642	NA	NA	NA	NA	NA	NA	NA	NA
LOC111970379	NA	NA	NA	NA	NA	NA	NA	NA
LOC111970387	10.8	2.8	8.6	3	22	19.2	4.8	11.6
LOC111970396	21.8	17.4	26.4	10.6	31	31.2	36	21
LOC111970405	NA	NA	NA	NA	NA	NA	NA	NA
LOC111970488	NA	NA	NA	NA	NA	NA	NA	NA
LOC111970501	NA	NA	NA	NA	NA	NA	NA	NA
LOC111970507	NA	NA	NA	NA	NA	NA	NA	NA
LOC111970698	7.8	53.6	65.8	50.8	65.6	70	18	64.2
LOC111970636	NA	NA	NA	NA	NA	NA	NA	NA
LOC111970648	NA	NA	NA	NA	NA	NA	NA	NA
LOC111970726	NA	NA	NA	NA	NA	NA	NA	NA
LOC111978805	NA	NA	NA	NA	NA	NA	NA	NA
LOC111970517	8.8	24	6	37	5.2	5.6	9.8	7
LOC111970468	NA	NA	NA	NA	NA	NA	NA	NA
LOC111970669	NA	NA	NA	NA	NA	NA	NA	NA
LOC111970657	NA	NA	NA	NA	NA	NA	NA	NA
LOC111970716	32.6	43	39.8	41.2	54	55.6	34.6	41.4
LOC111970494	91.6	95	91.6	95.8	94	95.6	94.8	94.4
LOC111970587	NA	NA	NA	NA	NA	NA	NA	NA
LOC111970681	NA	NA	NA	NA	NA	NA	NA	NA
LOC111970615	96.6	93.4	97.2	96.4	97	96.8	94.6	97.2
LOC111970421	NA	NA	NA	NA	NA	NA	NA	NA
LOC111970442	NA	NA	NA	NA	NA	NA	NA	NA
LOC111970429	NA	NA	NA	NA	NA	NA	NA	NA
LOC111970415	98.6	99.2	98.4	99	97	98.4	99.4	98.2
LOC111970456	NA	NA	NA	NA	NA	NA	NA	NA
LOC111970742	3.2	1	6.4	3.6	18	19	0.8	4.4
LOC111970751	32.8	25.4	42.6	28.4	40.8	48.8	37	36
LOC111972851	NA	NA	NA	NA	NA	NA	NA	NA
LOC111970762	NA	NA	NA	NA	NA	NA	NA	NA
LOC111970820	17.4	42.6	66.6	36.4	70.2	73.4	11	62.6
asb14	NA	NA	NA	NA	NA	NA	NA	NA
LOC111970772	12.2	14	1.2	14	3	1.8	11	0.6
hesx1	NA	NA	NA	NA	NA	NA	NA	NA
irak1bp1	NA	NA	NA	NA	NA	NA	NA	NA
LOC111970843	48	51	30.2	57	25	33.2	43.4	28.4
LOC111970861	NA	NA	NA	NA	NA	NA	NA	NA
LOC112081238	NA	NA	NA	NA	NA	NA	NA	NA
il17rd	13.6	53.4	8.2	53.4	22.2	5.6	23.2	6.6
arhgef3	NA	NA	NA	NA	NA	NA	NA	NA
LOC111970921	49.4	62	60.4	61.8	47.2	59.4	61.6	63.4
ccdc66	39.4	53.2	30.2	57	24.4	34.4	43.6	30.6
LOC111978991	NA	NA	NA	NA	NA	NA	NA	NA
LOC111970940	62	36.6	47.6	7.4	53.4	40.8	65.6	53.8
LOC111970929	2	2.6	1.2	0.6	6.4	6.6	3.4	2
LOC112081176	NA	NA	NA	NA	NA	NA	NA	NA
LOC111979071	NA	NA	NA	NA	NA	NA	NA	NA
LOC112067786	86.6	92.8	95.2	94.4	97	96.6	85.6	95.2
LOC111973006	NA	NA	NA	NA	NA	NA	NA	NA
lg1h12orf10	81.6	60.6	86.2	67.8	81.6	88.2	80.6	85.6
LOC111973074	NA	NA	NA	NA	NA	NA	NA	NA
LOC111970954	35.2	6	58.4	6.6	5.8	0.8	25.6	59.4
LOC111973347	NA	NA	NA	NA	NA	NA	NA	NA
LOC111973037	36.4	77	40.4	70	27.4	34.2	38.6	36.8
LOC111973031	30.2	52.6	24.2	54	34.6	20.8	24.6	19.6
clybl	30.8	15.6	36.8	14.6	40.6	38.2	28.4	31
LOC111971997	NA	NA	NA	NA	NA	NA	NA	NA
LOC111973053	NA	NA	NA	NA	NA	NA	NA	NA
LOC111973059	NA	NA	NA	NA	NA	NA	NA	NA
LOC111973065	27.2	39	7.4	50.4	3.6	3.6	8	8.4
LOC111973069	NA	NA	NA	NA	NA	NA	NA	NA
LOC111973076	72.2	72.6	72.4	72.8	69.8	71.8	72.4	73.6
LOC111973084	NA	NA	NA	NA	NA	NA	NA	NA
LOC111973092	15.8	22	51.8	26.4	53.8	60.8	25.6	48.2
LOC111973188	NA	NA	NA	NA	NA	NA	NA	NA
LOC111973197	NA	NA	NA	NA	NA	NA	NA	NA
LOC111973202	NA	NA	NA	NA	NA	NA	NA	NA
LOC111973210	19.8	50.6	22	41.6	40	28.6	24.8	20.4
LOC111973217	36.6	71.2	57.6	74.2	66.2	55	39.2	60.6
LOC111972021	NA	NA	NA	NA	NA	NA	NA	NA
LOC111973233	41.2	7.4	47.4	10.2	28.6	32	52.2	48.4
LOC111973242	70.4	43.6	57.2	48.6	42.8	56.2	65.8	61.6
LOC111973257	92.4	83.2	NA	85	100	NA	95.6	NA
LOC111973275	56.6	88.8	66.4	85	77	70.4	43.8	73
LOC111973284	NA	NA	NA	NA	NA	NA	NA	NA
LOC111972043	NA	NA	NA	NA	NA	NA	NA	NA
LOC111973294	40.6	23	37.8	38.8	13.6	25.2	36.6	34
LOC111973306	NA	NA	NA	NA	NA	NA	NA	NA
asmtl	58	72.8	29.4	72.6	28.4	16.8	58.6	26.8
LOC111973332	58.8	NA	60.8	NA	52.4	56.2	52	62.6
p2ry8	NA	NA	NA	NA	NA	NA	NA	NA
LOC111973360	65.6	49.6	83.2	54.8	88.2	87	62.2	79.6
dnah7	NA	NA	NA	NA	NA	NA	NA	NA
LOC111972066	NA	NA	NA	NA	NA	NA	NA	NA
LOC111972604	NA	NA	NA	NA	NA	NA	NA	NA
LOC111973384	16.8	19.8	50	9.8	49.6	39	55.6	53
LOC111973393	97.4	93.8	97.2	95.4	98	97.8	93.4	97.4
LOC111973401	NA	NA	NA	NA	NA	NA	NA	NA
LOC111973407	NA	NA	NA	NA	NA	NA	NA	NA
LOC111973416	58.2	75.6	70.8	82.6	87.2	73.6	66.6	66.8
LOC111973454	10.2	5.2	52.8	7	51.2	49.6	17.4	49.6
LOC111973446	NA	NA	NA	NA	NA	NA	NA	NA
col6a3	86.8	91	93.8	93.2	96	96.8	83.8	95.2
LOC111972612	NA	NA	NA	NA	NA	NA	NA	NA
LOC111973494	52.2	NA	NA	NA	NA	NA	66	NA
LOC111973544	56.4	77.4	73	76.8	74.6	76	79.2	59.8
pgap1	59	47.2	41	47.6	29.6	43	62.4	43.8
LOC111973572	NA	NA	NA	NA	NA	NA	NA	NA
stk17b	NA	NA	NA	NA	NA	NA	NA	NA
LOC111973598	NA	NA	NA	NA	NA	NA	NA	NA
LOC111973613	NA	NA	NA	NA	NA	NA	NA	NA
LOC111973639	14.4	3.4	11.8	4.2	0.6	0.4	10.2	14.2
LOC111973664	51.8	11.2	33	13.2	27.2	23.8	39.8	33.8
LOC111972641	NA	NA	NA	NA	NA	NA	NA	NA
LOC111972648	NA	NA	NA	NA	NA	NA	NA	NA
LOC111972657	NA	NA	NA	NA	NA	NA	NA	NA
LOC111973676	71.8	82.4	47.6	82.8	29.4	30.6	69.8	45.8
LOC111973699	94.4	95.2	93.4	94	88.4	91.4	92.4	90.4
lct	NA	NA	NA	NA	NA	NA	NA	NA
LOC111972666	NA	NA	NA	NA	NA	NA	NA	NA
LOC111973722	55.6	41.8	24.4	43.4	40.2	48.8	58	31.6
LOC111973733	NA	NA	NA	NA	NA	NA	NA	NA
LOC111973766	NA	98.8	92.6	98.4	92.6	95.6	NA	89.4
LOC111973774	26.6	15.2	73.2	19.6	67.8	62.6	21.2	72.4
LOC111973784	36.8	74	49	70.4	50.6	50.4	68.2	36.8
LOC111973794	NA	NA	NA	NA	NA	NA	NA	NA
LOC111973814	15.8	14.6	19.8	6.6	15.2	17	18.6	20.8
LOC111973823	NA	NA	NA	NA	NA	NA	NA	NA
LOC111973833	31.8	31.6	41.6	16.6	37.2	34.6	47.6	53.2
hibch	42.2	5	35.4	6.6	45.8	41.2	46.4	33.8
LOC111973857	NA	NA	NA	NA	NA	NA	NA	NA
LOC111973876	27.8	31.8	22	22	17	15.6	29	29
adat3	NA	NA	NA	NA	NA	NA	NA	NA
LOC111973887	NA	NA	NA	NA	NA	NA	NA	NA
LOC111973895	NA	NA	NA	NA	NA	NA	NA	NA
LOC111973913	NA	NA	NA	NA	NA	NA	NA	NA
LOC111973919	86.6	82.4	68	86	55.6	55.2	82.2	63.8
LOC111973936	21.4	28.4	41	29.6	30.6	29.4	21	42.8
LOC111973981	NA	NA	NA	NA	NA	NA	NA	NA
LOC111974007	NA	NA	NA	NA	NA	NA	NA	NA
LOC111973996	28.4	4.8	6	6.2	10.2	9.6	26.8	6
LOC111974014	NA	NA	NA	NA	NA	NA	NA	NA
pnkd	20.8	22.2	29.6	33.6	34	40.6	3.4	29.6
LOC111974052	15	9.6	18.4	7	36.6	31.4	10.8	20
LOC111974069	NA	NA	NA	NA	NA	NA	NA	NA
LOC111974082	18.8	22.2	52	20.6	65.8	40.6	17	50.8
wnt6	NA	NA	NA	NA	NA	NA	NA	NA
LOC111974092	NA	NA	NA	NA	NA	NA	NA	NA
LOC111974093	NA	NA	NA	NA	NA	NA	NA	NA
LOC111974097	88.6	98.2	54.4	96	41.4	52.4	86.2	67.2
LOC111974110	74.4	88.8	90	91.6	91.8	77.8	90.8	92
LOC111974101	56.4	58	50	63	44.8	44.2	46.4	47.2
LOC111974119	63	18.4	35.4	4.4	54.2	53.2	67.8	36.8
LOC111974136	76.6	44.2	76.2	39.8	79.6	68.8	79.8	79.8
LOC111974168	81.2	NA	81.6	94	85.6	86.2	69.6	80
LOC111974178	76.4	69.8	60.6	71.6	39.6	43	80	63.6
LOC111974188	15.4	16.6	39.4	25.2	54.2	37	11	22.4
LOC111974206	NA	NA	NA	NA	NA	NA	NA	NA
LOC111974236	NA	NA	NA	NA	NA	NA	NA	NA
stat4	NA	NA	NA	NA	NA	NA	NA	NA
LOC111974259	NA	NA	NA	NA	NA	NA	NA	NA
LOC111974282	62.4	25.6	18.4	21.6	19.4	23	56.4	22
LOC111974293	NA	NA	NA	NA	NA	NA	NA	NA
LOC111974304	54.2	40.2	NA	43.8	NA	NA	54.6	NA
LOC111972696	NA	NA	NA	NA	NA	NA	NA	NA
LOC111974310	NA	NA	NA	NA	NA	NA	NA	NA
LOC111974316	56.4	96.2	57	95.4	39.2	50	44.8	64
LOC111974330	78.8	89	87.6	89.6	89.6	76.4	91.2	90.8
LOC111974340	91.4	74.2	81.4	85	76	79.8	88.6	83
LOC111974350	30.8	14.4	44.4	8.8	47.2	55	63	47.4
LOC111974361	23.2	39.2	48.6	31.6	31.8	29	27.4	47.4
fmnl2	23.8	4.8	21.6	4.2	41.8	25.2	35	21.8
LOC111974407	42.4	38.8	20.6	42	14.2	20.8	43.8	24.4
LOC111974443	NA	NA	NA	NA	NA	NA	NA	NA
LOC111974454	NA	NA	NA	NA	NA	NA	NA	NA
LOC111974464	NA	NA	NA	NA	NA	NA	NA	NA
LOC111974472	NA	NA	NA	NA	NA	NA	NA	NA
LOC111974492	82.6	91	NA	88.6	NA	NA	85	NA
LOC111974500	NA	NA	NA	NA	NA	NA	NA	NA
LOC111974507	NA	NA	NA	NA	NA	NA	NA	NA
LOC111974512	12.4	11.2	3	19.4	0.2	2.8	15	6.4
LOC111974535	23	21.4	42	22.6	58.8	60.4	14.8	35.8
LOC111974528	NA	NA	NA	NA	NA	NA	NA	NA
LOC111974551	41.8	33	39.6	25.8	49.4	43.6	34.8	39.4
LOC111974577	36.6	68.6	72.2	65.6	60.8	61.6	55.2	75.2
LOC111974587	NA	NA	NA	NA	NA	NA	NA	NA
LOC111974613	NA	NA	NA	NA	NA	NA	NA	NA
LOC111972715	42.8	17.6	61.2	24	55.2	64.4	45	62.8
LOC111974626	47.4	42	57	37.8	50	51.8	38	58.4
LOC111974634	33.8	25.6	60.8	18	24.6	27.6	40.8	60.8
LOC111972725	NA	NA	NA	NA	NA	NA	NA	NA
LOC111974646	NA	NA	NA	NA	NA	NA	NA	NA
LOC111974656	NA	NA	NA	NA	NA	NA	NA	NA
slc4a10	NA	NA	NA	NA	NA	NA	NA	NA
gcg	NA	NA	NA	NA	NA	NA	NA	NA
LOC111974681	66.6	82.8	71.2	79	62	70.8	80.2	74.2
LOC111972743	NA	NA	NA	NA	NA	NA	NA	NA
fign	6.8	11.6	2.6	12	26.2	4.2	15.6	2
grb14	66.2	63	41.2	63	31.4	43.2	73.4	33.6
LOC111974739	NA	NA	NA	NA	NA	NA	NA	NA
slc38a11	NA	NA	NA	NA	NA	NA	NA	NA
LOC111974756	98.6	83.4	98	78.6	97.4	98.4	97	97.6
LOC111974770	91	93.4	84.4	94.6	93	88.4	87.8	88
LOC111972752	99.4	98.8	97.8	98.8	97.6	98.2	98.4	98
LOC111974791	98.2	98.4	96.6	98.6	97.6	99.2	98.4	98.8
LOC111974800	NA	NA	NA	NA	NA	NA	NA	NA
LOC111974810	NA	NA	NA	NA	NA	NA	NA	NA
LOC111974822	NA	NA	NA	NA	NA	NA	NA	NA
g6pc2	NA	NA	NA	NA	NA	NA	NA	NA
LOC111974851	NA	NA	NA	NA	NA	NA	NA	NA
LOC111974860	63.4	90.8	90.8	90.8	92.2	93	50.4	92
LOC111974869	98	95.4	95	97.2	95.8	94.4	96.6	93.8
LOC111974877	50	68.2	46.6	65.4	47.4	60.6	68	41.6
LOC111974885	41	37.4	56	40.8	76.6	73.4	32.2	51.6
LOC111974892	NA	NA	NA	NA	NA	NA	NA	NA
LOC111974903	91.6	93.6	93	94	89	87.8	90.2	92
ssb	78.2	70	77.2	71.4	84.2	84.4	63.8	76.4
LOC111974930	6	11	22.4	13.2	19.6	22.2	9	20.6
LOC111974952	NA	NA	NA	NA	NA	NA	NA	NA
LOC111974974	90.2	71.4	79.8	61.8	74.4	73.4	82	NA
LOC111974982	NA	98.4	92.4	NA	73.8	83.4	95.4	NA
LOC111975008	NA	NA	NA	NA	NA	NA	NA	NA
LOC111975038	26.8	64.2	16.6	60.2	24.2	23.8	26.8	17.4
dcaf17	36	10.2	14.2	24.4	31	32.4	17	21.2
LOC111975083	17.6	20.6	12.2	25.6	43.2	33.8	31.2	14.2
LOC111975055	1.8	0.4	1.4	0.6	5.4	4.4	2.6	1.8
LOC111975047	NA	NA	NA	NA	NA	NA	NA	NA
hat1	68.6	46.8	64.8	54.4	62.8	64.8	59.6	59.6
dlx1	70.6	54.2	82.2	49.8	89.4	90.6	66.2	79.6
dlx2	80.8	66.8	83	70.6	88.2	89.4	85.4	80.2
LOC111975116	29.6	27	19.6	33.2	35.6	40.2	39	25.6
LOC111975134	14.4	2.6	22.4	4.8	27.4	28.4	7.2	22.4
LOC111975143	12.2	36.4	22	38.2	31.4	20.2	24.2	24.6
LOC111975159	NA	NA	NA	NA	NA	NA	NA	NA
LOC111975186	NA	NA	NA	NA	NA	NA	NA	NA
LOC111972164	NA	NA	NA	NA	NA	NA	NA	NA
LOC111975200	16.8	8.6	26.4	27.2	39.8	25.2	16	29
LOC111975267	NA	NA	NA	NA	NA	NA	NA	NA
LOC111972802	99.4	NA	NA	NA	NA	NA	99.2	NA
LOC111975273	26.4	51.8	53.8	45.4	66.6	73.4	49.2	57.6
LOC111975279	4.8	24.8	10.4	25.8	15.6	12	1.8	8.6
LOC111975288	NA	NA	NA	NA	NA	NA	NA	NA
LOC111975308	90	93.2	93	93.2	90.2	90	90.6	93.6
LOC111975317	92.6	97	90.2	96.6	94.6	87.2	92.2	91.8
atf2	76	63.8	77.2	73.6	81.4	79.2	82.4	69.2
LOC111975346	26	26	41.2	21.2	43.2	44.4	41.2	42.6
LOC111975367	62.4	60.6	80.4	67	75.8	73.8	74.4	81.6
evx2	79.8	79.4	93.2	85.8	95.2	95.8	86.6	93.2
LOC111975407	73	36.6	53.8	44	56.2	43.8	70.4	44.4
LOC111975417	21.8	57	50	66.6	53.8	64.4	15.8	43.4
LOC111975455	72	23.8	37.6	28.4	50.8	32.6	74.8	38.8
LOC111975453	67	60.4	35.8	63.2	45.8	41.6	76.6	30.4
LOC111975465	44.2	37.6	38.2	38.2	64.6	61	34.4	32.2
LOC111975476	77.8	92	73.6	92	81	81.2	58.8	78.4
LOC111972190	NA	NA	NA	NA	NA	NA	NA	NA
LOC111975487	12.6	5.6	23.4	12.4	35.6	38.4	5.8	19.4
LOC111975497	11.4	9.2	0.6	11	2.2	2.4	8.6	1
LOC111972195	NA	NA	NA	NA	NA	NA	NA	NA
agps	1.8	19.8	9.6	21	3.8	4.8	26	9.2
pde11a	NA	NA	NA	NA	NA	NA	NA	NA
LOC111975532	98.8	85.8	93.2	82.6	85.2	87.8	96.6	94.4
osbpl6	16.2	48.6	28.6	45.8	32.2	31.4	21.4	29.8
LOC111975576	47.6	23.8	54.8	30	61.4	62	30	54.8
LOC111975582	NA	NA	NA	NA	NA	NA	NA	NA
adam23	94.6	89.8	94.4	90	96.4	95	94.8	93.2
LOC111975627	NA	NA	NA	NA	NA	NA	NA	NA
LOC111975647	NA	NA	NA	NA	NA	NA	NA	NA
ino80d	17.6	15.8	21.2	14	32	35.4	19.6	22.4
stk24	4.8	1.8	1.6	4.4	4.2	4	9.6	1.6
dock9	23.6	24.2	17	23.2	30.4	30	27.4	20
LOC111975722	13.6	39.8	43.8	31	69.4	52.6	13.2	42.6
LOC111975747	15.8	50.8	29.2	54.6	42.4	32	22.4	32
LOC111975753	4.6	18.8	28.8	17.8	47.4	28.4	10.6	34.8
LOC111972199	NA	NA	NA	NA	NA	NA	NA	NA
LOC111975860	NA	NA	NA	NA	NA	NA	NA	NA
LOC111975868	40	39.6	27.2	36.2	16.2	14.2	37	35.6
dnajc3	92.2	54	81.4	51.4	79	79	89.6	83.8
LOC111975919	NA	NA	NA	NA	NA	NA	NA	NA
LOC111975908	NA	NA	NA	NA	NA	NA	NA	NA
LOC111972208	NA	NA	NA	NA	NA	NA	NA	NA
LOC111975927	NA	NA	NA	NA	NA	NA	NA	NA
LOC111975937	41.8	45.4	80.4	44.2	88	89.8	11.8	76.2
LOC111975947	48.8	67.8	57.6	57	63.6	57.2	75	59.2
LOC111975971	NA	NA	NA	NA	NA	NA	NA	NA
LOC111975992	NA	88.4	NA	89	NA	NA	NA	NA
LOC111975994	42.6	45.4	26.2	37.8	20.8	20.6	46	27
LOC111976048	NA	NA	NA	NA	NA	NA	NA	NA
LOC111976056	NA	NA	NA	NA	NA	NA	NA	NA
LOC111976069	66	46.8	78.8	51.6	82.8	84	57	81.6
LOC111976077	7.2	0.6	27	1	28.2	35.4	13	21.2
LOC111976102	12.4	41.4	6.4	32.6	6.2	8	24.8	10.8
LOC111976130	NA	NA	NA	NA	NA	NA	NA	NA
LOC111976119	NA	NA	NA	NA	NA	NA	NA	NA
LOC111976138	NA	NA	NA	NA	NA	NA	NA	NA
LOC111976155	19.6	37.8	25.2	12	38.8	36.8	43.6	20.4
LOC111976147	21.4	18.4	3.6	10.2	5.4	4.6	31.2	3.6
LOC111972216	67	41.6	65.4	39.6	69.6	47	19	66.6
LOC111976163	NA	NA	NA	NA	NA	NA	NA	NA
LOC111972845	26.2	19.4	46	18.6	31.4	31.8	23.2	45.6
LOC111976172	50.8	28.8	20.6	20.2	11.8	13	62	17.6
LOC112081261	57.8	6.4	34.6	9.2	28.8	29	53.6	38
LOC111976236	16.6	22.4	35.6	24.8	63.4	60.4	17.4	33.6
LOC111972852	NA	NA	NA	NA	NA	NA	NA	NA
LOC112067825	NA	NA	NA	NA	NA	NA	NA	NA
LOC111976258	NA	NA	NA	NA	NA	NA	NA	NA
LOC111976269	19.6	13	8	13.2	1.6	2	13	9.8
LOC111976277	10.2	47	56.8	50	50.6	63.4	7.2	46.8
LOC111976284	79.4	98.6	45.4	99	11.4	11	6.4	53
LOC111976301	NA	NA	NA	NA	NA	NA	NA	NA
gtdc1	82.6	NA	65	NA	21.2	42	43.8	45.6
LOC111976328	20.8	27	12.2	8.8	16.8	18	20.4	15
LOC111976339	20.4	4.4	2.2	5.4	4.8	3.2	14.6	2.4
LOC111976349	37.8	17.8	28.6	16	24.4	23.2	48.6	25.6
epc2	34.6	13.8	47.2	13.8	19.4	42	35.8	51
kif5c	45.2	53.8	30.2	60.2	25.4	22.6	42.4	30
lypd6b	NA	NA	NA	NA	NA	NA	NA	NA
lypd6	NA	NA	NA	NA	NA	NA	25.2	NA
mmadhc	36.6	21	28.4	24	55.2	54.4	21.4	23.8
LOC111976441	23.6	14.2	38.4	21.4	59.2	63.2	18.8	35.8
LOC111976449	18.8	27	11	11.6	18.2	22	6.2	10.2
LOC111976491	18	39.6	3.6	35.8	1.6	3.2	15.2	3.4
LOC111976510	62.8	36.2	68.8	33.4	82.2	78.6	50	70.8
LOC111976547	25.8	24.6	10.4	13.6	17	16.8	8.8	13.8
LOC111976555	NA	NA	NA	NA	NA	NA	NA	NA
LOC111976569	NA	NA	NA	NA	NA	NA	NA	NA
LOC111976577	61	51.4	96.6	66.2	83.6	95.6	60	97
LOC111976587	34.4	10.6	4.6	9.8	8	4.4	34	1
LOC111976599	29.8	33.8	35.2	30.6	37.4	33	14.6	36.4
LOC111976611	46.4	55.8	35.8	58.8	21.8	40	45.4	43.2
ramp1	NA	NA	NA	NA	NA	NA	NA	NA
LOC111976652	23.2	13.6	5	14.2	7.6	4.8	19.6	9.4
LOC111976662	NA	NA	NA	NA	NA	NA	NA	NA
klf7	54.6	62.2	57.4	46.2	72.4	73.2	70	61.8
creb1	21.8	15.4	19.2	12.8	27.2	17.6	36.2	20.2
LOC111976720	NA	NA	NA	NA	NA	NA	NA	NA
LOC112081265	73.4	94.2	68	89.4	80.8	76.6	82.8	64
plekhm3	NA	NA	NA	NA	NA	NA	NA	NA
LOC111976757	79.8	66.4	57.6	65.2	59	44.2	85	59.2
LOC111976762	NA	NA	NA	NA	NA	NA	NA	NA
LOC111976770	1.8	10	1.4	13.6	3.2	3.4	1.6	0.8
LOC111976782	NA	NA	NA	NA	NA	NA	NA	NA
LOC111976788	93.2	69.8	87.6	75.8	74.6	74.8	94.2	87.4
LOC111976797	NA	NA	NA	NA	NA	NA	NA	NA
LOC111972899	NA	NA	NA	NA	NA	NA	NA	NA
rftn2	23.4	44.4	7.4	43	0.6	0.4	43.8	8
LOC111976809	22	10	43.8	14.8	67.8	60.6	16.4	45
LOC111976826	89.2	91.4	55.8	88.8	32.4	26.2	90.6	62.8
LOC111976846	7.8	32.2	23.4	28.4	19	24.2	9.8	24
ankrd44	7	7.8	2.8	5	12	14.8	3.4	4.8
LOC111976857	19.2	84.8	11.6	87.6	18.8	21	10.4	10.6
LOC111976920	91.2	94	90.6	92.4	92.2	90.4	86.6	89.6
LOC111976928	NA	NA	NA	NA	NA	NA	NA	NA
LOC111976938	NA	NA	NA	NA	NA	NA	NA	NA
LOC111976959	80	96	80	97.6	89	76.4	95.4	84.6
LOC111976952	NA	NA	NA	NA	NA	NA	NA	NA
LOC111972236	NA	NA	NA	NA	NA	NA	NA	NA
LOC111976964	NA	NA	NA	NA	NA	NA	NA	NA
LOC111972250	NA	NA	NA	NA	NA	NA	NA	NA
LOC111976970	92.8	92.8	93.8	95.6	94.2	87.8	95.6	94.8
LOC111976992	92	91.2	93.8	93	95	96.6	96.2	95.6
LOC111977005	NA	NA	NA	NA	NA	NA	NA	NA
LOC111977010	56.4	76.8	9	67.4	24.2	24	63.2	8.8
rbm44	54.2	80.2	25	79.6	21.4	23.2	60.4	38.8
LOC111977070	24.4	28.2	14	34.8	11.6	13.4	5.8	10.4
LOC111977076	NA	NA	NA	NA	NA	NA	NA	NA
LOC111977079	79	79.6	77.4	76	62.2	67.6	82.8	81.4
LOC111977098	4	9.6	8.6	2	13.8	20.8	2.4	7.8
LOC111977107	NA	NA	NA	NA	NA	NA	NA	NA
LOC111977126	39.2	1	38.8	4	3.6	6.2	31.6	55.4
LOC111977141	55.8	47.8	69.4	37.8	79.6	78.2	60.8	50.6
LOC111977149	NA	NA	NA	NA	NA	NA	NA	NA
LOC111977163	NA	NA	NA	NA	NA	NA	NA	NA
LOC111977187	75.4	52.6	60.6	53.6	39.4	38	70.4	63.2
LOC111977192	NA	NA	NA	NA	NA	NA	NA	NA
LOC111972939	NA	NA	NA	NA	NA	NA	NA	NA
LOC111977202	90.6	NA	79.8	77.8	53.2	76.8	70.4	76.8
LOC111977211	29	21.8	26.4	19.8	27	32.4	33.4	24.6
LOC111977226	NA	NA	NA	NA	NA	NA	NA	NA
LOC111977237	NA	NA	NA	NA	NA	NA	NA	NA
LOC111977243	79.2	70.8	87.4	72	86.2	89.2	82.6	90
LOC111972946	NA	NA	NA	NA	NA	NA	NA	NA
LOC111972956	55.4	22	51.6	32.4	72.4	58.2	51	48.6
LOC111977258	NA	NA	NA	NA	NA	NA	NA	NA
LOC111977264	NA	NA	NA	NA	NA	NA	NA	NA
gli2	69.8	96	88	92.6	85.6	88.6	81.8	86.8
LOC111977311	NA	NA	NA	NA	NA	NA	NA	NA
LOC111977325	36	61.4	59.2	81.6	86.2	60.2	15	48.4
LOC111977347	98.2	98.8	94.6	98.6	96.2	97	94	92.2
LOC111977355	NA	NA	NA	NA	NA	NA	NA	NA
LOC111972965	NA	NA	NA	NA	NA	NA	NA	NA
LOC111977364	56	23.4	51	30.8	55.8	59.4	49.8	53.2
LOC111977378	NA	NA	NA	NA	NA	NA	NA	NA
LOC111977383	30.6	27.6	19	35.6	27.8	14.6	25.2	18.4
LOC111977435	NA	NA	NA	NA	NA	NA	NA	NA
LOC111972973	91.4	89.6	94	86.2	96.4	95.8	92.6	96.8
LOC111977441	NA	NA	NA	NA	NA	NA	NA	NA
LOC111977445	NA	NA	NA	NA	NA	NA	NA	NA
LOC111977453	NA	NA	NA	NA	NA	NA	NA	NA
LOC111977472	NA	NA	NA	NA	NA	NA	NA	NA
LOC111977490	88.2	89.6	87.4	90.4	87.4	89.4	90.4	89.8
LOC111973007	NA	NA	NA	NA	NA	NA	NA	NA
LOC111973016	86	79.2	90.4	76.6	91.4	93.6	88	90
LOC111977502	NA	NA	NA	NA	NA	NA	NA	NA
LOC111973024	NA	NA	NA	NA	NA	NA	NA	NA
LOC111977518	NA	NA	NA	NA	NA	NA	NA	NA
LOC111977527	9.2	2.8	14.4	2.8	37.2	19.4	6.2	12.4
LOC111977544	75.2	23.6	37.6	26	55.8	52.4	56.4	41.4
LOC111977561	NA	NA	NA	NA	NA	NA	NA	NA
LOC111977568	NA	NA	NA	NA	NA	NA	NA	NA
LOC111977581	92.4	92.4	93.8	93.4	93	94.8	93.6	94.6
LOC111971363	NA	NA	NA	NA	NA	NA	NA	NA
LOC111971372	NA	NA	NA	NA	NA	NA	NA	NA
LOC111971379	NA	NA	NA	NA	NA	NA	NA	NA
LOC111977590	NA	NA	NA	NA	NA	NA	NA	NA
ttn	97	95.6	96.8	97.8	96.8	98.2	96.8	98.2
LOC111977601	NA	NA	NA	NA	NA	NA	NA	NA
LOC111977624	NA	NA	NA	NA	NA	NA	NA	NA
LOC111977612	20	0.6	4.6	1	1.8	3.4	20.2	3.4
LOC111977634	NA	NA	NA	NA	NA	NA	NA	NA
LOC111977621	NA	NA	NA	NA	NA	NA	NA	NA
LOC111977644	69.8	60.6	46.4	69	27.2	34.4	73.6	53
LOC111977654	23.2	16.6	16.4	15.6	5	4.6	21	15.4
LOC111977668	15.6	48.2	88.4	45.2	85.8	85.6	7.8	84.4
LOC111977678	81.4	95.4	88	95.6	85.8	87	88.8	90.2
LOC111971403	NA	NA	NA	NA	NA	NA	NA	NA
LOC111977694	NA	NA	NA	NA	NA	NA	NA	NA
LOC111977688	NA	NA	NA	NA	NA	NA	NA	NA
LOC111972323	NA	NA	NA	NA	NA	NA	NA	NA
LOC111977703	6	15.6	13	9.6	6.2	8.2	6.2	12.4
LOC111977742	NA	NA	NA	NA	NA	NA	NA	NA
LOC111977756	NA	NA	NA	NA	NA	NA	NA	NA
LOC111977762	NA	NA	NA	NA	NA	NA	NA	NA
LOC111977770	NA	NA	NA	NA	NA	NA	NA	NA
LOC111977775	75	43.6	43	39.2	58.2	51	56.4	41.4
LOC111977793	3.2	31.2	4.8	18.4	35.4	10.6	3	4.6
LOC111977805	NA	NA	NA	NA	NA	NA	NA	NA
LOC111977802	29	33.2	36.4	33.8	41	34.4	39.8	37.4
LOC111977812	NA	NA	46.4	NA	7.4	4.2	NA	49.6
LOC111977841	10	39	66.8	35	59.6	58.4	14.6	65
LOC111980467	NA	NA	NA	NA	NA	NA	NA	NA
LOC111977829	48	47	46.4	49.6	28	40.6	50.6	49
LOC111977824	17	29.8	29.2	27.8	25	44	56	26
lrrc63	NA	NA	NA	NA	NA	NA	NA	NA
LOC111977861	9	23.4	70.8	24.2	74	75.6	3.6	49.6
LOC111977876	3.2	11.6	25	7.6	27.6	32.6	6.6	30.8
LOC111977883	57.8	21.4	73	26.6	70.4	79.4	54	67.2
sucla2	15.2	12	27.4	13	47.4	29	27.6	29.4
LOC111977897	NA	NA	NA	NA	NA	NA	NA	NA
LOC111971428	54	20.4	28	14	31	29.6	34.6	31.6
rubcnl	NA	NA	NA	NA	NA	NA	NA	NA
LOC111977919	68.4	10.6	49.6	7	19.8	16.4	67.8	50.4
LOC111977930	NA	NA	NA	NA	NA	NA	NA	NA
LOC111977937	41.2	21.6	41.8	10.6	16.4	6.8	33.8	39.2
LOC111971436	93.6	93	89.8	86.2	76.6	84.2	94.2	89.2
LOC111977961	NA	NA	NA	NA	NA	NA	NA	NA
LOC111971444	NA	NA	NA	NA	NA	NA	NA	NA
LOC111977983	94.6	97.6	95.2	97.6	93.2	97.6	96.4	96.6
LOC111971454	NA	NA	NA	NA	NA	NA	NA	NA
asmt	NA	NA	NA	NA	NA	NA	NA	NA
LOC111977993	70.6	46.4	57.8	59.6	17.6	31	72.2	62.4
LOC111971463	NA	NA	NA	NA	NA	NA	NA	NA
LOC111971472	NA	NA	NA	NA	NA	NA	NA	NA
LOC111978013	NA	NA	NA	NA	NA	NA	NA	NA
ccdc138	NA	NA	NA	NA	NA	NA	NA	NA
LOC111978032	NA	NA	NA	NA	NA	NA	NA	NA
LOC111978046	NA	NA	NA	NA	NA	NA	NA	NA
akap11	NA	NA	NA	NA	NA	NA	NA	NA
tnfsf11	NA	NA	NA	NA	NA	NA	NA	NA
epsti1	NA	NA	NA	NA	NA	NA	NA	NA
enox1	NA	NA	NA	NA	NA	NA	NA	NA
lacc1	NA	NA	NA	NA	NA	NA	NA	NA
LOC112081282	NA	NA	NA	NA	NA	NA	NA	NA
LOC111978101	NA	NA	NA	NA	NA	NA	NA	NA
LOC111978107	NA	NA	NA	NA	NA	NA	NA	NA
LOC111978112	NA	NA	NA	NA	NA	NA	NA	NA
wdr53	NA	NA	NA	NA	NA	NA	NA	NA
LOC111978132	NA	NA	NA	NA	NA	NA	NA	NA
igsf10	64.8	89.2	81.8	93	85.6	83.6	68	82.2
LOC111978284	NA	NA	NA	NA	NA	NA	NA	NA
serp2	NA	NA	NA	NA	NA	NA	NA	NA
LOC111978154	5.2	20	8.2	4.6	18.6	12.8	4.4	13.6
LOC111978138	61.8	64.2	77.8	69	57.2	67.2	69.8	81.2
LOC111978180	31	84.6	53.8	90.6	63.2	59.6	10.8	61
LOC111971533	NA	NA	NA	NA	NA	NA	NA	NA
LOC111978145	28.2	14.4	27.6	11.4	41	27.4	20.2	30.4
LOC111978167	NA	NA	NA	NA	NA	NA	NA	NA
LOC111978257	NA	NA	NA	NA	NA	NA	NA	NA
LOC111978164	28.6	38.4	28	49.4	30.6	39.6	10.8	22.8
LOC111978241	99.6	99.6	98.2	100	98.2	96.4	99.4	99
LOC111971983	NA	NA	NA	NA	NA	NA	NA	NA
LOC111978291	NA	NA	NA	NA	NA	NA	NA	NA
LOC111978305	NA	NA	NA	NA	NA	NA	NA	NA
LOC111978299	NA	NA	NA	NA	NA	NA	NA	NA
LOC111978378	NA	NA	NA	NA	NA	NA	NA	NA
LOC111978362	7.6	12.6	3.8	13.6	8	9.4	8.6	4.8
LOC111978315	63.8	10.8	63.8	15.2	27.8	31.8	65.4	66
LOC111978331	39.4	54.2	2.4	53.6	22.8	8.6	34.4	1.6
insig2	1.8	2	7.8	5.8	12.4	11.6	5	5.8
LOC111978391	68.8	53.2	88	71.8	89.6	91	72.4	83.4
LOC111978404	NA	NA	NA	NA	NA	NA	NA	NA
lg2h2orf76	42.2	39	40.4	38.6	51	52.6	24	35
dbi	72	84	42.6	81.6	13.4	34	69.2	37.8
LOC111978448	NA	NA	NA	NA	NA	NA	NA	NA
LOC111978461	14.8	6.8	8.8	9	3.8	5.2	11.8	9.6
LOC111978494	18.6	23.2	21	31.6	41.8	19.8	22.2	26.4
zmym2	3.4	32.8	37.6	44.8	25.8	42	10.4	42.6
LOC111978549	NA	NA	NA	NA	NA	NA	NA	NA
cryl1	23.4	6.4	31.2	7	33.4	33.6	10.2	25.2
ift88	35.4	46.6	36.2	60.6	19.8	28.8	56.8	39.8
eef1akmt1	43.4	21.2	14.6	25	17.6	25	45.4	11.4
xpo4	46.4	84.4	63.2	84.2	67.4	55.6	52.4	67.6
ska3	96.4	88.6	84.4	91.4	68.6	70.8	94.4	87.6
LOC111978670	NA	NA	NA	NA	NA	NA	NA	NA
LOC111978708	58.8	58.8	41.2	55.8	39.4	43.4	58	39.8
LOC111978695	NA	NA	NA	NA	NA	NA	NA	NA
LOC111978675	NA	NA	NA	NA	NA	NA	NA	NA
LOC111978723	NA	NA	NA	NA	NA	NA	NA	NA
LOC111978717	NA	NA	NA	NA	NA	NA	NA	NA
LOC111978731	74.8	91.8	92.8	91.8	91.8	88.8	86	91
wars2	50	29.2	30.4	34.6	12.8	17	45.6	30
tbx15	64.8	49.6	35.8	47.8	51.8	48.4	55	43.6
LOC111978772	21.4	52.6	19.2	49.4	9.4	10.4	2.8	18.6
fam46c	65.2	46.4	38.4	58.8	34.2	26.4	57.2	44.2
man1a2	27.2	29.4	28.4	30.4	36.6	39.2	29.6	26.8
trim45	NA	NA	NA	NA	NA	NA	NA	NA
LOC111978844	NA	NA	NA	NA	NA	NA	NA	NA
ttf2	80.8	79	75.6	78	65.4	66.8	78.2	77.6
LOC111978885	50.6	60.4	69	70.6	60.8	68.2	55.2	73
rnf17	NA	NA	NA	NA	NA	NA	NA	NA
LOC111978892	NA	NA	NA	NA	NA	NA	NA	NA
LOC111978912	NA	99.2	NA	96.2	NA	NA	NA	NA
LOC111978931	47.2	31	61.4	32.2	80	69.4	32.2	57
LOC111978955	NA	NA	NA	NA	NA	NA	NA	NA
LOC111978962	NA	NA	NA	NA	NA	NA	NA	NA
LOC111978979	14.2	39.6	30.2	48.8	21.8	26.6	13.4	29.6
LOC111978987	56.6	42.6	23	41	7	6.6	49.8	22.6
LOC111972394	NA	NA	NA	NA	NA	NA	NA	NA
rpe	66.8	56.2	70.2	69.6	76.4	80.2	59.4	64
LOC111979005	NA	NA	NA	NA	NA	NA	NA	NA
LOC111979017	NA	NA	NA	NA	NA	NA	NA	NA
LOC111979032	65.2	85.6	61.6	86.4	46.2	50.2	77	69.4
LOC111971602	NA	NA	NA	NA	NA	NA	NA	NA
LOC111979038	34.6	33.4	48.4	28.6	65	52.8	51.2	49.6
LOC111979044	NA	NA	NA	NA	NA	NA	NA	NA
LOC111979060	66.8	15	65	21	64.6	66.2	59.4	64.2
LOC111979083	22.4	25.6	42	36.6	55.8	52	51.6	41.8
LOC111979111	93	91.8	84.6	91.6	83.8	81.4	92.4	83.2
LOC111979100	NA	NA	NA	NA	NA	NA	NA	NA
LOC111979187	NA	NA	NA	NA	NA	NA	NA	NA
LOC111979072	19.2	35.4	12.4	28.4	27.4	23.6	14.8	12
LOC111979121	55.4	40.6	32.6	51.4	6	4.2	53.2	37.2
LOC111979133	NA	NA	NA	NA	NA	NA	NA	NA
LOC111979183	NA	NA	NA	NA	NA	NA	NA	NA
LOC111979139	NA	NA	NA	NA	NA	NA	NA	NA
LOC111979163	75	78.2	75.2	82.2	71.8	68.4	88.6	73.2
LOC111979153	37	81.4	71.6	78.8	3.8	11	41	70.4
LOC111979116	NA	NA	NA	NA	NA	NA	NA	NA
LOC111971633	NA	NA	NA	NA	NA	NA	NA	NA
LOC111979128	63.8	38.8	59.8	26.8	58.8	52	65.4	62.4
LOC111979176	NA	NA	NA	NA	NA	NA	NA	NA
LOC111979200	NA	NA	NA	NA	NA	NA	NA	NA
LOC111979225	15.4	10.6	12.2	9.2	29.2	34.2	13.8	17.8
LOC111979212	74.2	NA	NA	NA	NA	NA	72.6	NA
LOC111971641	NA	NA	NA	NA	NA	NA	NA	NA
LOC111979230	NA	NA	NA	NA	NA	NA	NA	NA
LOC111979234	NA	NA	NA	NA	NA	NA	NA	NA
LOC111979243	23	24.4	65.4	29.4	79.8	50	15.6	71.8
LOC111971672	82.2	65.2	89.4	73.6	89	87	74.4	91.8
LOC111979257	NA	NA	NA	NA	NA	NA	NA	NA
LOC111979264	65	40.4	37	28.4	42.4	31.8	64.8	42
LOC111979273	51	7.2	35.4	2.4	20.4	35.8	35.8	47.4
LOC111979280	5.2	18.2	16	22.6	45	40.4	3.4	17
LOC111979290	67	78	64.6	78.6	33.4	29	78	61.4
otc	58.4	29.2	28.8	30.2	41.4	46	52.2	16.8
rpgr	NA	NA	NA	NA	NA	NA	NA	NA
srpx	NA	NA	NA	NA	NA	NA	NA	NA
LOC111979325	90.6	85.2	70.6	80	65.8	65.8	88.2	70.4
LOC111971694	NA	NA	NA	NA	NA	NA	NA	NA
dynlt3	13.8	17.6	40.2	20.2	53.4	55.6	9.2	33
xk	NA	NA	NA	NA	NA	NA	NA	NA
LOC111979361	NA	NA	NA	NA	NA	NA	NA	NA
LOC111979350	46.8	30.6	41.4	40.8	9	14.4	40	47.6
LOC111979372	NA	NA	NA	NA	NA	NA	NA	NA
LOC111979392	46	4.8	53.4	5.8	47	41.8	46.8	55.2
LOC111971728	59.8	32.8	35.2	32.8	27.4	33.8	61.8	31.6
LOC111979400	NA	NA	NA	NA	NA	NA	NA	NA
LOC111979408	58	83.6	83.4	78.4	82.6	78	66.8	80.4
LOC111979415	NA	NA	NA	NA	NA	NA	NA	NA
LOC111971739	NA	NA	NA	NA	NA	NA	NA	NA
LOC111979425	90.8	83	71	87.2	66.6	74.6	92.4	76
LOC111979437	48.4	39.8	53.6	56.4	48.4	65	60	54.2
LOC111979447	3.8	12.6	8.4	4.4	21	13.8	3.6	12
LOC111979453	46.2	63.4	68.4	63.4	51.2	55	57.8	71.6
senp7	23	7	21.2	8	30	13.6	27.8	17.4
abi3bp	NA	NA	NA	NA	NA	NA	NA	NA
LOC111979510	77.8	39.2	58.6	30.4	51.2	34.6	77.8	58.8
LOC111979542	61.4	85.8	85.6	86	81	86.6	76.6	87.4
LOC111979573	43.8	20.6	40	21.4	12.6	27.2	44.8	46.2
LOC111979585	65.6	62.2	76.4	77.2	69.8	70	62.4	72.4
cmss1	84.2	74.4	83	80.8	87.4	88.4	76.2	81.4
LOC111979600	NA	NA	NA	NA	NA	NA	NA	NA
LOC111972503	NA	NA	NA	NA	NA	NA	NA	NA
rnaseh2b	74.2	61.8	83.4	61	71.8	82	72.8	76.8
LOC111979645	NA	NA	NA	NA	NA	NA	NA	NA
LOC111979662	20.4	3.4	3.8	2	14.6	11	14.8	4.2
LOC111979636	12.6	11.2	19.2	10	2.6	7.2	11.8	24.2
LOC111972520	NA	NA	NA	NA	NA	NA	NA	NA
LOC111979671	74.2	55.4	56.2	66.6	58.4	54.4	75.2	53.8
LOC111979687	21	8	36.6	5	61.6	58.4	40.4	39.8
LOC111979723	NA	NA	NA	NA	NA	NA	NA	NA
LOC111971786	NA	NA	NA	NA	NA	NA	NA	NA
LOC111979727	NA	NA	NA	NA	NA	NA	NA	NA
LOC111971807	52.8	65.8	22	71.8	20.4	27.6	63.4	27.2
LOC111971818	66.4	15.6	62	10.6	82	62.6	32.2	66.4
LOC111979737	49.2	26.6	62.2	30.8	76	79	35.8	57.8
LOC111971829	NA	NA	NA	NA	NA	NA	NA	NA
LOC111979746	NA	NA	NA	NA	NA	NA	NA	NA
LOC111979754	71	63.2	74.8	63	70.4	76.4	64.4	74.6
LOC111979762	NA	NA	NA	NA	NA	NA	NA	NA
mfsd9	NA	NA	NA	NA	NA	NA	NA	NA
tmem182	59.8	62.2	46.6	61.2	39.4	40.8	33.6	41.6
LOC111979798	NA	NA	NA	NA	NA	NA	NA	NA
lg2h2orf49	85.2	72	60.6	69.4	41	45.8	79.6	60
fhl2	NA	NA	NA	NA	NA	NA	NA	NA
LOC111979822	NA	NA	NA	NA	NA	NA	NA	NA
LOC111972545	NA	NA	NA	NA	NA	NA	NA	NA
lg2h2orf40	NA	NA	NA	NA	NA	NA	NA	NA
uxs1	4.6	9.2	12	9.6	7.4	16.6	1.4	14
LOC111979892	NA	NA	NA	NA	NA	NA	NA	NA
LOC111971871	NA	NA	NA	NA	NA	NA	NA	NA
LOC111979926	NA	NA	NA	NA	NA	NA	NA	NA
LOC111979937	63.2	74.6	55.8	77.2	47.2	51.6	64.6	62.2
LOC111979985	NA	NA	NA	NA	NA	NA	NA	NA
LOC111980000	86.4	90.6	71.8	90.8	45.6	52.4	61.4	77.6
LOC111980020	NA	NA	NA	NA	NA	NA	NA	NA
LOC111980009	40	21.8	32.6	17.4	36	33.6	47.4	33.2
LOC111980038	40.4	32.4	9.2	31.4	38.2	27	42.6	8.4
LOC111980049	56.8	60.6	44.6	48	37.2	44.8	72.2	61.2
LOC111971883	NA	NA	NA	NA	NA	NA	NA	NA
LOC111980060	54.2	46.2	62	51.2	54.2	67.2	51.8	61.2
LOC111971907	NA	NA	NA	NA	NA	NA	NA	NA
LOC111980091	84.8	55.8	21.2	16.8	9.2	20.4	83	26.4
LOC111980116	22.8	33.6	34.4	34.4	35.8	35.8	27.2	33.6
mpc2	28.6	29.4	40.4	31.2	37	45.4	41.2	36.6
LOC111980126	70.8	25.4	68.8	26	78	77.4	53.6	66.4
LOC111980167	74.2	90	76.6	84.6	62	65.4	81.8	72.2
LOC111980182	37.6	51.8	30	40.6	41	37	44.4	29
LOC111980175	7.4	11.2	35.2	12	33.2	36.4	7	33
LOC111980191	78.4	59	55.8	52.4	28	28.4	78.8	62.2
LOC111971934	95.4	95.8	96.8	97	NA	NA	94.8	NA
LOC111980218	NA	NA	NA	NA	NA	NA	NA	NA
LOC111980234	96.6	95.8	96	96.4	97	91.6	98	94.8
LOC111980245	31.6	53.8	46	69.6	34.8	36.4	46.4	43.8
LOC111972568	NA	NA	NA	NA	NA	NA	NA	NA
LOC111980252	NA	NA	NA	NA	NA	NA	NA	NA
LOC111980265	NA	NA	NA	NA	NA	NA	NA	NA
LOC111980273	13.4	20.2	71.4	28	72.2	77	4	65
LOC111980283	NA	NA	NA	NA	NA	NA	NA	NA
LOC111971952	12	1.4	8.2	0.2	18	17.8	5.6	9.2
LOC111980287	56.4	47.6	71.4	55.2	71.6	77.4	64.6	76.6
LOC111980294	NA	NA	NA	NA	NA	NA	NA	NA
LOC111972583	NA	NA	NA	NA	NA	NA	NA	NA
LOC111980303	NA	NA	NA	NA	NA	NA	NA	NA
LOC111971969	55.2	45.6	75.8	59.6	85.4	86.8	46	76.2
LOC111971977	NA	NA	NA	NA	NA	NA	NA	NA
LOC112067777	NA	NA	NA	NA	NA	NA	NA	NA
LOC112067808	NA	NA	NA	NA	NA	NA	NA	NA
LOC112067802	NA	NA	NA	NA	NA	NA	NA	NA
LOC111955499	NA	NA	NA	NA	NA	NA	NA	NA
LOC111981486	81.4	94.6	90.6	93	88.4	92.6	90.8	93
LOC111981504	92	95.8	93.6	95.2	94.6	96.4	94.8	96.2
LOC111981518	64.8	31.4	69	44.2	68.2	70	60	64.8
LOC111980888	NA	NA	NA	NA	NA	NA	NA	NA
scyl2	26.4	15.6	27.2	22.6	39.8	30.2	10.6	38.4
LOC111955528	NA	NA	NA	NA	96.4	94	NA	NA
tcp11l2	83.4	40.6	81.8	45	72.2	67.8	76.2	84
LOC111981576	NA	NA	NA	NA	NA	NA	NA	NA
LOC111955569	NA	NA	NA	NA	NA	NA	NA	NA
LOC111981582	38.4	20.2	40.6	22.6	63.6	45.2	28.6	46.2
LOC111955580	68.2	37.4	33.8	3	50	19.2	73	31.6
LOC111981589	52.8	76	48	77.6	40.8	49.2	33.6	48.4
LOC112081353	30	12.2	75.4	4.4	79.8	83.4	33.2	62.8
LOC112081354	NA	NA	NA	NA	NA	NA	NA	NA
LOC112067721	NA	NA	NA	NA	NA	NA	NA	NA
LOC111981626	NA	NA	NA	NA	NA	NA	NA	NA
LOC111981654	NA	NA	NA	NA	NA	NA	NA	NA
LOC111981677	NA	NA	NA	NA	NA	NA	NA	NA
LOC112081355	NA	NA	NA	NA	NA	NA	NA	NA
LOC111980919	NA	NA	NA	NA	NA	NA	NA	NA
LOC111955621	21.4	1.8	18.2	5.6	44.4	34.2	27.2	17.4
LOC111981826	NA	NA	NA	NA	NA	NA	NA	NA
LOC111981811	NA	NA	NA	NA	NA	NA	NA	NA
LOC111955636	30.8	17.2	24.4	12	22.8	19.6	44.6	19.4
LOC111955639	47.2	39.6	84.8	48.2	91.4	90.6	58.6	80.2
LOC111981871	54.4	24	43.8	29.6	47.4	48.6	38.8	44.4
LOC111981802	NA	NA	NA	NA	NA	NA	NA	NA
LOC111981763	64.8	53.4	50.4	68.8	52.2	58.6	64.6	57.6
LOC111981864	NA	NA	NA	NA	NA	NA	NA	NA
LOC111981789	5	34.4	1.6	37.4	2	3	4.6	2.8
LOC111981782	35	35.4	23.6	47.2	17.8	29.8	38.8	30
LOC111981745	83.2	82.4	69.4	83.6	56.4	66.4	72.6	58.4
pwp1	90.4	41.6	64.6	48	75.4	65.8	71.2	63.8
LOC111981889	66.6	38.6	57.2	47.2	58.6	57.8	60.2	55.2
LOC111981880	45.8	15	17.2	17.8	24.2	28	28.2	17
LOC111981908	NA	NA	NA	NA	NA	NA	NA	NA
LOC111981758	NA	NA	NA	NA	NA	NA	NA	NA
LOC111981839	NA	NA	NA	NA	NA	NA	NA	NA
LOC111981852	NA	NA	NA	NA	NA	NA	NA	NA
LOC111955669	NA	NA	NA	NA	NA	NA	NA	NA
LOC112081357	NA	NA	NA	NA	NA	NA	NA	NA
LOC111955679	NA	NA	NA	NA	NA	NA	NA	NA
LOC111981993	NA	NA	NA	NA	NA	NA	NA	NA
slc38a4	26	53.6	50.2	47.6	58.4	52	29.6	55.2
LOC111982024	27.2	57.6	3.2	54.4	6.2	5	42.4	4.8
scaf11	50.8	65.8	38.8	65.8	33.8	38.6	54.8	35.6
LOC111982049	62.6	48.6	73.2	38.2	55.2	72	71.2	73
LOC111982065	19	13.6	23	5.4	29	29.6	21	18
LOC111955689	9.6	10.6	3.8	9.4	0.4	4.6	12.4	3.8
fgfr1op2	26.8	18.2	12.4	16.2	18.6	19.6	25.2	9.2
med21	54.8	47.4	57.6	47.4	72.6	81.2	50.4	55.4
stk38l	3.8	31.6	13.2	31	18.4	17.6	9.6	11.6
LOC111982134	25.4	30.2	15.4	11.6	13	26.2	21.2	20.8
LOC111982259	NA	NA	NA	NA	NA	NA	NA	NA
LOC111982118	86.4	75	85.8	77.2	69.4	77.6	84.8	86.8
LOC111982139	16.8	17	16.2	13.6	14.4	13.8	29.8	17.6
LOC111982387	NA	NA	NA	NA	NA	NA	NA	NA
LOC111982291	NA	NA	NA	NA	NA	NA	NA	NA
LOC111982381	69	68.8	76.4	79.4	65	60	72.8	75.6
LOC111982232	NA	NA	NA	NA	NA	NA	NA	NA
LOC111982362	1.8	3.8	27.8	3.4	21.2	25.2	1.4	27.2
LOC111982305	67.6	67.8	59.6	68.2	59.6	57	73.2	63.2
LOC111982371	NA	NA	NA	NA	NA	NA	NA	NA
LOC111982299	NA	NA	NA	NA	NA	NA	NA	NA
LOC111982352	NA	NA	NA	NA	NA	NA	NA	NA
LOC111982269	NA	NA	NA	NA	NA	NA	NA	NA
LOC111982126	94	84.2	86	83.8	76	81.2	90.6	87.6
LOC111982323	80	61	77	69	80.4	82	71	70.6
LOC111982161	22.4	49.2	28	50.8	5.4	20.2	31.4	28.8
LOC111982286	NA	NA	NA	NA	NA	NA	NA	NA
LOC111982277	83.8	58.8	86.2	50	91.4	90	83.8	82.2
LOC111955693	40.6	23	71.2	39.6	48.6	62	41.4	72.4
LOC111982427	53.4	24.2	68.4	30.4	80.6	79.2	38	65.8
LOC111982451	45	11.2	42	14.6	49	53.2	25.4	36.2
LOC111982460	NA	NA	NA	NA	NA	NA	NA	NA
LOC112067882	NA	NA	NA	NA	NA	NA	NA	NA
LOC111982469	26	2.8	10.6	4.8	27.6	27.4	13.2	8.6
LOC111955712	54	38.6	60.4	45.8	67.2	67.8	30.6	63.2
LOC112067883	NA	NA	NA	NA	NA	NA	NA	NA
LOC112067749	35.8	29.4	62.6	41.2	70.6	61.2	47.4	65.6
LOC111982501	26.8	5.6	33.4	24.4	50	44	11.6	36
LOC111982585	NA	84.2	NA	85.8	NA	NA	NA	NA
LOC111955743	16	34.6	54.4	43.2	59.2	47	25.4	52.2
LOC111982593	NA	NA	NA	NA	NA	NA	NA	NA
LOC111982606	68	54	73.6	53.8	80.4	81.2	63.4	71.4
LOC111982618	NA	NA	NA	NA	NA	NA	NA	NA
LOC111982638	NA	NA	NA	NA	NA	NA	NA	NA
LOC111982643	NA	NA	NA	NA	NA	NA	NA	NA
LOC111982656	NA	NA	NA	NA	NA	NA	NA	NA
LOC111980955	71.6	82.6	33.6	77.6	53.8	48.2	69.8	30.4
LOC111982662	NA	NA	NA	NA	NA	NA	NA	NA
LOC111982669	28.4	33.4	69.4	30.8	68	73.2	34.8	64.2
LOC111982691	61.8	85.6	59.8	87.8	60.4	63.4	62.8	57.4
LOC111982715	39.6	46.6	53.6	33.2	67	66.8	29.2	50
LOC111982726	92	90.2	89.6	90.6	81.4	79.8	91.4	88.4
LOC111982756	53.2	43	60	41.8	47	54.8	57.8	64.8
LOC111982773	NA	NA	NA	NA	NA	NA	NA	NA
LOC111955769	70.4	18.8	38.4	26.4	53.2	52.4	64.4	28.8
LOC111982782	NA	NA	NA	NA	NA	NA	NA	NA
LOC111982792	NA	NA	NA	NA	NA	NA	NA	NA
LOC111982823	70.8	66.6	92	34.2	93.4	92.8	90	91.4
LOC111982828	NA	NA	NA	NA	NA	NA	NA	NA
nup37	86.6	76.6	85.8	79.8	87	89	81.6	87.2
LOC111955817	NA	NA	NA	NA	NA	NA	NA	NA
LOC111982846	NA	NA	NA	NA	NA	NA	NA	NA
LOC111982858	3.4	34.4	44	37	33.6	37.8	10	44.4
gnptab	1.4	14.8	7	20.4	21.4	23.6	4.6	7.4
LOC111949339	35.6	3.6	5.2	1.8	8.8	10.4	33.2	6.6
LOC111955825	94.4	93.2	98	93.2	97.8	96.8	93.4	98.4
LOC111949346	NA	NA	NA	NA	NA	NA	NA	NA
LOC111949357	68.2	83.4	66.6	84	60.8	58.8	74.4	72
LOC111949367	51.4	75.8	51.2	78	59.8	46.8	57.6	61
LOC111949374	NA	NA	NA	NA	NA	NA	NA	NA
LOC111949380	83.2	69	81.8	78.2	86.4	86.2	73.8	80.8
LOC111949387	97.6	NA	NA	NA	89	NA	96	NA
LOC111949406	NA	NA	NA	NA	NA	NA	NA	NA
LOC111949390	1.6	58.4	31	44	40.6	50.2	1.8	28.4
LOC111949419	29.8	30.6	14.2	12	40.4	40.2	44.8	1.4
LOC111949430	69	76.2	91	62.6	81.6	86.8	71.4	79.8
LOC111949432	27.2	NA	NA	NA	NA	NA	98	2.6
LOC111949434	NA	NA	NA	NA	NA	NA	NA	NA
LOC111949441	NA	NA	NA	NA	NA	NA	NA	NA
LOC111955845	18.8	32.8	3.4	30.6	25	8.4	30.8	7.6
LOC111949448	69.6	45.4	50	56.4	66.2	64.8	60.4	58.4
LOC111949485	11.4	33	20.6	32.6	23.2	25	15.8	17
LOC111949481	NA	NA	NA	NA	NA	NA	NA	NA
LOC111949493	NA	NA	NA	91.8	NA	NA	87.2	NA
LOC111949504	22.2	29.4	39	29.8	46.6	56.6	37.2	53.8
LOC111949520	77.2	75.4	50.8	68	45.6	52.4	76	50.2
LOC111949529	16	16.8	1.8	21.4	0.4	1.4	13	2
LOC111949542	12	18	23.2	20.2	40	38.6	12.4	27.6
LOC111949549	NA	NA	NA	NA	NA	NA	NA	NA
LOC111949557	97.2	94.4	97.6	93.6	98.4	97.4	97.2	97.8
LOC111949571	15.2	19.6	31.8	15	24.6	24.4	26.2	28.8
LOC111949581	NA	82	92	77.2	94.4	90.2	92.8	93.6
glt8d2	54.8	42.8	50.4	43	39.4	44.4	64	48.8
LOC111949604	1	2.8	1.8	2	9.4	9.6	0.6	1.4
LOC111949600	NA	NA	NA	NA	NA	NA	NA	NA
LOC111949615	21.6	1.6	29.4	1.8	14.8	17.8	18.2	20.6
LOC111955893	74.8	80.4	68.8	79.8	59	54.8	84	83.6
LOC111949629	NA	NA	NA	NA	NA	NA	NA	NA
LOC111949645	34.6	15.4	49	21.8	48.8	42.6	30.2	50
atp5f1c	21	23.8	35	24.6	40.4	33	29.8	34.8
LOC111949663	78	42.2	63.2	43.4	44	60	77.8	59.6
LOC111955900	95.2	92.6	98	91.8	98.2	98.2	98.8	97.6
LOC112067887	NA	NA	NA	NA	NA	NA	NA	NA
LOC112067888	NA	NA	NA	NA	NA	NA	NA	NA
LOC111949686	NA	NA	NA	NA	NA	NA	NA	NA
sfmbt2	NA	NA	NA	NA	NA	NA	NA	NA
prkcq	NA	NA	NA	NA	NA	NA	NA	NA
LOC111949737	NA	NA	NA	NA	NA	NA	NA	NA
pfkfb3	NA	NA	NA	NA	NA	NA	NA	NA
LOC111949799	22	15	15	21	22.4	21	11.6	7.4
il15ra	NA	NA	NA	NA	NA	NA	NA	NA
fbh1	2.6	6	6.2	1.2	7	4.2	6.8	6.6
LOC111949778	47.2	50.2	51	49.2	55.8	52	28.6	40.6
LOC111949743	69.4	55.2	72.8	65.6	77.4	79.8	57.2	70.6
LOC111949825	NA	NA	NA	NA	NA	NA	NA	NA
LOC111955919	NA	NA	NA	NA	NA	NA	NA	NA
LOC111949835	17	51.6	3.2	51	9.6	7.6	31.4	1.8
LOC111949846	NA	NA	NA	NA	NA	NA	NA	NA
LOC111955929	89.8	91	85.2	93	83.8	81	88.4	82.2
LOC111955935	NA	NA	NA	NA	NA	NA	NA	NA
LOC111949871	25.6	8.8	14	6	14	14	27.8	18.8
LOC111949888	4.8	4.2	1.8	8.4	4	2.4	32.8	3.2
LOC111949897	71.8	33.6	73.2	42.4	49.2	68	67.4	73.6
cep83	NA	75.6	82.4	84	54.2	67.2	82.6	NA
LOC111949935	NA	NA	NA	NA	NA	NA	NA	NA
LOC111955942	NA	NA	NA	NA	NA	NA	NA	NA
LOC111949942	NA	NA	NA	NA	NA	NA	NA	NA
LOC112067824	NA	NA	NA	NA	NA	NA	NA	NA
LOC111949953	95.2	89.6	91.6	93.6	88.8	85.4	94.4	92.8
LOC111949963	NA	NA	NA	NA	NA	NA	NA	NA
LOC111949971	NA	NA	NA	NA	NA	NA	NA	NA
LOC111955971	NA	NA	NA	NA	NA	NA	NA	NA
LOC111949982	39	39.6	40.4	34.4	38.4	48.4	39	41.6
LOC111949998	NA	NA	NA	NA	NA	NA	NA	NA
LOC111950017	NA	NA	NA	NA	NA	NA	NA	NA
stab2	37.2	93.2	55.4	93.2	66.6	56.6	96.2	61
LOC111955991	73.4	63.6	24.2	43	9.8	10.2	75	33.4
LOC111950049	11	32	20.4	27.2	2.6	23.4	27.4	25.6
LOC111950070	NA	NA	NA	NA	NA	NA	NA	NA
LOC111950063	NA	NA	NA	NA	NA	NA	NA	NA
LOC111950080	NA	81.4	77.8	61.6	53.2	36.8	NA	78.4
LOC111950087	NA	NA	NA	NA	NA	NA	NA	NA
LOC111955998	70	15.2	49	10	76	63.4	61.4	28
LOC111950106	90.8	94.4	85.8	96.4	88	83	93.2	85.6
LOC111956007	NA	NA	NA	NA	NA	NA	NA	NA
LOC111950114	NA	NA	NA	NA	NA	NA	NA	NA
LOC111950120	69.6	54.4	60.2	52.2	54.8	56	64.2	50.2
LOC111950134	44.2	52.6	77	54	69.6	74.8	63.8	74.2
slc5a8	NA	NA	NA	NA	NA	NA	NA	NA
LOC111950142	91.2	95.2	84	94	80	80.8	92.8	85.6
LOC111950147	79.8	35.8	73	34	59	63.4	71.4	72
LOC111950167	NA	NA	NA	NA	NA	NA	NA	NA
LOC111956018	77.8	18.6	68.4	20	45	48.4	66.2	62.6
LOC111950189	83.2	76.8	90.4	76.8	92.6	90.2	81.8	89.4
LOC111950196	34	68.6	67.2	69.6	36.4	49.6	32.6	71.4
LOC111950217	NA	NA	NA	NA	NA	NA	NA	NA
LOC111950263	30	29.6	7.8	33.8	30	34.6	32	8.8
cog5	1	1.2	5.4	1.8	1.2	1.6	0.6	4.6
LOC111950247	NA	NA	NA	NA	NA	NA	NA	NA
LOC111950278	37	73	45.2	72.4	68.6	48.4	50	50
LOC111950281	NA	NA	NA	NA	NA	NA	NA	NA
LOC111950304	NA	NA	NA	NA	NA	NA	NA	NA
LOC111950312	89.6	84	54.6	85.8	65.4	66.4	79.2	55
LOC111950315	76.8	65.6	72.2	45	34.4	55	75	77.2
LOC111950325	NA	NA	NA	NA	NA	NA	NA	NA
LOC111950335	48.8	34.8	24.8	19.8	12	19.8	45	26
LOC111950351	95.8	72.4	81.8	62.6	69	70	86.6	81.8
LOC111950358	NA	NA	NA	NA	NA	NA	NA	NA
LOC111950367	78.2	46.8	68.6	57.8	79.4	83.6	55.4	72.6
LOC111950371	NA	NA	NA	NA	NA	NA	NA	NA
LOC111956082	NA	NA	NA	NA	NA	NA	NA	NA
LOC111956092	51.6	31.2	43	31.4	53.2	55	39.2	41.4
LOC111950374	NA	NA	NA	NA	NA	NA	NA	NA
LOC111950393	35	42.4	52.2	30.4	4.2	11.2	45.2	56.8
LOC111950401	NA	NA	NA	NA	NA	NA	NA	NA
LOC111950528	NA	NA	NA	NA	NA	NA	NA	NA
dnajb9	NA	NA	NA	NA	NA	NA	NA	NA
LOC111950549	2.2	27.6	8.8	22.8	3.6	7.6	2.6	6
LOC111950565	91.6	91.4	90.4	89.4	51.6	60.2	90.4	92.8
LOC111981117	NA	NA	NA	NA	NA	NA	NA	NA
prdm4	4.8	41.8	29.2	29	26.2	18.8	3.4	34.8
LOC111950575	81.8	79.6	71.4	70.6	47.6	57.6	77	68.6
LOC111950594	27.8	51	20	48.2	36.4	22.8	34	19.2
LOC111950612	75.4	77.4	84.2	95	78.8	85.4	62.6	82
LOC111950633	28.2	36.4	42	27.6	58.4	56	16	34.6
LOC111950640	62.4	36.6	14.8	36	41.2	44.2	45.2	9.6
LOC111950663	10.4	23.2	19.8	22.8	31.6	29.6	19.6	20.6
LOC111950671	NA	NA	NA	NA	NA	NA	NA	NA
mdfic	14	7.2	11	5	3.6	5.6	20.2	9.2
LOC111950702	80.6	91.2	78.6	91.8	80.8	79.4	79.4	80.8
LOC112067843	NA	NA	NA	NA	NA	NA	NA	NA
LOC112067844	82.2	93.6	51	90.2	56.4	54	80.6	48.4
LOC111950749	NA	NA	NA	NA	NA	NA	NA	NA
LOC111950757	3.4	9.8	6.8	9.2	6	6.8	6.8	12.2
LOC111950767	NA	NA	NA	NA	NA	NA	NA	NA
LOC111950775	16.6	23.8	15.6	14.2	23.4	21.8	28.4	15.8
LOC111950798	94	95.4	88	94.6	80.8	86.6	92	89.2
LOC111950806	NA	NA	NA	NA	NA	NA	NA	NA
LOC111950818	7.2	31.8	60.6	31.6	21.6	21.6	41.8	59.6
LOC111956108	43.8	74.2	50.4	74.8	37.4	52.4	66.6	51.4
LOC111950833	NA	NA	NA	NA	NA	NA	NA	NA
LOC111950854	53.2	31	17	16	17.2	16.8	47.8	14.8
LOC111950861	22	15.4	8.2	29.6	4	4.6	30.4	7.8
LOC111956116	NA	NA	NA	NA	NA	NA	NA	NA
LOC111956125	NA	NA	NA	NA	NA	NA	NA	NA
lta4h	53	35.6	26.2	34.8	36	25.8	49.6	27.6
LOC111950881	4.2	0.8	0.2	1.4	0.2	0.2	10	0.2
LOC111950892	40.2	31.6	39.2	31.8	55.6	53.4	26.2	34
LOC111950906	13.6	33	27.4	36.2	47.6	40.6	14.4	23.4
LOC111950899	41.4	59	54.8	87.6	49.6	51.8	50.8	40.8
LOC111950911	NA	NA	NA	NA	NA	NA	NA	NA
LOC111950925	NA	NA	NA	NA	NA	NA	NA	NA
LOC111950917	59.8	74.8	39.6	74.4	31.6	37.4	66.4	38.6
LOC111950936	19.6	15.8	52.6	8.6	52.8	71.2	17.4	53.6
LOC111950952	13.4	24.8	15	27.6	16.8	21.4	24.6	15.8
LOC111950993	41.6	85.4	73	80	72.4	58	44.8	75.2
LOC111951056	66	43.4	53.4	44.4	76.4	71.8	59.8	52.2
LOC111951000	89.8	53.2	85.8	65.6	81	82.6	85.6	88
LOC111951064	73	56	86.4	62.6	93.8	90.8	81.8	88.4
LOC111951089	47.4	15.8	83.4	6.8	42.6	42.8	56	84.6
LOC111951114	30.4	39.8	19.4	39.6	14.6	17.2	12	14
LOC111951129	74.2	58.6	53.6	65.8	34.8	41.8	82.6	57.4
LOC111951143	NA	NA	NA	NA	NA	NA	NA	NA
LOC111951156	NA	NA	NA	NA	NA	NA	NA	NA
LOC111951164	NA	NA	NA	NA	NA	NA	NA	NA
LOC111951172	9.6	26.6	5	19.8	18	6	7.4	4.4
LOC111956176	14.2	9	29.6	11.6	24.8	31.8	4.2	31
LOC111951182	NA	NA	NA	NA	NA	NA	NA	NA
LOC111951196	NA	NA	NA	NA	NA	NA	NA	NA
LOC111951205	26.4	34.8	43.8	43.4	48.8	51.8	40	27.6
LOC111951213	33.2	80.2	63.8	80.6	46.4	66.6	44.2	64.6
LOC111951260	48	53.6	41.8	55.8	49.6	23.8	28.4	40.8
LOC111951281	7	NA	NA	NA	NA	51	NA	NA
LOC111951301	NA	NA	NA	NA	NA	NA	NA	NA
LOC111951312	NA	NA	NA	NA	NA	NA	NA	NA
LOC111951355	22.2	8	22.2	5.8	32	38	18.4	29.4
LOC111951377	69	29.2	35.2	32	41	44.6	56	40.8
LOC111951392	NA	NA	NA	NA	NA	NA	NA	NA
LOC111956194	NA	NA	NA	NA	NA	NA	NA	NA
LOC111951398	NA	NA	NA	NA	NA	NA	NA	NA
LOC111951405	NA	NA	NA	NA	NA	NA	NA	NA
atxn10	85	71.4	68.2	70.6	38	44.4	82.6	74.4
LOC111951436	32.8	19	32.8	20.6	16.4	31.8	39.6	31.4
LOC111981193	NA	NA	NA	NA	NA	NA	NA	NA
LOC111981210	NA	NA	NA	NA	NA	NA	NA	NA
LOC111951446	22.2	32.8	27	22.6	25.4	28.8	27.2	30.4
LOC111951461	62.8	83.4	73	87.6	79	76.4	66.6	74.4
LOC111951466	19.2	56.6	63.6	59	66.6	64.6	16.2	63.6
LOC111951490	NA	NA	NA	NA	NA	NA	NA	NA
LOC111951500	NA	NA	NA	NA	NA	NA	NA	NA
LOC111951509	77.8	76.2	94.6	75.4	96.4	96.2	74.2	94.6
LOC111951526	16.2	26.8	19.2	27	18.8	28.8	23.4	17
LOC111951546	70.6	66.4	49.4	65.8	27.6	36.8	63	49.4
LOC111951556	NA	NA	NA	NA	NA	NA	NA	NA
LOC111951596	28.2	31	20.2	13.8	23.8	29.4	25.4	16.4
LOC111951638	NA	NA	NA	NA	NA	NA	NA	NA
LOC111951663	NA	NA	NA	NA	NA	NA	NA	NA
LOC111951675	NA	NA	NA	NA	NA	NA	NA	NA
LOC111951697	75	45.6	58.8	48.2	67.4	70.4	65	53.2
LOC111951708	9.2	45	51.4	40.2	44.8	50.8	15.8	52.4
slc24a2	NA	NA	NA	NA	NA	NA	NA	NA
sepsecs	13.2	20	57.8	23.2	59.2	66	13	53
lgi2	NA	NA	NA	NA	NA	NA	NA	NA
LOC111981224	NA	NA	NA	NA	NA	NA	NA	NA
LOC111951742	21	13.2	17.8	12.2	20.2	18	23.2	19.2
ppp2r5b	NA	NA	NA	NA	NA	NA	NA	NA
LOC111951782	26.2	51.8	77.6	52.2	87	76.4	24.2	79
LOC111951789	14	10.4	19.8	11	40.8	31.2	6	18.2
LOC111951818	NA	NA	NA	NA	NA	NA	NA	NA
LOC111951809	NA	NA	NA	NA	NA	NA	NA	NA
LOC111951828	NA	NA	NA	NA	NA	NA	NA	NA
LOC111951842	NA	NA	NA	NA	NA	NA	NA	NA
LOC111951849	35.4	62.4	40.4	62.6	45.4	41.2	46.6	50.4
LOC111956241	59	NA	NA	NA	NA	NA	NA	NA
LOC111951854	NA	NA	NA	NA	NA	NA	NA	NA
LOC111956268	NA	NA	NA	NA	NA	NA	NA	NA
LOC111951858	NA	NA	NA	NA	NA	NA	NA	NA
LOC111956275	NA	NA	NA	NA	NA	NA	NA	NA
LOC111951872	NA	NA	NA	NA	NA	NA	NA	NA
LOC111951879	52.8	72.6	15.8	72	33.4	27.4	63.8	12.6
LOC111951885	31	26.8	60	39	75.4	56.8	39.2	56.8
LOC111951936	NA	NA	NA	NA	NA	NA	NA	NA
LOC111951944	NA	NA	NA	NA	NA	NA	NA	NA
LOC111951959	42	15	33.2	24.6	35.6	37.2	27.8	31.4
hdac8	48.2	60.6	56.8	65.6	74.2	63.6	45	60.4
LOC111951972	43.4	34.4	49.8	41.8	22	50.6	47	43.4
rps4x	2.4	1.6	11.6	4.8	6	8.8	1.2	11.6
LOC111956416	NA	NA	NA	NA	NA	NA	NA	NA
LOC111951987	NA	NA	NA	NA	NA	NA	NA	NA
LOC111956292	NA	NA	NA	NA	NA	NA	NA	NA
LOC111951996	2.6	11	13.4	14	22.6	12.8	0.8	14.6
LOC111952004	NA	NA	NA	NA	NA	NA	NA	NA
LOC111952012	77.4	92	70	79	59.8	70.2	76	69.6
LOC111956308	76.4	88.4	44.6	90.8	47.6	48.4	82.4	42
col4a6	52.2	87	67.6	91	77	67.8	71.4	66.6
LOC111952033	5	41.6	34.8	42.2	33.4	37.6	3.8	33.4
LOC111952042	NA	NA	NA	NA	NA	NA	NA	NA
LOC111952050	51.2	33.4	29	41.4	47.4	57.4	61.2	26.4
LOC111952080	7.4	20.8	50	12.8	50.2	41	8.2	47.4
mtmr1	34.6	65.8	55.2	46.8	50.6	42.6	34.8	54
cd99l2	23.8	25	12	27.2	15.8	14	19.6	15.2
LOC111952129	4.6	51.2	8	49.2	10	10.2	39.4	10.4
LOC111952146	9	39.6	39.6	35.2	50.6	54.8	3.6	32.8
LOC111952135	87	80.8	75.8	79.8	77.8	69.4	82.4	77.2
LOC112067854	94.8	84.6	79.6	84.8	52.2	72.4	92	78.2
LOC111952161	NA	NA	NA	NA	NA	NA	NA	NA
LOC111952166	10.6	28.6	9	28.8	33.6	31.8	20.8	12.2
LOC111952188	NA	NA	NA	NA	NA	NA	NA	NA
LOC111952199	38.4	21.6	58.6	26	53.4	58.8	40.4	49.8
ache	82.6	89.8	84.2	86.6	93	88.2	83	80.6
snapc2	81	66.2	68.4	75.2	57.8	62	76.6	69.4
LOC111952231	99.2	96.6	98	98.4	97.8	98	96.2	97.8
LOC111952242	NA	NA	NA	NA	NA	NA	NA	NA
LOC111952255	NA	NA	NA	NA	NA	NA	NA	NA
LOC111952279	NA	NA	NA	NA	NA	NA	NA	NA
LOC111952287	NA	72	NA	68	NA	NA	NA	NA
mpdu1	34.8	21	59.8	19	64	67.2	25.4	57.2
LOC111952308	73	74.4	82.6	63.2	67.8	83.8	82.4	80.6
LOC111956505	NA	NA	NA	NA	NA	NA	NA	NA
LOC111952329	95.4	68.6	87.6	68.4	89.2	81.8	90.6	90.2
LOC111952350	74.6	43.6	54.8	51.2	22.6	40.4	73.6	62.2
acox3	2.4	2.8	19.6	2.4	25.4	9.8	15.8	12.2
LOC111952358	22.6	43.8	5.4	29	9.6	4.2	11.2	5.8
sh3tc1	NA	NA	NA	NA	NA	NA	NA	NA
LOC111952392	37	29.6	7.4	34.2	21.8	17.6	36	7.8
LOC111952400	22.6	18.2	8.8	20.2	8.4	10.2	23	11.8
LOC111952427	NA	NA	NA	NA	NA	NA	NA	NA
LOC111952457	NA	NA	NA	NA	NA	NA	NA	NA
LOC111952465	NA	NA	NA	NA	NA	NA	NA	NA
LOC111952471	46.8	32.8	53.6	32.2	60.6	61	42.4	49.2
LOC111952481	16	37.6	4.2	30.6	15.6	5	8.2	5.6
LOC111952486	84.8	49	76.4	62.6	79	79.2	82.6	72.8
LOC111952492	NA	NA	NA	NA	NA	NA	NA	NA
supt16h	30.4	16.8	24.2	28	14	18.8	31.6	25.6
LOC111952510	NA	NA	NA	NA	NA	NA	NA	NA
LOC111952524	60.4	51.4	20	53.4	26.2	24.4	66.8	22
LOC111952546	NA	NA	NA	NA	NA	NA	NA	NA
LOC111952564	NA	NA	NA	NA	NA	NA	NA	NA
LOC111952551	52	58.8	44	44.8	57.2	51.4	58.2	43.2
LOC111952572	76	72.6	60.6	70.8	29.8	45.2	77	59.6
pacs1	54	22.4	26	32	42.4	39.6	50.4	29
LOC111952587	75.8	NA	NA	NA	NA	NA	66.6	NA
LOC111952605	NA	NA	NA	NA	NA	NA	NA	NA
LOC111952626	NA	NA	NA	NA	NA	NA	NA	NA
LOC111952632	NA	NA	NA	NA	NA	NA	NA	NA
LOC111952635	NA	NA	NA	NA	NA	NA	NA	NA
LOC111952673	78	86.4	77	72	57.2	69	82.6	75.6
arhgef11	22	30.6	41.2	26.6	55.8	48.8	19.6	42.2
LOC111952723	NA	NA	NA	NA	NA	NA	NA	NA
LOC111952732	95.2	69.8	88.4	71.4	77.6	85.8	92.2	85.4
vax2	NA	NA	NA	NA	NA	NA	NA	NA
LOC111952752	NA	NA	NA	NA	NA	NA	NA	NA
LOC111952761	48.6	16.8	37.8	15.8	29.2	40	28.8	37.6
ankrd53	NA	NA	NA	NA	NA	NA	NA	NA
LOC112067893	NA	NA	NA	NA	NA	NA	NA	NA
LOC111980505	NA	NA	NA	NA	NA	NA	NA	NA
LOC111952797	99.6	99.2	99	98	99.2	99	98.4	97.6
LOC111952813	NA	NA	NA	NA	NA	NA	NA	NA
LOC111952866	73.8	29.8	67.4	36	56.2	59.8	73	64.6
aadat	7	12	1.4	12.6	12.6	14.2	20.8	2.4
LOC111952906	3.8	3.8	0.2	4.4	1	0.2	8.4	0.2
LOC111952872	40.2	24.2	17.2	29.2	34.8	34.2	35.2	13.2
LOC111952915	NA	NA	NA	NA	NA	NA	NA	NA
LOC111952920	69.6	60.6	62	56.6	68	69	60.2	61.2
LOC111952936	NA	NA	NA	NA	NA	NA	NA	NA
LOC111952960	61.2	87.2	63	83.2	41	56.8	81	63.8
LOC111952947	NA	NA	NA	NA	NA	NA	NA	NA
LOC111952971	NA	NA	NA	NA	NA	NA	NA	NA
LOC111952989	38.8	48.2	27.8	30.4	30.2	39.4	48.4	24.2
LOC111952979	89.4	90.8	90	92.4	91	94.4	94	93.6
pik3c3	15.2	23.2	1	23.6	1.2	2	16.6	1
LOC111953033	NA	NA	NA	NA	NA	NA	NA	NA
LOC111953050	NA	NA	NA	NA	NA	NA	NA	NA
nelfa	39.4	38.4	34.4	25.8	52.2	47.4	41.2	28.6
lg3h4orf48	82.8	88.6	89.2	89.6	89.8	75.2	83	88.2
LOC111953083	58	76.2	37.4	69.6	36.6	47.2	82.8	45.2
haus3	96.2	74.8	87.2	71	63.4	74.8	93.2	84.6
LOC111953114	93.8	86.8	93.6	91	91.4	94.2	90.4	91.4
LOC111953140	85.4	67.2	76.2	64.4	65.6	71.2	80.2	73.4
svep1	NA	NA	NA	NA	NA	NA	NA	NA
[truncated: 31,306 more rows]

## Sheet: Fig3a-b
	SBxSB_150	SBxSB_200	SBxPL_150	PLxSB_200	PLxSB_150	SBxPL_200	PLxPL_150	PLxPL_200
aae-miR-10	99.4	99.4	99.4	99.2	99.2	99.4	99.2	99.2
aae-miR-100	96.8	96.8	94.6	96.6	97.2	94.8	98	97.2
aae-miR-125-5p	3	3	5.4	9.8	10.4	5.4	10.8	9.8
aae-miR-133	70.4	70.8	72.8	76	76.2	75.6	73.8	74.8
aae-miR-184	87.2	90.6	96.8	98.2	98.2	96.8	98.2	98.2
aae-miR-9a	21.4	24.2	25.2	26.2	26.2	25.2	25.8	26.2
abu-let-7a	77.8	77.8	78.2	78.2	79.2	78.2	77.8	78.2
abu-miR-10a	63.6	67.2	81.6	85.2	85.4	85	85	85
abu-miR-10c	47	47.4	57.8	67.2	67.2	57.8	67.2	67.2
abu-miR-148a-5p	63.4	66.2	67.2	63	63	67.2	63.8	60.6
abu-miR-16b	16.2	16.2	16.6	9.8	9.8	16.8	10	9.2
abu-miR-17	60.4	60.6	59.4	53.6	53.6	59.6	54	54
abu-miR-181c	61	61.4	64.2	63.6	63.4	64.2	63.4	63
abu-miR-184a	83.4	86.8	93	94.4	94.4	93	94.4	94.4
abu-miR-184b	87.8	88	88.2	98.4	96.4	88.2	91	93.2
abu-miR-192	26.8	28.2	27	29.6	29.6	27	29.6	29.8
abu-miR-203	38	38.2	25	20.2	21.4	23.6	25	21
abu-miR-205	92	85.8	86	75.2	75.2	84.8	84.4	84.4
abu-miR-20a	72.4	73	65.8	61.8	61.8	65.4	63	63.4
abu-miR-21	98.8	98.6	99.4	93	93	99.4	93	93
abu-miR-221	66.4	66.4	69	55.6	55.8	68	57	57.6
abu-miR-26b	2.6	4.8	4.2	5.2	5.2	4.2	5.2	5.6
abu-miR-301b	31	26.4	25.6	25.8	25.2	25.4	25.8	25.8
abu-miR-30b	59.8	62.4	64	64.2	64	64.2	64.4	64
abu-miR-30d	NA	NA	NA	78.4	78.4	NA	78.4	78.4
abu-miR-92a	97.4	97.4	91.4	90.2	90.2	91.4	90.2	90.2
abu-miR-92b	69.8	71.6	70.6	66.8	66.8	70.6	66.8	66.8
abu-miR-99b	36.4	35.6	41	47.8	47	41	46	47
aca-let-7a-5p	82.6	82.8	83.2	83.2	81	83.4	82.8	80.6
aca-miR-100	97.2	97.2	95	97	97.4	95.2	97	97.4
aca-miR-125a-5p	10.2	9.6	9.8	12.8	13	12.4	13	13
aca-miR-126-5p	33.4	35.2	41.2	45.6	46.6	43.2	47.2	43
aca-miR-128-3p	45.8	43.2	36.8	31.4	32.2	35.4	32.4	33.2
aca-miR-128-3p	45.8	43.2	36.8	31.4	32.2	35.4	32.4	33.2
aca-miR-130a-3p	32.6	32.4	30.8	32.4	32	29	32	28.6
aca-miR-130a-3p	32.6	32.4	30.8	32.4	32	29	32	28.6
aca-miR-130c	36	34	34.6	34.8	34.8	35.4	34.8	33.6
aca-miR-133a	66.6	66.4	68.6	73	73.2	72.4	70.6	72.2
aca-miR-133a	66.6	66.4	68.6	73	73.2	72.4	70.6	72.2
aca-miR-133a	66.6	66.4	68.6	73	73.2	72.4	70.6	72.2
aca-miR-133a-3p	68	68	71.2	74.4	74.6	73.4	72	73.2
aca-miR-133a-3p	68	68	71.2	74.4	74.6	73.4	72	73.2
aca-miR-133a-3p	68	68	71.2	74.4	74.6	73.4	72	73.2
aca-miR-140-3p	59.8	59.8	60	56	55	58.4	55	52.8
aca-miR-153-3p	12.4	8.4	2.8	6.8	6.8	2.8	6.8	6.8
aca-miR-181a	56.6	57	56.2	57.2	54.8	56	54.8	54.2
aca-miR-181a	56.6	57	56.2	57.2	54.8	56	54.8	54.2
aca-miR-181b	58.4	58.8	61.6	61	61	61.6	61	60.6
aca-miR-182-5p	66.2	64.2	67	81.6	80.6	66.6	78	77.4
aca-miR-184-3p	84.8	85	85.6	88	90.2	85.6	85.2	85.4
aca-miR-199a-5p	9.6	11.4	12.8	3	3	12.6	3.2	3
aca-miR-200a-3p	64.4	65	63.8	47.4	48	61	52.6	53
aca-miR-200b-3p	60.2	60.2	54	43.2	43.2	53	39.6	39.8
aca-miR-203-3p	22.4	20.4	16.6	15.6	15.8	15.6	15.6	15.8
aca-miR-204a-5p	14.2	14.2	15.8	16.8	16.8	17.2	16.8	16.8
aca-miR-206-3p	86.8	86.8	87	82.2	82.2	86.4	82.2	82.2
aca-miR-20a-5p	71	71.6	64.4	60.8	60.8	64.2	62.2	62.6
aca-miR-210-3p	NA	NA	NA	83.8	83.8	NA	83.8	83.8
aca-miR-218-5p	22	19.4	20	17.4	24.2	20	19.4	18
aca-miR-222a-3p	61.2	59.6	66.8	54.2	54	61.2	54	54.4
aca-miR-26-3-5p	4	4	3.2	4	4	3.2	3.2	4
aca-miR-26-3-5p	4	4	3.2	4	4	3.2	3.2	4
aca-miR-26-3-5p	4	4	3.2	4	4	3.2	3.2	4
aca-miR-26-5p	4.2	4.2	3.4	4.2	4.2	3.4	3.4	4.2
aca-miR-26-5p	4.2	4.2	3.4	4.2	4.2	3.4	3.4	4.2
aca-miR-26-5p	4.2	4.2	3.4	4.2	4.2	3.4	3.4	4.2
aca-miR-301a-3p	18	18	14.4	6	6	14.4	6	6
aca-miR-30b-5p	NA	NA	NA	79	79	NA	79	79
aca-miR-30c-5p	58.6	61.2	63	62.2	62	63	62.4	62
aca-miR-30c-5p	58.6	61.2	63	62.2	62	63	62.4	62
aca-miR-30d-5p	5	5	5	8	8	5	5	5
aca-miR-30e-5p	13	13	12.6	6.2	6.2	11	10	10
aca-miR-375-3p	64.8	64.8	72	67	66.8	71.8	66.8	67.4
aca-miR-429-3p	40.6	43.6	40	29.6	29.4	35.8	30.2	30.2
aca-miR-451-5p	95.2	92.6	97.8	89.8	89.6	98	92.8	92.2
aca-miR-454-3p	57.8	58	53	54.6	49.8	55.6	48.6	51.4
aca-miR-455-5p	19.4	24.2	20.4	19.2	16.2	19.8	17.8	16.6
aca-miR-456	57	53.6	57.4	58.6	58.6	59.2	50.6	56.4
aca-miR-9-5p	18.8	21.6	22.6	24	23.8	22.6	22.8	22.8
aca-miR-9-5p	18.8	21.6	22.6	24	23.8	22.6	22.8	22.8
aca-miR-92a	95.4	95.4	89.8	89.8	89.8	89.8	89.8	89.8
aca-miR-92a	95.4	95.4	89.8	89.8	89.8	89.8	89.8	89.8
aga-miR-100	97.8	97.8	95.6	97.6	97.8	95.8	97.6	98
aga-miR-125	2.8	2.8	5.2	9.6	10.2	5.2	10.6	9.6
aga-miR-133	64	59	63.8	74	73.6	67.8	67	73.4
aga-miR-184	87.8	91.2	97.4	98.8	98.8	97.4	98.8	98.8
aga-miR-9a	20.8	23.6	24.6	25.6	25.6	24.6	25.2	25.2
ame-miR-10-5p	99.2	99.2	99.2	99.4	99.4	99.2	99.4	99.4
ame-miR-9a-5p	19	21.8	22.8	22.4	23.6	22.8	23	23.2
ami-let-7a-5p	81.6	81.8	82.2	82.2	80.2	82.4	82	79.8
ami-let-7a-5p	81.6	81.8	82.2	82.2	80.2	82.4	82	79.8
ami-miR-100-5p	90	90	89.4	86.4	86.4	89.4	89.2	86.6
ami-miR-130b-3p	35.2	33.2	33.8	34	34	34.6	34	32.8
ami-miR-130c-3p	31.4	31.2	29.6	31	30.6	27.8	30.6	27.2
ami-miR-133a-3p	67.6	67.4	70.8	74	74.2	72.8	71.4	72.8
ami-miR-140-3p	59.6	59.6	60	55.8	54.8	58.2	54.8	52.4
ami-miR-153-3p	14	10.2	4.6	14.6	12.8	4.6	10.2	16.2
ami-miR-181a-2-3p	30.4	30.4	31.4	32	32	32.4	32	33.8
ami-miR-181a-3-3p	56.2	50.6	58.2	53.8	53.4	60	50.4	57.8
ami-miR-181a-5p	56.4	56.6	55.8	56.4	54	55.6	53.8	53.4
ami-miR-181a-5p	56.4	56.6	55.8	56.4	54	55.6	53.8	53.4
ami-miR-181b-5p	59	59.4	62.2	61.8	61.8	62.2	61.6	61.2
ami-miR-181b-5p	59	59.4	62.2	61.8	61.8	62.2	61.6	61.2
ami-miR-182-5p	68.6	66.2	69	83.4	83.4	68.6	80	79.4
ami-miR-184-3p	86.4	86.6	87	91.8	91.8	87.2	86.8	89.6
ami-miR-199-3p	23.8	29.2	29.6	37	37	31.2	37	37
ami-miR-199-5p	8.2	10	11.8	2.2	2.2	11.8	2.2	2.2
ami-miR-203-3p	26	24.2	20.6	17.2	17.4	18	17.2	17.2
ami-miR-204-5p	16.6	16.4	17.8	18	18	17.8	18	18
ami-miR-206-3p	86.2	86.2	86.4	81.6	81.6	85.8	81.6	81.6
ami-miR-20a-5p	70.8	71.4	64.2	60.6	60.6	64	62	62.4
ami-miR-210-3p	NA	NA	NA	84	84	NA	84	84
ami-miR-26-5p	2.6	2.6	1.8	2.4	2.4	1.8	1.8	2.4
ami-miR-26-5p	2.6	2.6	1.8	2.4	2.4	1.8	1.8	2.4
ami-miR-30a-3p	17.2	17.2	29.2	35.6	34.6	30	34.2	34.4
ami-miR-30b-5p	NA	NA	NA	77.2	77.2	NA	77.2	77.2
ami-miR-30c-5p	58	60.6	62.6	64	63.8	62.8	64.2	63.8
ami-miR-30c-5p	58	60.6	62.6	64	63.8	62.8	64.2	63.8
ami-miR-30d-5p	6	6	6	9.2	9	6	6	6
ami-miR-30e-5p	12.4	12.4	11.8	5.6	5.6	10.2	9.2	9.4
ami-miR-375-3p	64.6	64.6	71.8	66.8	66.6	71.6	66.6	67.2
ami-miR-429-3p	39.6	41.4	39.8	28.8	28.4	37	29.4	28.8
ami-miR-99a-5p	38.2	37.4	42.8	49.6	48.8	42.8	47.8	48.8
api-miR-184a	85.8	89.2	95.2	96.4	96.2	95.2	96.2	96.4
api-miR-9a	19.2	22	23.2	24.2	24.6	23.2	23.8	23.6
asu-let-7-5p	79.8	80.6	80	83.4	84	80	79	81.8
asu-miR-100a-5p	91.8	94	92	93.4	93.4	92.2	94	94
asu-miR-100a-5p	91.8	94	92	93.4	93.4	92.2	94	94
asu-miR-9-5p	20.2	23	23.6	23.6	24.4	23.6	23.6	24
asu-miR-92-3p	31	29	26.6	34.4	34	24.6	31.4	34.4
bbe-miR-10c-5p	31	34.4	45.8	NA	NA	51	49	NA
bbe-miR-200c-3p	75.6	75.8	72.6	61.2	64	66.4	64	64
bbe-miR-375-3p	63.6	63.6	68	65.6	65.6	67.4	65.6	65.6
bdo-miR-184	88.4	91.8	98	99.4	99.4	98	99.4	99.4
bfl-let-7a-5p	78.2	78.6	79	81	83.6	79	80	84.4
bfl-let-7a-5p	78.2	78.6	79	81	83.6	79	80	84.4
bfl-miR-100-5p	92.2	94.4	92.4	93.8	93.8	92.6	94.4	94.4
bfl-miR-125a-5p	6.6	6.6	9.2	15	15	9.4	14.4	13.4
bfl-miR-133	68.6	69	71	75.8	76.2	75	73.4	75.2
bfl-miR-183	30.8	30.6	42.8	70.6	70.4	47	66.8	63.2
bfl-miR-184-3p	88	91.4	97.6	99	99	97.6	99	99
bfl-miR-200b	30.8	30.8	27.2	22.6	26.8	27	26.4	26.8
bfl-miR-200c	75.8	76	73	64.4	64.4	66.6	64.4	64.4
bfl-miR-375	64	64	68.6	66.2	66	67.8	66	66
bfl-miR-9-5p	14.8	17.6	18.6	18.6	19.2	18.6	18.6	18.6
bma-let-7	76.6	77.2	77.2	78.8	78.8	77.4	78.4	78.4
bma-miR-100b	93.6	95.8	93.4	95.2	95.2	93.6	95.8	95.8
bma-miR-9-5p	45.8	45	46.8	36.8	37.8	42.2	38	38.8
bma-miR-92	31	29	26.6	34	33.6	24.6	31	34
bmo-miR-100	96	96.2	94	96	95.8	94.2	96.4	96.4
bmo-miR-133	68.2	67.2	69	76.6	76.6	72.8	73.4	75.2
bmo-miR-184-3p	84.2	87.6	96.2	97.6	97.6	96.2	97.6	97.6
bmo-miR-9a-5p	15.2	18	19	19.4	20	19.2	19	19.2
bta-miR-125b	5.8	5.6	8.2	13.4	13.8	8.4	13.4	12.2
bta-miR-130a	33	32.8	31.2	32.6	32.2	29.4	32.2	28.8
bta-miR-133a	68	68.2	71.2	74.4	74.6	73.6	72.2	73.2
bta-miR-181a	54.8	55	54.2	54.8	52.4	54	52.2	51.8
bta-miR-181a	54.8	55	54.2	54.8	52.4	54	52.2	51.8
bta-miR-181b	61.4	61.8	64.6	64.4	64.4	64.6	65.2	63.6
bta-miR-182	67.6	65.6	68.4	82.8	82	68	79.4	78.8
bta-miR-19b	26.6	26.6	24.6	26.8	23.8	24.6	25.4	26.2
bta-miR-221	67.8	68.8	70.8	57.6	57.6	70.6	58.8	59.4
bta-miR-2478	74	81.6	81.4	76	76	81.6	76	76.2
bta-miR-30c	58.8	61.4	62.8	64.4	64.2	62.4	64.6	64.2
bta-miR-429	42	44	41.6	29.8	29.8	37.4	30.4	30.4
cbn-let-7	80	79.6	81	80.4	78.4	81	81	82.6
cbr-let-7	79.4	78.8	80.8	82.2	82.2	80.8	83.8	85
ccr-miR-10b	64.6	68.2	82.4	86	86	85.8	85.8	85.6
ccr-miR-128	45.2	43	36.4	31.2	32	35	32.2	33
ccr-miR-130b	56.8	57.4	61	62.6	62.4	61	59.8	60.8
ccr-miR-130c	35.8	33.8	34.4	34.6	34.6	35.2	34.6	33.4
ccr-miR-143	14	26.2	29.8	38.8	35.8	29.8	35.6	35.8
ccr-miR-181a	57	57.2	56.4	57.6	55.2	56.2	55	54.6
ccr-miR-182-5p	66.6	65	67.8	81	81	67.4	78.4	77.8
ccr-miR-184	82.8	86.2	92.4	93.8	93.8	92.4	93.8	93.8
ccr-miR-192	28.4	29.8	28.6	31.2	31.2	28.6	31.2	31.4
ccr-miR-200a	61.4	62	61.8	42.6	44.6	58.2	50.8	51.2
ccr-miR-200b	59.2	59	52.6	41.6	41.6	51.6	38	38.2
ccr-miR-203a	21.8	20	17.2	16.4	16.6	15.4	16.4	16.6
ccr-miR-205	92	85.6	85.8	74.6	74.8	83.6	83.2	83.2
ccr-miR-21	99	99	99	92.6	92.6	99	92.6	92.6
ccr-miR-210	NA	NA	NA	84.2	84.2	NA	84.2	84.2
ccr-miR-218a	21.6	19	19.6	17	19.6	19.6	19	17.6
ccr-miR-221	68	69.2	71	57.8	57.8	70.8	59	59.6
ccr-miR-222	61.2	62	68.4	55.8	55.6	61.2	55.6	56
ccr-miR-22a	44.8	43.6	37	33	33	31.8	30.6	33
ccr-miR-25	49.4	51.2	45.6	48	48	46.2	48	48
ccr-miR-27c-3p	42.4	39	33.8	35.6	35.6	32.8	36	35.6
ccr-miR-301a	1.6	0.8	0.8	1.4	1.4	0.8	1.4	1.4
ccr-miR-30b	NA	NA	NA	78.6	78.6	NA	78.6	78.6
ccr-miR-30d	7.2	7.2	7.8	10.4	10.4	7.8	7.8	7.8
ccr-miR-375	65.2	65.2	72.4	67.4	67.2	72.4	67.2	67.8
ccr-miR-429	41.2	43.8	40.8	29.2	29.2	37.6	29.8	29.2
ccr-miR-455	19.4	24.2	20.4	19	16	19.8	17.8	16.6
ccr-miR-9-3p	15.6	18.4	19.6	19.8	20.4	19.6	19.4	19.6
ccr-miR-92b	69	69.2	69.8	66	66	69.8	64.4	66
ccr-miR-99	38.6	37.8	44.4	50.4	50.4	44.2	49.4	50.6
cel-let-7-5p	83.6	83.8	84.4	85	85	84.4	85	85
cfa-miR-19b	21	24	18.4	12	10	17.2	16.2	15.4
cfa-miR-429	39.6	41.6	40	29	28.4	37	28.8	29
cgr-let-7a	82	82.2	82.6	82.6	80.6	82.8	82.4	80.2
cgr-miR-100-5p	92	94.2	92.2	93.6	93.6	92.4	94.2	94.2
cgr-miR-130b-5p	49.4	49.4	45	43.4	43.4	43.4	42.2	42.2
cgr-miR-17-5p	58.8	58.8	57.6	52	52	58	52.8	52.2
cgr-miR-182	82.4	82.4	80.4	83.8	83.8	74	84	83.8
cgr-miR-184	85.4	85.6	86.2	90.8	90.8	86.2	85.8	88.6
cgr-miR-199a-3p	29.4	35.8	35.6	40.8	39.2	39.4	39.6	38
cgr-miR-20a	71.6	72.2	65	61.4	61.4	64.8	62.8	63.2
cgr-miR-25-3p	49.4	51.2	45.6	48.2	48.2	46.2	48.2	48.2
cgr-miR-301a-3p	2.4	1.6	1.6	1.6	1.6	1.6	1.6	1.6
cgr-miR-429	42.4	45	42	30.2	30.4	38.4	31	30.4
cgr-miR-99a-5p	37.6	36.8	42.2	49	48.2	42.2	47.2	48.2
chi-let-7a-5p	83.4	83.6	84.2	85	84.8	84.2	84.8	85
chi-miR-130b-5p	49.8	49.8	45.4	43.8	43.8	43.8	42.6	42.6
chi-miR-140-3p	63	63	62.8	57	57	59.8	58.6	56.4
chi-miR-153	13.4	9.6	4	9.4	9.4	4	9.4	9.4
chi-miR-16a-5p	16	16	16.6	9.6	9.6	16.6	9.8	9.4
chi-miR-20a-5p	70.4	71	63.8	60.2	60.2	63.6	61.4	61.8
chi-miR-30a-3p	16.8	16.8	28.4	35.2	34.2	29.4	33.6	34
chi-miR-30b-5p	NA	NA	NA	79.4	79.4	NA	79.4	79.4
chi-miR-92b	96.8	96.8	90.8	92	92	90.8	92	92
cin-miR-133-3p	72.8	69.6	68.8	65	64.8	72.2	64.8	64.8
cin-miR-183-5p	31	30.8	41.4	70.8	70.2	44.4	65.6	66.4
cin-miR-184	86.6	90	96	96.2	96	95.4	96	96.2
cja-let-7a	80.6	80.2	81.4	81	79	81.6	81.6	83.2
cja-let-7a	80.6	80.2	81.4	81	79	81.6	81.6	83.2
cja-miR-10b	64.2	67.8	82.6	86.4	86.4	86	86	86
cja-miR-125	7.2	7.2	9.8	15.8	15.8	10	15.4	14.2
cja-miR-125b	7	7	9.6	15.6	15.6	9.8	15.2	14
cja-miR-133a	71.4	71.2	73.8	76.6	76.8	75.8	73.8	75.4
cja-miR-153	12.6	8.6	3	7	7	3	7	7
cja-miR-199	29.4	35.8	36	41.2	39.6	39.8	40	38.4
cja-miR-19b	26	26	24	26	23.2	24	24.6	25.4
cja-miR-19b	26	26	24	26	23.2	24	24.6	25.4
cja-miR-218	22.4	19.8	20.4	17.8	24.6	20.4	19.8	18.4
cja-miR-222	60.8	59	66.2	54.4	53.8	58.8	53.8	54.2
cja-miR-26a	3.6	3.6	2.8	3.6	3.6	2.8	2.8	3.6
cja-miR-27b	27.6	27.2	14.6	14.6	14.6	14.8	14.6	14.6
cja-miR-30d	5.8	5.8	5.8	9	8.8	5.8	5.8	5.8
cja-miR-92a	96.6	96.6	90.6	91.8	91.8	90.6	91.8	91.8
cja-miR-92b	69.2	69.4	70	66.2	66.2	70	64.6	66.2
cja-miR-99	37.2	36.4	41.8	48.6	47.8	41.8	46.8	47.8
cli-let-7a-5p	82.2	82.4	82.8	82.8	80.8	83	82.6	80.4
cli-miR-100-5p	89.4	89.4	89	85.8	86	89	88.8	86
cli-miR-126-5p	32.4	34	38.2	42.6	43.6	40.2	45.2	40.8
cli-miR-133c-3p	68.4	67	67.4	64.4	64.2	69	64.2	64.2
cli-miR-153a-3p	13.8	10	4.4	14.4	12.6	4.4	10	16
cli-miR-17-5p	58.6	58.6	57.4	51.8	51.8	57.8	52.6	52
cli-miR-181a-2-3p	30.6	30.6	31.6	32.2	32.2	32.6	32.2	34
cli-miR-181a-5p	54.6	54.8	54	54.6	52.2	53.8	52	51.6
cli-miR-181b-5p	58.6	59	61.8	61.4	61.4	61.8	61.2	60.8
cli-miR-182-5p	67.2	65.2	68	82	81.2	67.6	78.6	78
cli-miR-184-3p	86.2	86.4	86.8	91.6	91.6	87	86.6	89.4
cli-miR-19b-3p	25	25	23	25	21.6	23	23.8	24.4
cli-miR-200a-3p	62.2	62.8	62.4	42.2	44.2	58.6	49.4	49.2
cli-miR-200b-3p	58.6	58.6	52.2	42.4	41.8	51.2	38.8	39
cli-miR-204-5p	16.6	16.4	18	18.2	18.2	18	18.2	18.2
cli-miR-206-3p	86.4	86.4	86.6	81.8	81.8	86	81.8	81.8
cli-miR-210-3p	NA	NA	NA	83.2	83.2	NA	83.2	83.2
cli-miR-218-5p	21.8	19.2	19.8	17.2	24	19.8	19.2	17.8
cli-miR-26-5p	2.8	2.8	2.4	3	3	2.4	2.4	3
cli-miR-26-5p	2.8	2.8	2.4	3	3	2.4	2.4	3
cli-miR-30c-5p	55.6	58.2	61.6	62.8	62.6	63.2	63	62.4
cli-miR-30d-5p	8.2	8.2	8.2	11.2	11.2	8.2	8.2	8.2
cli-miR-30e-3p	15	14.8	27.6	33.4	33.2	28.6	34	33.4
cli-miR-30e-5p	12.8	12.8	12.4	6.4	6.4	10.8	9.8	9.8
cli-miR-429-3p	42.8	44.8	42.4	30.2	29.8	38	29.4	30.6
cli-miR-9-3-3p	72.6	72.6	61.2	50.8	50.8	61.2	48.6	58.4
cli-miR-9-5p	16.6	19.4	21.4	20.8	21.4	21.4	20.4	20.6
cli-miR-99-5p	38.8	38	45.6	50.6	50.6	45.2	50	50.8
cpi-let-7a-5p	81.8	82	82.4	82.4	80.4	82.6	81.6	80
cpi-miR-125a-5p	9.8	9.2	10.2	13.4	13.6	12.8	13.6	13.6
cpi-miR-125b-5p	5.2	5	7.6	12.8	13.2	7.8	12.8	11.6
cpi-miR-125b-5p	5.2	5	7.6	12.8	13.2	7.8	12.8	11.6
cpi-miR-126-5p	32.8	34.4	39.6	44	45	41.6	45.8	42
cpi-miR-128-3p	45	41.4	33.2	29.4	29.8	33.2	30.2	30.6
cpi-miR-130b-5p	49	49	44.6	43	43	43	41.8	41.8
cpi-miR-130d-3p	31.2	31	29.4	30.8	30.4	27.6	30.4	27
cpi-miR-133c-3p	68.6	67.2	67.6	64.6	64.4	69.2	64.4	64.4
cpi-miR-143-3p	14.4	26.6	30.2	39.2	36.2	30.2	36	36.2
cpi-miR-16a-5p	19.8	22.2	17.2	20.8	17.8	17.8	17.2	21.4
cpi-miR-181a-3-3p	56.2	50.4	58	53.8	53.4	60	50.4	57.8
cpi-miR-181a-5p	55	55.2	54.4	55	52.6	54.2	52.4	52
cpi-miR-181b-5p	59.2	59.6	62.4	62	62	62.4	61.8	61.4
cpi-miR-184-3p	86	86.2	86.8	91.4	91.4	86.8	86.4	89.2
cpi-miR-192-5p	27.4	28.8	28.2	30.4	30.4	28.2	30.4	30.6
cpi-miR-199-3p	24.6	29.6	30.4	37.4	37.4	32	37.4	37.4
cpi-miR-199-5p	9	10.8	12.6	3.2	3.2	12.6	3	3.2
cpi-miR-19b-3p	27.2	27.2	25.2	26.8	24	25.2	25.6	26.4
cpi-miR-200b-3p	58.2	58.4	52.2	42.2	41.6	51	38.6	38.8
cpi-miR-203-3p	24.8	23	19.6	16.6	16.6	17.4	16.6	16.6
cpi-miR-204-5p	17.4	17.4	18.6	18.8	18.8	18.6	18.8	18.8
cpi-miR-205a-5p	91	84.6	84.8	72.8	72.8	83.2	82.6	82.6
cpi-miR-206-3p	85.6	85.6	85.8	81	81	85.2	81	81
cpi-miR-210-3p	NA	NA	NA	84.6	84.6	NA	84.6	84.6
cpi-miR-26-5p	1.6	1.6	0.8	1.4	1.6	0.8	0.8	1.4
cpi-miR-26-5p	1.6	1.6	0.8	1.4	1.6	0.8	0.8	1.4
cpi-miR-26-5p	1.6	1.6	0.8	1.4	1.6	0.8	0.8	1.4
cpi-miR-30b-5p	NA	NA	NA	77	77	NA	77	77
cpi-miR-30c-5p	55.8	58.4	61.4	62.4	62.2	63	62.6	62.8
cpi-miR-30c-5p	55.8	58.4	61.4	62.4	62.2	63	62.6	62.8
cpi-miR-30d-5p	5.6	5.6	5.6	8.8	8.6	5.6	5.6	5.6
cpi-miR-375-3p	64.4	64.4	71.6	66.6	66.4	71.4	66.4	67
cpi-miR-429-3p	42.2	44	41.8	29.8	30	37.4	30.8	30.4
cpi-miR-451-5p	98.6	98.6	98.6	98.6	98.6	98.6	98.6	98.6
cpi-miR-9-4-3p	72.4	72.4	61	50.6	50.6	61	48.4	58.2
cpi-miR-9-5p	16.8	19.6	21.6	21	21.6	21.6	20.6	20.8
cpi-miR-9-5p	16.8	19.6	21.6	21	21.6	21.6	20.6	20.8
cpi-miR-9-5p	16.8	19.6	21.6	21	21.6	21.6	20.6	20.8
cpi-miR-92a-3p	94.6	94.6	89.2	89.2	89.2	89.4	89.2	89.2
cpi-miR-92b-3p	68	68.6	69.2	63.8	63.8	69.2	63.8	65.4
cpi-miR-99a-5p	37.4	36.6	42	48.8	48	42	47	48
cpo-miR-100-5p	91	91	90.4	87	87.2	90.4	90.4	87.2
cpo-miR-181b-5p	62.2	62.4	65.2	65.6	65.6	65.2	66.4	64.8
cpo-miR-19b-3p	24.6	24.6	22.6	24	21	22.6	22.8	23.4
cpo-miR-205-5p	91.4	85	85	74.4	74.6	83	83.6	83.8
cpo-miR-30b-5p	NA	NA	NA	78.2	78.2	NA	78.2	78.2
cqu-miR-100-5p	97.2	97	94.8	96.8	97	95	98.2	97
cqu-miR-133	65	61.6	65	76.2	77.6	69.2	73.6	78.4
cqu-miR-184	87	90.4	96.6	98	98	96.6	98	98
crm-let-7	79.2	78.6	80.6	82	81.8	80.6	83.6	84.4
csa-miR-200	58.8	58.6	52.8	44.2	44.2	51.4	40	40.2
csa-miR-216b	34.8	34.6	52.4	44.2	44.2	52.2	48.2	45.2
cte-miR-125	8	8	10.4	16.6	16.4	10.4	16.4	14.8
cte-miR-133	64.8	61.2	64.6	75.8	77.2	68.8	73.2	78
cte-miR-153	13.6	9.8	4.2	12.4	12.2	4.2	9.6	15.6
cte-miR-184a	86.8	90.2	96.4	97.8	97.8	96.4	97.8	97.8
cte-miR-9-5p	22.8	25.6	26.6	25.4	19.6	26.6	26.6	25.8
dme-miR-10-5p	98.8	98.8	98.8	98.8	98.8	98.8	98.8	98.8
dme-miR-125-5p	4.4	4.4	5.6	10	10.6	5.6	11	10
dme-miR-133-3p	70.4	70.6	72.8	76	76.2	75.4	73.8	74.8
dme-miR-184-3p	86.4	89.8	95.8	97	96.8	96	96.8	97
dme-miR-9a-5p	18.6	21.4	22.4	23.2	23.4	22.2	22.4	22.2
dmo-miR-10	99.8	99.8	99.8	99.8	99.8	99.8	99.8	99.8
dmo-miR-184-3p	86	89.4	95.4	96.6	96.4	95.6	96.4	96.6
dno-miR-100-5p	91.4	91.4	90.6	87.6	87.6	90.6	90.4	87.8
dno-miR-181b-5p	62.6	63	65.6	65.4	65.4	65.8	66	64.6
dno-miR-184-3p	87	87.2	87.8	92.4	92.4	88	87.4	90.2
dno-miR-30b-5p	NA	NA	NA	77.8	77.8	NA	77.8	77.8
dno-miR-429-3p	43.6	44	39.6	30	29.4	37.2	30.6	29.8
dno-miR-451-5p	94.8	92.2	97.4	89.4	89.2	97.6	92.4	91.8
dno-miR-92a-3p	97.8	97.8	91.8	90.6	90.6	91.8	90.6	90.6
dps-miR-133	70.6	73.2	73.2	80.6	80.4	78.6	76.8	79.4
dps-miR-184	86.2	89.6	95.6	96.8	96.6	95.8	96.6	96.8
dpu-miR-10	88.2	88.2	NA	NA	NA	NA	NA	NA
dpu-miR-100	92.8	95	91.6	94.6	94.4	91.8	95	95
dpu-miR-133	68	67.8	69.6	76.6	76.6	73.4	73.4	75.2
dpu-miR-9-5p	19.4	22.2	23	23.8	24	23	23.2	23.4
dqu-miR-133-3p	69.8	69.6	72.4	76.8	76.6	74.4	72.8	75.4
dqu-miR-184-3p	87.6	91	97.2	98.6	98.6	97.2	98.6	98.6
dre-let-7a	82.4	82.6	83	83	81.6	83.2	82.6	81.2
dre-let-7a	82.4	82.6	83	83	81.6	83.2	82.6	81.2
dre-let-7a	82.4	82.6	83	83	81.6	83.2	82.6	81.2
dre-let-7a	82.4	82.6	83	83	81.6	83.2	82.6	81.2
dre-let-7a	82.4	82.6	83	83	81.6	83.2	82.6	81.2
dre-let-7a	82.4	82.6	83	83	81.6	83.2	82.6	81.2
dre-let-7d-5p	73	73.4	73.2	68.2	68	73.2	68	66.2
dre-let-7d-5p	73	73.4	73.2	68.2	68	73.2	68	66.2
dre-let-7g	62	61.2	60.6	54.6	55.2	60.6	54.6	54.6
dre-let-7g	62	61.2	60.6	54.6	55.2	60.6	54.6	54.6
dre-miR-100-5p	89.2	89.2	89	85.6	85.8	89	88.8	85.8
dre-miR-100-5p	89.2	89.2	89	85.6	85.8	89	88.8	85.8
dre-miR-10b-5p	63	66.6	81.2	84.6	85	84.6	84.6	84.6
dre-miR-10c-5p	47.2	47.6	58	67.8	67.8	58	67.4	67.8
dre-miR-125a	9.6	9	10	13.2	13.4	12.6	13.4	13.4
dre-miR-125a	9.6	9	10	13.2	13.4	12.6	13.4	13.4
dre-miR-125b-5p	3.2	3.2	6	10.4	11	6	11.4	10.4
dre-miR-125b-5p	3.2	3.2	6	10.4	11	6	11.4	10.4
dre-miR-125b-5p	3.2	3.2	6	10.4	11	6	11.4	10.4
dre-miR-126a-5p	31.6	33.2	39.2	43.6	44.6	41.2	45.2	40
dre-miR-126b-5p	31	32.6	38.4	42.8	43.8	40.4	46.4	39.6
dre-miR-128-3p	44.6	41	33.4	29.6	30.2	32.8	30.4	31
dre-miR-128-3p	44.6	41	33.4	29.6	30.2	32.8	30.4	31
dre-miR-128-3p	44.6	41	33.4	29.6	30.2	32.8	30.4	31
dre-miR-130a	32.8	32.6	31	32.2	31.8	29.2	31.8	28.4
dre-miR-130c-3p	36.2	34.2	34.8	35	35	35.6	35	33.8
dre-miR-140-3p	59.4	59.4	60	55.6	54.6	58	54.6	52
dre-miR-143	13.6	25.8	29.4	38.4	35.4	29.4	35.2	35.4
dre-miR-16b	14.8	14.8	15.4	9.2	9.2	15.4	8.6	9.8
dre-miR-17a-5p	60.6	60	58.8	52.8	52.8	59	51.8	53
dre-miR-17a-5p	60.6	60	58.8	52.8	52.8	59	51.8	53
dre-miR-181a-2-3p	31	31	32	32.6	32.6	36	32.6	34.4
dre-miR-181a-3p	42.4	39.6	43.2	41.4	42.2	45.6	46.4	43.2
dre-miR-181a-5-3p	25.2	23.2	23.2	27.2	24	23.6	23.2	22.8
dre-miR-181a-5p	54	54.2	53.4	56.6	54.2	53.2	54	53.6
dre-miR-181a-5p	54	54.2	53.4	56.6	54.2	53.2	54	53.6
dre-miR-181a-5p	54	54.2	53.4	56.6	54.2	53.2	54	53.6
dre-miR-181a-5p	54	54.2	53.4	56.6	54.2	53.2	54	53.6
dre-miR-181a-5p	54	54.2	53.4	56.6	54.2	53.2	54	53.6
dre-miR-181b-5p	59.8	60.2	63	62.4	62.4	63	62.4	62
dre-miR-181b-5p	59.8	60.2	63	62.4	62.4	63	62.4	62
dre-miR-181b-5p	59.8	60.2	63	62.4	62.4	63	62.4	62
dre-miR-184	83	86.4	92.6	94	94	92.6	94	94
dre-miR-196a-5p	61.2	61.8	61.8	55	54.6	61.8	55.2	55.2
dre-miR-196a-5p	61.2	61.8	61.8	55	54.6	61.8	55.2	55.2
dre-miR-199-3p	24	28.2	28.8	35.8	35.8	30.4	35.8	35.8
dre-miR-199-5p	9.8	11.6	13.4	3.8	3.8	13.4	3.8	3.8
dre-miR-199-5p	9.8	11.6	13.4	3.8	3.8	13.4	3.8	3.8
dre-miR-19b-3p	28	28	26	27.6	24.6	26.2	26.6	27
dre-miR-200b-3p	58.4	58.6	51.4	42.2	42.2	50.4	38.6	38.8
dre-miR-203a-3p	25.2	23.4	19.8	16.8	16.8	17.6	16.8	16.8
dre-miR-204-5p	13.4	13.4	15	16.6	16	16.6	16.6	16.6
dre-miR-204-5p	13.4	13.4	15	16.6	16	16.6	16.6	16.6
dre-miR-204-5p	13.4	13.4	15	16.6	16	16.6	16.6	16.6
dre-miR-205-5p	91.8	85.4	85.6	74.4	74.4	83.4	82.8	82.8
dre-miR-206-3p	85.8	85.8	86	81.2	81.2	85.4	81.2	81.2
dre-miR-206-3p	85.8	85.8	86	81.2	81.2	85.4	81.2	81.2
dre-miR-20a-5p	72.2	72.8	66	62	62	65.6	63.2	63.6
dre-miR-21	99.2	99.2	99.6	93.2	93.2	99.6	93.2	93.2
dre-miR-21	99.2	99.2	99.6	93.2	93.2	99.6	93.2	93.2
dre-miR-216b	35.6	35.4	52	44	44	51.8	48	45
dre-miR-218a	21.4	18.8	19.4	16.8	19.4	19.4	18.8	17.4
dre-miR-221-3p	66.8	67.8	69.8	56.6	56.6	69.6	57.8	58.4
dre-miR-222a-3p	62	60	67.2	54.8	54.6	61.8	54.6	54.8
dre-miR-222a-5p	99.6	99.6	100	93.6	93.6	100	93.6	93.6
dre-miR-22a-3p	45.8	44.6	37.4	33.4	33.2	32.8	31.8	33.2
dre-miR-25-3p	49.4	51.2	45.6	47.8	47.8	46.2	47.8	47.8
dre-miR-26a-5p	4.4	4.4	4.4	4.4	4.4	4.4	4.4	4.4
dre-miR-26a-5p	4.4	4.4	4.4	4.4	4.4	4.4	4.4	4.4
dre-miR-26a-5p	4.4	4.4	4.4	4.4	4.4	4.4	4.4	4.4
dre-miR-26b	3.8	3.8	3.8	6.8	6.8	3.8	6.8	6.8
dre-miR-27b-3p	27.4	26.8	15.4	15.4	15.4	15.4	15.4	15.4
dre-miR-27c-3p	41.8	38.6	33.4	35.2	35.2	32.4	35.4	35.2
dre-miR-30b	NA	NA	NA	77.4	77.4	NA	77.4	77.4
dre-miR-30c-5p	56.2	58.8	61.2	64.8	64.4	61.6	64.8	64.4
dre-miR-30d	7.4	7.4	8	10.6	10.6	8	8	8
dre-miR-30e-3p	15.4	15.2	27.8	33.4	33.2	28.6	34	33.4
dre-miR-30e-5p	13.4	13.4	13	6.8	6.8	11.4	10.4	10.4
dre-miR-375	62.6	62.2	66.4	65	65	66.4	65	65
dre-miR-429a	41.4	44	41	29.4	29.4	37.6	30	29.4
dre-miR-430c-3p	88.2	86.4	87.6	83	83	84.8	83	80.8
dre-miR-451	95	92.4	97.6	89.6	89.4	97.8	92.6	92
dre-miR-454b	57	57.2	53.4	53.8	49.6	55	48.4	50.8
dre-miR-456	56.6	53.2	56.8	58.4	58	58.8	49.8	55.6
dre-miR-9-4-3p	72	71.8	58.6	49.8	50.2	60.6	48	57.4
dre-miR-9-5p	16	18.8	20	20.2	20.8	20	19.8	20
dre-miR-9-5p	16	18.8	20	20.2	20.8	20	19.8	20
dre-miR-9-5p	16	18.8	20	20.2	20.8	20	19.8	20
dre-miR-9-5p	16	18.8	20	20.2	20.8	20	19.8	20
dre-miR-9-5p	16	18.8	20	20.2	20.8	20	19.8	20
dre-miR-9-5p	16	18.8	20	20.2	20.8	20	19.8	20
dre-miR-9-7-3p	77.4	77.4	78	78.2	78.2	78.4	78.2	78.2
dre-miR-92a-3p	93	93	87	87.4	87.4	87	87.4	87.4
dre-miR-92a-3p	93	93	87	87.4	87.4	87	87.4	87.4
dre-miR-92b-3p	68.8	69	69.6	65.8	65.8	69.6	64.2	65.8
dre-miR-99	38.4	37.6	44.2	50.2	50.2	44	49.2	50.4
dre-miR-99	38.4	37.6	44.2	50.2	50.2	44	49.2	50.4
dvi-miR-133-3p	70.2	70.2	71.8	76	76.2	75.6	73.6	75.2
dwi-miR-10	99	99	99	99	99	99	99	99
dwi-miR-133	69.4	68.8	70.4	74.8	75	74.2	72.4	74
eca-miR-17	59.2	59.2	58.2	52.2	52.2	58.4	53	52.4
eca-miR-181a	53.4	53.6	52.8	54	51.6	52.6	51.4	51
eca-miR-181a	53.4	53.6	52.8	54	51.6	52.6	51.4	51
eca-miR-30d	5.4	5.4	5.4	8.4	8.4	5.4	5.4	5.4
efu-miR-429	41.6	43.8	41.2	29.4	29.4	37.2	30	30
efu-miR-92a	97	97	91	92.2	92.2	91	92.2	92.2
fru-let-7a	78.4	78.2	78.6	78.6	79.6	78.6	78.2	78.6
fru-let-7d	73.2	73.6	73.4	68.4	68.2	73.4	68.2	66.4
fru-miR-10b	62.8	66.4	81	84.4	84.8	84.4	84.4	84.4
fru-miR-10b	62.8	66.4	81	84.4	84.8	84.4	84.4	84.4
fru-miR-125a	10.6	10	10.8	13.6	13.8	13.4	13.8	13.8
fru-miR-128	44.8	42.8	36	31	31.8	34.8	32	32.8
fru-miR-130	35.6	33.6	34.2	34.4	34.4	35	34.4	33.2
fru-miR-16	14.8	15.2	15.8	8.6	8.6	15.8	8.8	8.6
fru-miR-17	57.8	57.8	56.6	51	51	56.8	51.4	51.2
fru-miR-17	57.8	57.8	56.6	51	51	56.8	51.4	51.2
fru-miR-181a-3p	43.2	40.6	44.2	42.6	43.4	46.6	47.4	44.4
fru-miR-181a-5p	54.4	54.6	53.8	57	54.6	53.6	54.4	54
fru-miR-181a-5p	54.4	54.6	53.8	57	54.6	53.6	54.4	54
fru-miR-184	87.4	87.6	87.8	98	96	87.8	90.6	92.8
fru-miR-192	28	29.4	27.6	30.6	30.6	27.8	30.8	30.8
fru-miR-199	9.4	11.2	12.2	3.6	3.6	11.6	3.6	3.6
fru-miR-19b	26.8	26.8	24.8	24.2	21.4	24.8	23	23.6
fru-miR-20	69.4	70	63	59	59	62.6	60.2	60.4
fru-miR-200a	61	61.6	61.4	42.8	44.8	57.8	50.8	51.2
fru-miR-200b	59	58.8	52.6	41.6	41.6	51.6	38	38.2
fru-miR-205	89.4	83	83.2	71.2	71.2	81	80.4	79.6
fru-miR-210	NA	NA	NA	83.4	83.4	NA	83.4	83.4
fru-miR-216b	35.2	35	52.2	44.4	44.4	52	48.4	45.4
fru-miR-218a	23.4	20.8	21.4	18.8	25.8	21.4	20.8	19.4
fru-miR-221	66	66.6	69.2	55.8	56	68.2	57.2	57.8
fru-miR-222	62.8	61.4	67.8	55.4	55.2	62.6	55.2	55.4
fru-miR-22a	45.8	44.6	37	33.4	33	32.8	31.4	33
fru-miR-25	49.4	51.2	45.8	48.4	48.4	46.6	48.4	48.4
fru-miR-27c	41.6	38.4	33.2	35	35	32.2	35.2	35
fru-miR-30b	NA	NA	NA	78.8	78.8	NA	78.8	78.8
fru-miR-30d	7.8	7.8	7.4	8.6	9.4	7.4	7.4	7.4
fru-miR-375	63.8	63.8	68.2	66	65.8	67.6	65.8	65.8
fru-miR-92	96.2	96.2	90.2	91.4	91.4	90.2	91.4	91.4
fru-miR-92	96.2	96.2	90.2	91.4	91.4	90.2	91.4	91.4
gga-miR-130c-3p	32.4	32.2	30.6	32	31.6	28.8	31.6	28.2
gga-miR-133c-3p	68.8	67.4	67.8	64.8	64.6	69.4	64.6	64.6
gga-miR-181a-3p	42.6	39.8	43.4	41.6	42.4	45.8	46.6	43.4
gga-miR-181a-5p	55.2	55.4	54.6	55.2	52.8	54.4	52.6	52.2
gga-miR-181a-5p	55.2	55.4	54.6	55.2	52.8	54.4	52.6	52.2
gga-miR-183	33	31.2	43.4	75.2	75.2	48.2	68.4	68.2
gga-miR-184-3p	86.8	87	87.4	92.2	92.2	87.6	87.2	90
gga-miR-200b-3p	60.2	60.2	54	43.2	43.2	53	39.6	39.8
gga-miR-203a	24.4	22.6	19.4	16.4	16.4	17.2	16.4	16.4
gga-miR-204	17	16.8	18.4	19	19	18.8	19	19
gga-miR-204	17	16.8	18.4	19	19	18.8	19	19
gga-miR-205a	90.4	84	84.2	72.2	72.2	82.2	81.4	81.4
gga-miR-20a-5p	71.4	72	64.8	61.2	61.2	64.6	62.6	63
gga-miR-221-3p	66.2	66.8	69.4	56	56.2	68.4	57.4	58
gga-miR-222a	60.6	60.2	67.2	54.8	54.6	60.6	54.6	55
gga-miR-26a-2-5p	3	3	2	2.6	2.6	2	2	2.6
gga-miR-26a-2-5p	3	3	2	2.6	2.6	2	2	2.6
gga-miR-26a-5p	2.4	2.4	1.6	2.2	2.2	1.6	1.6	2.2
gga-miR-26a-5p	2.4	2.4	1.6	2.2	2.2	1.6	1.6	2.2
gga-miR-301b-3p	1	0.2	0.2	1.2	1.2	0.2	1.2	1.2
gga-miR-30b-5p	NA	NA	NA	76.6	76.6	NA	76.6	76.6
gga-miR-30c-5p	56.6	59.2	62	63.4	63.2	63.2	63.6	63
gga-miR-30d	6.8	6.8	6.8	9.6	9.6	6.8	6.8	6.8
gga-miR-30e-5p	14	14	13.8	7.6	7.6	13.8	11	11
gga-miR-451	94	91.4	96.6	88.6	88.4	96.8	91.6	91
gga-miR-454-3p	57.8	58	53.8	54.6	50.2	55	49	50.8
gga-miR-456-3p	57.2	53.8	57.8	58.8	58.8	59.4	50.6	56.4
gga-miR-92-3p	93.8	93.8	88.2	88.2	88.2	88.2	88.2	88.2
ggo-miR-182	66	64	66.8	81.4	80.4	66.4	77.8	77.2
ggo-miR-200a	64.4	65	63.8	47.4	48	61	52.6	53
ggo-miR-206	87	87	87.2	82.4	82.4	86.6	82.4	82.4
ggo-miR-30c	54.8	57.4	61	61.4	61.4	62	61.8	61.2
ggo-miR-30e	12	12	11.6	5.4	5.4	9.8	9	9
ggo-miR-375	81.4	81.8	81.8	NA	NA	81.8	NA	NA
ggo-miR-454	40.6	39.8	32.8	37.4	38.4	38.8	41.2	41.6
gmo-let-7a-5p	78.6	78.8	79.2	79.2	82.8	79.2	78.4	83.2
gmo-let-7a-5p	78.6	78.8	79.2	79.2	82.8	79.2	78.4	83.2
gmo-let-7a-5p	78.6	78.8	79.2	79.2	82.8	79.2	78.4	83.2
gmo-let-7d-5p	73.4	73.8	73.6	68.6	68.4	73.6	68.4	66.6
gmo-miR-100a-5p	91.2	91.2	90.2	87.2	87.2	90.2	90	87.4
gmo-miR-10a-5p	64	67.6	82	85.6	85.8	85.4	85.4	85.4
gmo-miR-10b-5p	89.2	89.2	NA	NA	NA	NA	NA	NA
gmo-miR-10c-5p	47.4	47.8	58.2	67.4	67.4	58.2	67.6	67.4
gmo-miR-125a-5p	9.4	8.8	10.6	12.4	12.6	13.2	12.6	12.6
gmo-miR-125b-5p	4	4	6.6	11.2	11.8	6.6	12.2	11.2
gmo-miR-128-3p	45	40.6	34.2	29.4	30	33.8	29.8	30.6
gmo-miR-128-3p	45	40.6	34.2	29.4	30	33.8	29.8	30.6
gmo-miR-130a-3p	36.6	34.6	36.6	35.4	35.4	36.6	35.4	34.2
gmo-miR-16b-5p	15.6	15.6	16.2	9	9	16.2	9.2	8.8
gmo-miR-17-5p	60	60.2	59	53.2	53.2	59.2	53.6	53.6
gmo-miR-17-5p	60	60.2	59	53.2	53.2	59.2	53.6	53.6
gmo-miR-181a-5p	57.6	57.8	57	58.2	55.8	56.8	55.6	55.2
gmo-miR-181a-5p	57.6	57.8	57	58.2	55.8	56.8	55.6	55.2
gmo-miR-181a-5p	57.6	57.8	57	58.2	55.8	56.8	55.6	55.2
gmo-miR-181a-5p	57.6	57.8	57	58.2	55.8	56.8	55.6	55.2
gmo-miR-181b-5p	60.6	61	64	63.2	63.2	64	63.2	62.8
gmo-miR-181b-5p	60.6	61	64	63.2	63.2	64	63.2	62.8
gmo-miR-181c-5p	76.2	75.4	77	76	78	77.2	77.8	77.8
gmo-miR-184-3p	87.6	87.8	88	98.2	96.2	88	90.8	93
gmo-miR-192-5p	27	28.4	27.4	30	30	27.4	30	30.2
gmo-miR-196a-5p	61.6	62.2	62.2	55.4	55.4	62.2	55.6	55.6
gmo-miR-199-3p	30	34.6	35.4	42.6	41	39	39.4	39.8
gmo-miR-199-4-3p	29.8	34.4	35.2	42.4	40.8	39	39.2	39.6
gmo-miR-199-5p	7.6	9.4	9.8	1.8	1.6	9.4	1.6	1.6
gmo-miR-19b-3p	24.4	24.4	22.4	23.8	21	22.4	22.6	23.2
gmo-miR-19b-3p	24.4	24.4	22.4	23.8	21	22.4	22.6	23.2
gmo-miR-200a-3p	84.4	81.2	82	77.2	77	82	77.8	77.8
gmo-miR-200b-3p	60.6	60.8	53	42.6	42.6	49.2	40	39.2
gmo-miR-203a-3p	38.6	38.6	25	20.2	21.4	24.4	25	21
gmo-miR-203b-3p	83.4	82	81.6	76.2	76.2	81.4	76.2	76
gmo-miR-204-5p	11.4	11.4	13.2	15.8	16.2	15.8	15.8	15.8
gmo-miR-204-5p	11.4	11.4	13.2	15.8	16.2	15.8	15.8	15.8
gmo-miR-204-5p	11.4	11.4	13.2	15.8	16.2	15.8	15.8	15.8
gmo-miR-205-5p	89.6	83.2	83.4	71.4	71.4	81.2	80.6	79.8
gmo-miR-205-5p	89.6	83.2	83.4	71.4	71.4	81.2	80.6	79.8
gmo-miR-206-3p	88	88	88.2	NA	NA	88.2	NA	NA
gmo-miR-20a-5p	72	72.6	65.6	59.6	59.6	65.2	61.6	62
gmo-miR-20a-5p	72	72.6	65.6	59.6	59.6	65.2	61.6	62
gmo-miR-20a-5p	72	72.6	65.6	59.6	59.6	65.2	61.6	62
gmo-miR-21-5p	98.6	98.8	99.2	92.8	92.8	99.2	92.8	92.8
gmo-miR-210-3p	NA	NA	NA	84.8	84.8	NA	84.8	84.8
gmo-miR-216b-5p	35.4	35.2	52.6	44.8	44.8	52.4	48.6	45.6
gmo-miR-218a-5p	23.8	21	21.6	19.2	26	21.6	21	19.8
gmo-miR-25-3p	47.2	44.8	46.4	47.2	47.4	45.4	47.4	47.4
gmo-miR-26a-5p	0.4	0.4	0.4	1	0.2	0.4	0.2	0.4
gmo-miR-26a-5p	0.4	0.4	0.4	1	0.2	0.4	0.2	0.4
gmo-miR-26a-5p	0.4	0.4	0.4	1	0.2	0.4	0.2	0.4
gmo-miR-26a-5p	0.4	0.4	0.4	1	0.2	0.4	0.2	0.4
gmo-miR-26b-5p	2.6	4.8	4	5.2	5.2	4	5.2	5.6
gmo-miR-27c-3p	57.4	57	60.2	58.6	58.4	60.2	56.8	56
gmo-miR-30a-5p	6.6	6.6	6.6	10.8	10.8	6.6	6.6	6.6
gmo-miR-30b-5p	59	61.6	63.6	63.8	63.6	64.4	64	63.6
gmo-miR-30c-5p	NA	NA	NA	77.6	77.6	NA	77.6	77.6
gmo-miR-30e-5p	11.4	11.4	11	4.8	4.8	9.4	8.4	8.4
gmo-miR-30e-5p	11.4	11.4	11	4.8	4.8	9.4	8.4	8.4
gmo-miR-429-3p	44	44	39.6	30.2	29.4	37.2	30.6	29.8
gmo-miR-451-5p	91	91	93.6	87.8	85.2	91	90.4	85.2
gmo-miR-9-5p	20.6	23.4	24.4	24.8	25.2	24.4	24.6	24.6
gmo-miR-99-5p	36.6	35.8	41.2	48	47.2	41.2	46.2	47.2
hco-miR-9	14.6	17.4	18.4	18.4	18.4	18.4	18.4	18.4
hhi-miR-181b	60	60.4	63.2	62.8	62.8	63.2	62.6	62.4
hhi-miR-182	67.8	65.8	68.6	83	82.2	68.2	79.6	79
hhi-miR-183	32.8	31.2	43	75.6	75.4	47.4	68.4	68.4
hhi-miR-199a	7.4	9.2	9.8	1.4	1.4	9.2	1.4	1.4
hhi-miR-21	98.4	98.4	98.8	92.4	92.4	98.8	92.4	92.4
hhi-miR-26	4.6	4.6	4.6	4.6	4.6	4.6	4.6	4.6
hhi-miR-26	4.6	4.6	4.6	4.6	4.6	4.6	4.6	4.6
hhi-miR-301	2.6	1.8	1.8	1.8	1.8	1.8	1.8	1.8
hme-miR-133	67.2	69	71	75.8	76	75	73.4	75.2
hme-miR-184	83.8	87.2	93.4	97.2	97.2	94.8	97.2	97.2
hpo-let-7-5p	79	80	79.6	79.8	83.4	79.6	78.8	83.6
hpo-miR-100-5p	93.2	95.4	93	94.8	94.8	93.2	95.4	95.4
hpo-miR-9-5p	22.4	25.2	26.2	22.2	19	26.2	25	25
hsa-miR-100-5p	89.6	89.6	89	86	86	89	88.8	86.2
hsa-miR-126-5p	32.2	33.8	40	44.4	45.4	42	48.2	42.6
hsa-miR-128-3p	46.6	42.6	35.4	30.8	31.4	34.6	31.6	32.2
hsa-miR-130a-3p	33.6	33.4	31.8	33.2	32.8	30	32.8	29.4
hsa-miR-143-3p	13.4	15.4	29.2	38.2	35.2	29.2	34.6	35
hsa-miR-181a-3p	42.2	39.6	43.2	41.4	42.2	45.6	46.4	43.2
hsa-miR-181a-5p	55.6	55.8	55	55.6	53.2	54.8	53	52.6
hsa-miR-181b-5p	61.8	62.2	65	64.8	64.8	65	65.6	64
hsa-miR-181b-5p	61.8	62.2	65	64.8	64.8	65	65.6	64
hsa-miR-183-5p	33.4	31.6	43.6	75.8	75.6	47.8	68.6	68.6
hsa-miR-184	85.6	85.8	86.4	91	91	86.4	86	88.8
hsa-miR-199a-3p	29.4	35.8	36.6	41.8	40.2	40.4	40.6	39
hsa-miR-199a-5p	7.8	9.6	10.8	1.8	1.8	10.2	1.8	1.8
hsa-miR-204-5p	16.6	16.4	18	18.4	18.4	18.2	18.4	18.4
hsa-miR-205-5p	90.8	84.4	84.6	72.6	72.6	82.8	82.2	82.2
hsa-miR-221-3p	67	68	70	56.8	56.8	69.8	58	58.6
hsa-miR-26a-5p	3.8	3.8	3	3.8	3.8	3	3	3.8
hsa-miR-30b-5p	NA	NA	NA	79.2	79.2	NA	79.2	79.2
hsa-miR-451a	95.6	93	98.2	90.2	90	98.4	93.2	92.6
hsa-miR-454-3p	40.8	40	33	37	38	38.4	40.8	41.2
ipu-let-7a	83.2	83.4	83.8	82	79.2	83.8	81.2	79.2
ipu-miR-199a-3p	41.6	52	59.2	58.2	57.6	66.8	56.2	55.4
ipu-miR-199a-3p	41.6	52	59.2	58.2	57.6	66.8	56.2	55.4
ipu-miR-199a-5p	8	9.8	11.2	2	2	10.6	2	2
ipu-miR-199a-5p	8	9.8	11.2	2	2	10.6	2	2
isc-let-7	77.4	77.4	78.8	80.2	83.4	78.8	79.6	81.2
isc-miR-100	91.4	93.6	91.4	93.2	93.2	91.6	93.8	93.8
isc-miR-133	65.2	61.4	64.8	76.2	77.4	69	73.4	78.2
isc-miR-184	85	88.4	94.4	95.2	95.8	94.4	95.2	95.8
lca-miR-19b	25.8	25.8	23.8	26	23	23.8	24.6	25.4
lgi-let-7	78	78	78.4	78.4	79.4	78.4	78	78.4
lgi-miR-100	98.8	98.4	96.2	95.6	95.4	93.8	96	96
lgi-miR-133-3p	68.6	69.4	71.2	77.2	77.2	74.8	73.8	75.8
lgi-miR-153	14.2	10.4	4.8	12.6	12.4	4.8	9.8	15.8
lgi-miR-184	85.2	88.6	94.6	95.4	95.2	93.8	95.4	95.2
lgi-miR-375	64.2	64.2	71.2	66.4	66.2	71.2	66.2	66.8
lgi-miR-9-5p	22	24.8	25.8	18.8	18.6	25.8	22.6	18.8
lmi-miR-10-5p	100	100	100	100	100	100	100	100
lmi-miR-9a-5p	20.4	23.2	24.2	25	25.4	24.2	24.4	24.8
lva-miR-125-5p	6	5.8	8.4	13.6	14	8.6	13.6	12.4
lva-miR-184-3p	84.8	88.2	94.2	95	95	93.6	95	95
lva-miR-92b-3p	37.4	33.4	30.4	34.2	34.4	28.8	36.4	34.2
lva-miR-92b-3p	37.4	33.4	30.4	34.2	34.4	28.8	36.4	34.2
mdo-let-7a-5p	82.8	83	83.4	83.4	81.2	83.6	82.8	80.8
mdo-let-7a-5p	82.8	83	83.4	83.4	81.2	83.6	82.8	80.8
mdo-miR-125b-5p	7.8	7.8	10	16.4	16.2	9	15.6	14.6
mdo-miR-128a-3p	45.2	40.8	35.4	32	32.6	33.4	30	33.6
mdo-miR-133a-3p	69.6	70.2	71.8	75.8	75.8	75.4	73.4	74.8
mdo-miR-16-5p	20	22.4	17.4	21	18	18	17.4	21.6
mdo-miR-16-5p	20	22.4	17.4	21	18	18	17.4	21.6
mdo-miR-17-5p	58.4	58.4	57.2	51.6	51.6	57.6	52.4	51.8
mdo-miR-181a-5p	56	56.2	55.4	56	53.6	55.2	53.4	53
mdo-miR-181b-5p	59.4	59.8	62.8	62.2	62.2	62.8	62.2	61.8
mdo-miR-181b-5p	59.4	59.8	62.8	62.2	62.2	62.8	62.2	61.8
mdo-miR-184-3p	85.2	85.4	86	90.6	90.6	86	85.6	88.4
mdo-miR-199b-3p	29.4	35.8	36.4	41.6	40	40.2	40.4	38.8
mdo-miR-19b-3p	25.2	25.2	23.2	25.2	22	23.2	24	24.6
mdo-miR-203	21.8	19.6	16.4	15.8	15	15.2	15.8	15
mdo-miR-204	13.2	13	14.8	17.4	17.4	17	17.4	17.4
mdo-miR-20a-5p	70.2	70.8	63.6	60	60	63.4	61.2	61.6
mdo-miR-26-5p	1.8	1.8	1	2	1.4	1	0.6	1.6
mdo-miR-26-5p	1.8	1.8	1	2	1.4	1	0.6	1.6
mdo-miR-26-5p	1.8	1.8	1	2	1.4	1	0.6	1.6
mdo-miR-27b-3p	26	26.8	15	15	15	14.2	15	15
mdo-miR-92a-3p	95.2	95.2	89.6	89.6	89.6	89.6	89.6	89.6
mdo-miR-9a-5p	21	23.8	24.8	25.8	25.8	24.8	25.4	25.4
mle-miR-153-3p	14.4	10.6	5	15.4	13	5	10.4	16.4
mle-miR-184-3p	88.6	92	98.2	99.6	99.6	98.2	99.6	99.6
mle-miR-375-3p	65.4	65.4	72.6	67.6	67.4	72.6	67.4	68
mle-miR-9-5p	22.2	25	26	19	18.8	26	24.8	23
mml-miR-182	66.4	64.4	67.2	81.8	80.8	66.8	78.2	77.6
mml-miR-203	57.6	60.8	59.6	50.8	50.8	56.6	51	50.2
mmr-miR-199	42	52.4	60	58.2	57.6	67.2	57	55.8
mmu-miR-100-5p	97.4	97.4	95.2	97.2	98.2	95.4	97.2	98.2
mmu-miR-130b-5p	49.6	49.6	45.2	43.6	43.6	43.6	42.4	42.4
mmu-miR-133a-3p	66.6	67.6	69.8	73.2	73.4	73	71	72
mmu-miR-16-5p	20.4	22.8	17.8	21.4	18.4	18.4	17.8	22
mmu-miR-16-5p	20.4	22.8	17.8	21.4	18.4	18.4	17.8	22
mmu-miR-17-5p	58.2	58.2	57	51.4	51.4	57.4	52.2	51.6
mmu-miR-181b-5p	61.2	61.6	64.4	64.2	64.2	64.4	65	63.4
mmu-miR-199a-3p	29.4	36	36.8	42	40.4	40.6	40.8	39.2
mmu-miR-199a-5p	9.2	11	12.2	3.4	3.4	11.6	3.4	3.4
mmu-miR-20a-5p	71.2	71.8	64.6	61	61	64.4	62.4	62.8
mmu-miR-26a-5p	3.4	3.4	2.6	3.4	3.4	2.6	2.6	3.4
mmu-miR-301a-3p	1.2	0.4	0.4	0.2	0.2	0.4	0.2	0.2
mmu-miR-30b-5p	NA	NA	NA	79.6	79.6	NA	79.6	79.6
mmu-miR-451a	94.6	92	97.2	89.2	89	97.4	92.2	91.6
mmu-miR-92a-3p	93.4	93.4	87.8	87.8	87.8	87.8	87.8	87.8
mne-miR-181a-5p	55.8	56	55.2	55.8	53.4	55	53.2	52.8
mse-miR-100	95.8	96	93.8	95.8	95.6	94	96.2	96.2
mse-miR-133	69.8	69.6	72.4	76.8	76.8	74.4	73	75.4
mse-miR-184	84	87.4	93.6	97.4	97.4	95	97.4	97.4
mze-let-7a	77.6	77.6	78	78	79	78	77.6	78
mze-miR-204	12	12	13.8	16.2	16.6	16.2	16.2	16.2
mze-miR-204	12	12	13.8	16.2	16.6	16.2	16.2	16.2
mze-miR-20a	71.8	72.4	65.4	59.4	59.4	65	60.8	61.2
mze-miR-456	56.8	53.4	57.6	58.8	58.2	59	49.6	56
nbr-miR-10a	63.8	67.4	81.8	85.4	85.6	85.2	85.2	85.2
nbr-miR-181a	76.2	75.4	76.8	75.8	77.8	77	77.8	77.8
nbr-miR-199	42.2	52.6	60.2	58.2	57.6	67.4	57.4	56
nvi-miR-10	99.6	99.6	99.6	99.6	99.6	99.6	99.6	99.6
nvi-miR-125	3.6	3.6	6.2	10.8	11.4	6.2	11.8	10.8
nvi-miR-184	88.2	91.6	97.8	99.2	99.2	97.8	99.2	99.2
nvi-miR-9a	17.8	20.8	20.8	21.6	22.2	21.2	21.4	22
oan-miR-125-5p	5.6	5.4	8	13.2	13.6	8.2	13.2	12
oan-miR-126-5p	32.6	34.2	40.2	44.6	45.6	42.2	46.2	42
oan-miR-128-3p	46.2	42.4	35	30.6	31.2	34.4	31.4	32
oan-miR-128-3p	46.2	42.4	35	30.6	31.2	34.4	31.4	32
oan-miR-130b-3p	31.8	31.6	30	31.4	31	28.2	31	27.6
oan-miR-133a-3p	70.4	69.6	71.2	75.6	75.8	75	73.2	74.8
oan-miR-153-3p	13	9	3.4	7.4	7.4	3.4	7.4	7.4
oan-miR-16a-5p	19.6	22	17	20.6	17.6	17.6	17	21.2
oan-miR-181a-1-3p	42.2	39.4	43	41.2	42	45.4	46.2	43
oan-miR-181a-5p	55.4	55.6	54.8	55.4	53	54.6	52.8	52.4
oan-miR-181a-5p	55.4	55.6	54.8	55.4	53	54.6	52.8	52.4
oan-miR-181b-5p	60.2	60.6	63.4	63	63	63.4	62.8	62.6
oan-miR-182-5p	67	64.8	67.6	82.4	81.6	67.2	79	78.4
oan-miR-183	33.6	31.8	43.8	75.6	74.8	48	68.4	67.8
oan-miR-196a-5p	60.8	61.4	61.4	54.4	54.2	61.4	54.8	54.8
oan-miR-199-3p	23.6	28.8	29.4	36.4	36	31	36	36
oan-miR-199-5p	7.2	12.6	14.4	4.8	4.8	14.4	4.8	4.8
oan-miR-19b-3p	27.8	27.8	25.8	27	24.4	26.2	26	26.4
oan-miR-200a-3p	65	65.6	64.4	48	48.6	61.6	53.2	53.6
oan-miR-200b-3p	60.4	60	53.8	42.4	42.4	52.4	38.8	39
oan-miR-204-5p	13.4	13.4	15	17.2	17.2	16.8	17.2	17.2
oan-miR-205-5p	89.2	82.8	83	71	71	80.8	80.2	71
oan-miR-206-3p	87.2	87.2	87.4	82.6	82.6	86.8	82.6	82.6
oan-miR-218-5p	22.6	20	20.6	18	24.8	20.6	20	18.6
oan-miR-218-5p	22.6	20	20.6	18	24.8	20.6	20	18.6
oan-miR-221-3p	68.2	69.4	71.4	58	58	71	59.8	59.8
oan-miR-222a-3p	61.8	61.6	68	55.4	55.2	61.8	55.2	55.6
oan-miR-26-5p	1.4	1.4	0.6	3.2	3.2	0.6	1.4	3.2
oan-miR-26-5p	1.4	1.4	0.6	3.2	3.2	0.6	1.4	3.2
oan-miR-27b-3p	18.4	20.8	16.6	16.4	16.4	16.4	16.4	19
oan-miR-301-3p	2	1.2	1.2	0.8	0.8	1.2	0.8	0.8
oan-miR-30a-3p	16.8	16.8	29.2	35.2	34.2	29.8	34	34
oan-miR-30b-5p	NA	NA	NA	79.8	79.8	NA	79.8	79.8
oan-miR-30c-5p	57.2	59.8	63.2	64.6	64.6	65.2	65	64.4
oan-miR-30c-5p	57.2	59.8	63.2	64.6	64.6	65.2	65	64.4
oan-miR-30d-5p	8	8	7.6	10.2	10.2	7.6	7.6	7.6
oan-miR-30e-5p	13.2	13.2	12.8	6.6	6.6	11.2	10.2	10.2
oan-miR-429-3p	42.8	44.4	42.2	29.8	29.4	37.8	29	30.2
oan-miR-451	94.2	91.6	96.8	88.8	88.6	97	91.8	91.2
oan-miR-454-3p	40.2	39.4	32.4	36.8	37.8	38.2	40.6	41
oan-miR-9-3p	72.2	72.2	60.8	50.4	50.4	60.8	48.2	58
oan-miR-9-5p	18	20.2	19.2	23	23.2	19	21.2	21.4
oan-miR-92a-3p	96.4	96.4	90.4	91.6	91.6	90.4	91.6	91.6
oan-miR-92a-3p	96.4	96.4	90.4	91.6	91.6	90.4	91.6	91.6
oan-miR-99-5p	37.8	37	42.4	49.2	48.4	42.4	47.4	48.4
ocu-miR-100-5p	90.8	90.8	90.4	87.4	87.4	90.4	90.2	87.6
ocu-miR-181b-5p	62.4	62.8	65.4	65.2	65.2	65.6	65.8	64.4
ocu-miR-199a-3p	29.6	34.2	35	42.2	40.6	38.8	39	39.4
ocu-miR-199a-5p	8.8	10.6	12.4	2.8	2.8	12.4	2.8	2.8
ocu-miR-92a-3p	98	98	92	90.8	90.8	92	90.8	90.8
odi-miR-92a	38.8	34.6	32.2	35.6	35.6	32.2	36.8	35.2
oha-miR-125a-5p	10	9.4	9.6	12.6	12.8	12.2	12.8	12.8
oha-miR-125b-5p	3.8	3.8	6.4	11	11.6	6.4	12	11
oha-miR-130b-3p	33.4	33.2	31.6	33	32.6	29.8	32.6	29.2
oha-miR-130d	56.6	57.2	60.8	62.2	62	60.8	59.6	60.4
oha-miR-140-3p	59.2	59.2	59.8	55.2	54.4	57.8	54.4	51.6
oha-miR-17-5p	59.4	59.4	58.4	52.4	52.4	58.6	53.2	52.6
oha-miR-181a-5p	53.8	54	53.2	54.4	52	53	51.8	51.4
oha-miR-181a-5p	53.8	54	53.2	54.4	52	53	51.8	51.4
oha-miR-181b-5p	60.4	60.8	63.6	62.6	62.6	63.6	63	62.2
oha-miR-199c-3p	23.8	28	28.6	35.8	35.6	30.2	35.6	35.6
oha-miR-199c-5p	7	12.4	14.2	4.6	4.6	13.6	4.6	4.6
oha-miR-19b-3p	25.4	25.4	23.4	25.4	22.4	23.4	24.2	24.8
oha-miR-200a	62.8	63.4	62.6	42.6	44.6	59	49.8	49.6
oha-miR-204-5p	17	16.8	18.4	17.6	17.6	19	17.6	17.6
oha-miR-205a-5p	90	83.6	83.8	71.8	71.8	81.8	81	81
oha-miR-206	86.6	86.6	86.8	82	82	86.2	82	82
oha-miR-218-5p	22.8	20.2	20.8	18.2	25	20.8	20.2	18.8
oha-miR-218-5p	22.8	20.2	20.8	18.2	25	20.8	20.2	18.8
oha-miR-221-3p	67.4	68.4	70.4	57.2	57.2	70.2	58.4	59
oha-miR-222a-3p	60	59.2	66.4	53.6	53.4	60	53.4	53.8
oha-miR-26-5p	2	2	1.2	1.6	1.8	1.2	1	1.8
oha-miR-26-5p	2	2	1.2	1.6	1.8	1.2	1	1.8
oha-miR-301a-3p	18.2	18.2	14.6	6.2	6.2	14.6	6.2	6.2
oha-miR-30a-3p	16.2	16.2	29	34.8	33.8	29.6	34.2	33.6
oha-miR-30b-5p	NA	NA	NA	80	80	NA	80	80
oha-miR-30c-5p	57.4	60	62.4	63.6	63.4	63	63.8	63.4
oha-miR-30c-5p	57.4	60	62.4	63.6	63.4	63	63.8	63.4
oha-miR-30d-5p	4.8	4.8	4.8	7.8	7.8	4.8	4.8	4.8
oha-miR-429-3p	40.8	44	40.4	30.2	30.4	36	30.8	31.2
oha-miR-451-??	94.4	91.8	97	89	88.8	97.2	92	91.4
oha-miR-455-5p	19.4	24.2	20.4	18.8	15.8	19.8	17.8	16.6
oha-miR-92a	94	94	88.4	88.4	88.4	88.4	88.4	88.4
oha-miR-92a	94	94	88.4	88.4	88.4	88.4	88.4	88.4
oha-miR-92a-3p	93.2	93.2	87.6	87.6	87.6	87.6	87.6	87.6
oha-miR-92a-3p	93.2	93.2	87.6	87.6	87.6	87.6	87.6	87.6
oha-miR-99a-5p	38	37.2	42.6	49.4	48.6	42.6	47.6	48.6
ola-let-7a	81.2	81.4	82	84.6	82.4	82	84.2	82.2
ola-let-7a	81.2	81.4	82	84.6	82.4	82	84.2	82.2
ola-let-7a	81.2	81.4	82	84.6	82.4	82	84.2	82.2
ola-let-7a	81.2	81.4	82	84.6	82.4	82	84.2	82.2
ola-let-7a-5p	81.4	81.8	82.2	85	82.6	82.2	84.4	83
ola-let-7a-5p	81.4	81.8	82.2	85	82.6	82.2	84.4	83
ola-let-7a-5p	81.4	81.8	82.2	85	82.6	82.2	84.4	83
ola-let-7a-5p	81.4	81.8	82.2	85	82.6	82.2	84.4	83
ola-let-7g	61.8	61	60.4	54.2	55	60.4	54.4	54.4
ola-miR-100	91.2	93.4	91	93	92.8	91.2	93.4	93.4
ola-miR-100	91.2	93.4	91	93	92.8	91.2	93.4	93.4
ola-miR-10b	63.2	66.8	81.4	84.8	85.2	84.8	84.8	84.8
ola-miR-125a-5p	10.8	10.2	13.6	13.8	14	13.6	14	14
ola-miR-125b	4.2	4.2	6.8	10.6	11.2	6.8	11.6	10.6
ola-miR-125b	4.2	4.2	6.8	10.6	11.2	6.8	11.6	10.6
ola-miR-125c	3.4	3.4	7	11.4	12	7	12.4	11.4
ola-miR-126-5p	31.4	33	38.6	43	44	40.6	44.8	39.4
ola-miR-128	46.2	43.4	37.2	31.6	32.4	35.8	32.6	33.4
ola-miR-130c	36.4	34.4	35	35.2	35.2	35.8	35.2	34
ola-miR-133-3p	67	68.2	71	75.8	76	75	73.4	75.2
ola-miR-133-3p	67	68.2	71	75.8	76	75	73.4	75.2
ola-miR-133-3p	67	68.2	71	75.8	76	75	73.4	75.2
ola-miR-140-3p	59	59	59.6	54.8	54.2	57.6	54.2	51.4
ola-miR-143	13.8	26	29.6	38.6	35.6	29.6	35.4	35.6
ola-miR-16	19.2	21.6	16.6	20.2	17.2	16.6	16.6	20.8
ola-miR-17	62.4	62.4	59.8	54	54	59.8	55.8	54.2
ola-miR-181a-3p	31.2	31.2	32.2	32.8	32.8	36.2	32.8	34.6
ola-miR-181a-5p	58	58.2	57.2	58.4	56	57.2	56	57.6
ola-miR-181a-5p	58	58.2	57.2	58.4	56	57.2	56	57.6
ola-miR-181b-5p	58.8	59.2	62	61.6	61.6	62	61.4	61
ola-miR-181b-5p	58.8	59.2	62	61.6	61.6	62	61.4	61
ola-miR-182	67.4	65.4	68.2	82.6	81.8	67.8	79.2	78.6
ola-miR-183-5p	33.8	32	44.2	75.8	75.8	48.4	68.2	68.8
ola-miR-183-5p	33.8	32	44.2	75.8	75.8	48.4	68.2	68.8
ola-miR-184-3p	83.2	86.6	92.8	94.2	94.2	92.8	94.2	94.2
ola-miR-184-3p	83.2	86.6	92.8	94.2	94.2	92.8	94.2	94.2
ola-miR-192-5p	27.8	29.2	28.4	31	31	28.4	30.6	31.2
ola-miR-199a-3p	23.2	28.4	29	36.6	36.2	30.6	36.2	36.2
ola-miR-199a-3p	23.2	28.4	29	36.6	36.2	30.6	36.2	36.2
ola-miR-199a-3p	23.2	28.4	29	36.6	36.2	30.6	36.2	36.2
ola-miR-199a-3p	23.2	28.4	29	36.6	36.2	30.6	36.2	36.2
ola-miR-199a-5p	10.2	11.8	12	4.4	4	11.8	4	4
ola-miR-199a-5p	10.2	11.8	12	4.4	4	11.8	4	4
ola-miR-199a-5p	10.2	11.8	12	4.4	4	11.8	4	4
ola-miR-199a-5p	10.2	11.8	12	4.4	4	11.8	4	4
ola-miR-19b	24.2	24.2	22.2	23.6	20.6	22.2	22.4	23
ola-miR-19b	24.2	24.2	22.2	23.6	20.6	22.2	22.4	23
ola-miR-200a	63.2	63.8	63.2	44.4	46.4	59.4	51.2	51.6
ola-miR-200b	60.4	60.4	54.6	42.6	42.6	52.6	39	39.2
ola-miR-203	24	22.2	19.2	16.2	16.2	17	16.2	16.2
ola-miR-204	13.6	13.6	15.2	16.4	15.8	16.4	16.4	16.4
ola-miR-206	86	86	86.2	81.4	81.4	85.6	81.4	81.4
ola-miR-20a	70.6	71.2	64	60.4	60.4	63.8	61.8	62.2
ola-miR-20a	70.6	71.2	64	60.4	60.4	63.8	61.8	62.2
ola-miR-21	41	38	37.4	35.4	32.4	35.8	38	32.8
ola-miR-210-3p	NA	NA	NA	85	85	NA	85	85
ola-miR-218a	24	21.2	21.8	19.4	26.2	21.8	21.2	20
ola-miR-218a	24	21.2	21.8	19.4	26.2	21.8	21.2	20
ola-miR-22	45.2	44	37.2	33.2	33	32.2	31	33
ola-miR-22	45.2	44	37.2	33.2	33	32.2	31	33
ola-miR-221	67.6	68.6	70.6	57.4	57.4	70.4	58.6	59.2
ola-miR-222	60.2	66.6	67.6	56.4	56.2	61.6	56.4	56.6
ola-miR-26	0.6	0.6	3.6	0.2	0.6	3.6	3.8	0.6
ola-miR-26	0.6	0.6	3.6	0.2	0.6	3.6	3.8	0.6
ola-miR-26	0.6	0.6	3.6	0.2	0.6	3.6	3.8	0.6
ola-miR-27c-3p	42	38.8	33.6	35.4	35.4	32.6	35.6	35.4
ola-miR-301b-3p	30.8	26.2	25.4	25.6	25	25.2	25.6	25.6
ola-miR-30a-5p	14.2	14.2	14	7.4	7.4	14	11.2	11.2
ola-miR-30c	59.4	62	63	62.4	62.2	62.6	62.6	62.2
ola-miR-30d-5p	5.2	5.2	5.2	8.2	8.2	5.2	5.2	5.2
ola-miR-92a	93.6	93.6	88	88	88	88	88	88
ola-miR-92a	93.6	93.6	88	88	88	88	88	88
ola-miR-9a-5p	16.2	19	20.2	20.4	21	20.6	20	20.2
ola-miR-9a-5p	16.2	19	20.2	20.4	21	20.6	20	20.2
ola-miR-9a-5p	16.2	19	20.2	20.4	21	20.6	20	20.2
ola-miR-9a-5p	16.2	19	20.2	20.4	21	20.6	20	20.2
ola-miR-9a-5p	16.2	19	20.2	20.4	21	20.6	20	20.2
ola-miR-9b-5p	15	17.8	18.8	19.2	19.8	18.8	18.8	19
ola-miR-9b-5p	15	17.8	18.8	19.2	19.8	18.8	18.8	19
oni-miR-181c	57.4	57.6	56.8	58	55.6	56.6	55.4	55
oni-miR-19b	20.8	23.8	18.2	11.8	9.8	17	16	15.2
oni-miR-218a	21.2	18.6	19.2	12.2	18.6	19.2	18	17.2
oni-miR-454b	57.6	57.8	54.8	54.4	50.6	55.6	49.2	51.4
pal-miR-184-3p	87.2	87.4	87.6	92.6	92.6	87.8	87.6	90.4
pal-miR-92a-3p	98.2	98.2	92.2	91	91	92.2	91	91
pbv-let-7a-5p	83	83.2	83.6	83.6	81.4	83.8	83	81
pbv-miR-100-5p	96.6	96.6	94.4	96.4	96.8	94.6	96.8	96.8
pbv-miR-126-5p	31.8	33.4	39.4	43.8	44.8	41.4	47.6	42
pbv-miR-130b-3p	57	57.6	61.2	62.4	62.2	61.2	60	60.6
pbv-miR-130c-3p	35	33	33.6	33.8	33.8	34.4	33.8	32.6
pbv-miR-133a-3p	66.4	67.6	69.6	73.2	73.2	73.2	71	72
pbv-miR-133c-3p	69	69	68.4	64.2	64	68.6	64	64
pbv-miR-148b-5p	63.2	66	67	62.8	62.8	67	63.6	60
pbv-miR-153-3p	13.2	9.2	3.6	7.6	7.6	3.6	7.6	7.6
pbv-miR-181a-5p	53	53.2	52.4	53.6	51.2	52.2	51	49
pbv-miR-181a-5p	53	53.2	52.4	53.6	51.2	52.2	51	49
pbv-miR-182-5p	68.4	66	68.8	83.2	83.2	68.4	79.8	79.2
pbv-miR-184-3p	86.6	86.8	87.2	92	92	87.4	87	89.8
pbv-miR-199-3p	24.4	29.4	30.2	37.2	37.2	31.8	37.2	37.2
pbv-miR-199-5p	8.6	10.4	12.2	2.6	2.6	12.2	2.6	2.6
pbv-miR-203-3p	23.2	21.2	17	15.6	15.8	16	15.6	15.8
pbv-miR-204-5p	16.4	16.4	17.6	17.8	17.8	17.6	17.8	17.8
pbv-miR-204-5p	16.4	16.4	17.6	17.8	17.8	17.6	17.8	17.8
pbv-miR-204-5p	16.4	16.4	17.6	17.8	17.8	17.6	17.8	17.8
pbv-miR-205a-5p	91.4	85	85.4	73.6	73.6	83.8	83.4	83.4
pbv-miR-206-3p	87.4	87.4	87.6	82.8	82.8	87	82.8	82.8
pbv-miR-20a-5p	70	70.6	63.4	59.8	59.8	63.2	61	61.4
pbv-miR-210-3p	NA	NA	NA	83.6	83.6	NA	83.6	83.6
pbv-miR-222a-3p	60.8	59.4	66.6	53.8	53.6	60.8	53.6	54
pbv-miR-26-5p	2.2	2.2	1.4	1.8	2	1.4	1.2	2
pbv-miR-26-5p	2.2	2.2	1.4	1.8	2	1.4	1.2	2
pbv-miR-27b-3p	27.4	27	14.8	14.8	14.8	15	14.8	14.8
pbv-miR-301a-3p	18.4	18.4	14.8	6.4	6.4	14.8	6.4	6.4
pbv-miR-30b-5p	NA	NA	NA	80.2	80.2	NA	80.2	80.2
pbv-miR-30e-5p	11.8	11.8	11.2	5.2	5.2	9.6	8.8	8.8
pbv-miR-375-3p	65	65	72.2	67.2	67	72	67	67.6
pbv-miR-429-3p	41.4	43.8	40.2	30.2	30	36.2	30.8	30.8
pbv-miR-9-4-3p	72.8	72.8	61.4	53.4	51	61.4	48.8	58.6
pbv-miR-9-5p	17.2	20	22	21.2	21.8	22	21	21
pbv-miR-92a-3p	94.2	94.2	88.6	88.6	88.6	88.6	88.6	88.6
pbv-miR-92a-3p	94.2	94.2	88.6	88.6	88.6	88.6	88.6	88.6
pca-miR-100-5p	90.6	90.4	90.8	87.8	87.8	90.8	90.6	88
pca-miR-133-3p	68.8	69.4	71.4	76.8	76.8	74.4	73.2	75.4
pca-miR-184-3p	87.4	90.8	97	98.4	98.4	97	98.4	98.4
pca-miR-9-5p	17.4	20.4	20.6	22	22.6	21	21.8	22.6
pha-miR-16	20.2	22.6	17.6	21.2	18.2	18.2	17.6	21.8
pma-let-7a	83.8	84	84.6	84.6	84.6	84.6	84.6	84.6
pma-let-7a	83.8	84	84.6	84.6	84.6	84.6	84.6	84.6
pma-let-7a	83.8	84	84.6	84.6	84.6	84.6	84.6	84.6
pma-let-7a	83.8	84	84.6	84.6	84.6	84.6	84.6	84.6
pma-miR-100a-5p	90.4	90.4	89.8	86.8	86.8	89.8	89.6	87
pma-miR-125-5p	7.4	6.2	7.4	14.2	14.6	7.4	12.6	13
pma-miR-128	45.4	41	35.8	32.2	32.8	33.8	30.2	33.8
pma-miR-128	45.4	41	35.8	32.2	32.8	33.8	30.2	33.8
pma-miR-153-3p	12.8	8.8	3.2	7.2	7.2	3.2	7.2	7.2
pma-miR-153-3p	12.8	8.8	3.2	7.2	7.2	3.2	7.2	7.2
pma-miR-153-3p	12.8	8.8	3.2	7.2	7.2	3.2	7.2	7.2
pma-miR-16-5p	15.2	15	15.6	8.8	8.8	15.6	8.4	8.8
pma-miR-181a-3p	30.2	30.2	31.2	31.8	31.8	32.2	31.8	33.6
pma-miR-181a-5p	53.2	53.4	52.6	53.8	51.4	52.4	51.2	49.2
pma-miR-182	65.2	63.6	66.4	80.8	80	66	77.4	71.2
pma-miR-183-5p	33.2	32.6	44.2	77.2	77	48.6	70	70
pma-miR-199a-3p	24.8	28.8	29.8	36	36.6	31.4	36.6	36.6
pma-miR-199a-5p	6.6	12	13.8	4.2	4.2	13.4	4.2	4.2
pma-miR-199b-3p	25	29.2	30	36.2	36.8	31.6	36.8	36.8
pma-miR-19b-3p	27	27	25	24.4	21.4	25	23.2	23.8
pma-miR-203b-3p	23.6	21.8	19	16	16	16.8	16	16
pma-miR-204-5p	13	11.8	15.6	15.6	15.6	15.6	15.6	15.6
pma-miR-205a-5p	91.2	84.8	85.2	73.6	73.6	83	82.4	82.4
pma-miR-218a-5p	23.6	21.4	22	19	25.6	22	21.4	19.6
pma-miR-218a-5p	23.6	21.4	22	19	25.6	22	21.4	19.6
pma-miR-26a-5p	1.2	1.2	4.2	1.2	1.2	4.2	4.2	1.2
pma-miR-26a-5p	1.2	1.2	4.2	1.2	1.2	4.2	4.2	1.2
pma-miR-26b-5p	4.4	4.4	4.6	7	5.2	4.6	5.2	5.2
pma-miR-27b-3p	28	26.8	15.2	15.2	15.2	15.2	15.2	15.2
pma-miR-375a-3p	65.8	65.8	73	68	67.8	73	67.8	68.4
pma-miR-456	56.4	53	56.6	58.2	57.4	58.6	49.4	55.6
pma-miR-92a	30	28	25.2	35	34.8	23.6	34	34.8
pma-miR-9a-5p	18.4	21.2	21.2	22.8	23	20.4	22.2	21.8
pma-miR-9a-5p	18.4	21.2	21.2	22.8	23	20.4	22.2	21.8
pmi-miR-100-5p	92.4	94.6	92.6	94	94	92.8	94.6	94.6
pmi-miR-125-5p	4.8	4.8	7.2	14	14.4	7.2	14	12.8
pmi-miR-184-3p	84.6	88	94	94.8	94.8	93.4	94.8	94.8
pmi-miR-200-3p	30.4	30.4	27.4	22.2	26.4	27.2	26.6	26.4
pmi-miR-9-5p	21.8	24.6	25.6	26.4	26.4	25.6	26.2	26.4
pmi-miR-92b-3p	37.6	33	30.4	34	34	28.6	36.2	34
pmi-miR-92d-3p	30	26	25.8	33.4	33.4	24.4	34.2	30.8
pny-miR-17	60.2	60.4	59.2	53.4	53.4	59.4	53.8	53.8
pol-miR-22-3p	50.8	49.8	46	34.8	35.4	38.8	34	34.6
ppc-let-7	79.6	80.4	79.8	81.4	83.8	79.8	79.8	82
ppc-miR-235-3p	30.2	28.2	25.6	33.8	33.4	23.4	33.4	33.6
ppc-miR-9	22.6	25.4	26.4	25.2	19.4	26.4	26.4	25.6
ppy-miR-182	65.8	63.8	66.6	81.2	80.2	66.2	77.6	77
ppy-miR-218	23.2	20.6	21.2	18.6	25.4	21.2	20.6	19.2
prd-let-7-5p	80.8	80.6	80.2	79.8	78.2	80.4	80.8	78.2
prd-miR-100-5p	93.4	95.6	93.2	95	95	93.4	95.6	95.6
prd-miR-235-3p	37.2	33	30	33.6	33.6	28.8	35.8	32.4
pte-let-7-5p	80.2	79.8	81	80.6	78.6	81.2	81.2	82.8
pte-miR-10-5p	89.4	89.6	NA	NA	NA	NA	NA	NA
pte-miR-100b-5p	91.6	93.8	91.2	93.2	93	91.4	93.6	93.6
pte-miR-125b-5p	6.8	6.8	9.4	15.2	15.2	9.6	14.6	13.6
pte-miR-184-3p	89	92.4	98.6	100	100	98.6	100	100
pte-miR-184-3p	89	92.4	98.6	100	100	98.6	100	100
pte-miR-9-5p	19.6	22.4	23.8	24.4	24.8	23.8	24	24.2
pte-miR-92a-3p	32.4	29.4	25.6	29.2	28.8	23.6	27.4	26
pte-miR-92b-3p	30.4	27.6	25.8	33.2	33.2	24.4	34	30.2
ptr-miR-222	61	59.8	67	54.2	54.2	61	54.2	54.6
ptr-miR-92b	69.4	69.6	70.2	66.4	66.4	70.2	64.8	66.4
rno-miR-130a-3p	NA	NA	NA	33.4	33.4	NA	33.2	33.2
rno-miR-17-5p	58	58	56.8	51.2	51.2	57	51.6	51.4
rno-miR-17-5p	58	58	56.8	51.2	51.2	57	51.6	51.4
rno-miR-181a-5p	56.2	56.4	55.6	56.2	53.8	55.4	53.6	53.2
rno-miR-181b-5p	61.6	62	64.8	64.6	64.6	64.8	65.4	63.8
rno-miR-182	82.6	82.6	80.6	83.6	83.6	74.2	83.8	83.6
rno-miR-184	85.8	86	86.4	91.2	91.2	86.6	86.2	89
rno-miR-19b-3p	25.6	25.6	23.6	25.4	22.4	23.6	24.2	24.8
rno-miR-205	89.8	83.4	83.6	71.8	71.8	82.2	81.8	81.8
rno-miR-206-3p	85.2	85.4	85.6	80.8	80.8	85	80.8	80.8
rno-miR-222-3p	60.6	61.2	67.6	55	54.8	60.6	54.8	55.2
rno-miR-301a-3p	1.8	1	1	0.6	0.6	1	0.6	0.6
rno-miR-30a-3p	16	16	28.6	34.4	33.4	29.2	33.6	33.2
rno-miR-92a-3p	95	95	89.4	89.4	89.4	89.2	89.4	89.4
sha-let-7a	80.4	80	81.2	80.8	78.8	81.4	81.4	83
sha-miR-100	90.2	90.2	89.6	86.6	86.6	89.6	89.4	86.8
sha-miR-10b	65	72	86.4	86.8	86.8	86.4	86.4	86.8
sha-miR-125a	6.2	6	8.6	13.8	14.2	8.8	13.8	12.6
sha-miR-128	44.6	41	33.6	29.8	30.2	32.8	30.6	31
sha-miR-130b	31.6	31.4	29.8	31.2	30.8	28	30.8	27.4
sha-miR-133a	65.4	64.2	66.6	70.6	70.8	69	68.2	69.8
sha-miR-140	63.2	63.2	63	57.4	57.2	60	58.8	56.6
sha-miR-181a-3p	42.4	39.6	43.2	41.4	42.2	45.6	46.4	43.2
sha-miR-181a-5p	58.2	58.4	57.4	58.6	56.2	57.4	56.2	57.8
sha-miR-181a-5p	58.2	58.4	57.4	58.6	56.2	57.4	56.2	57.8
sha-miR-199a	29.4	35.8	35.8	41	39.4	39.6	39.8	38.2
sha-miR-19b	26.2	26.2	24.4	26.4	23.6	24.4	25	25.8
sha-miR-200a	61.8	62.4	62.2	43	45	58.4	51.2	51.6
sha-miR-200b	59.8	60.2	53.6	42.2	42.2	52.2	38.6	38.8
sha-miR-205	90.6	84.2	84.4	72.4	72.4	82.4	81.6	81.6
sha-miR-221	67.2	68.2	70.2	57	57	70	58.2	58.8
sha-miR-222	61.6	61.8	68.2	55.6	55.4	61.6	55.4	55.8
sha-miR-25	49.6	51.4	47	48.8	48.8	47	48.8	48.8
sha-miR-27b	26.6	26.2	14.2	14.2	14.2	14.4	14.2	14.2
sha-miR-30c	56	58.6	61.8	63	62.8	63.4	63.2	62.6
sha-miR-30e	12.2	12.2	11.8	5.8	5.8	10.2	9.4	9.2
sha-miR-454	40	39.2	32.2	36.6	37.6	38	40.4	40.8
sha-miR-9	17	19.8	21.8	21.4	22	21.8	20.8	21.2
sha-miR-92a	97.2	97.2	91.2	90	90	91.2	90	90
sko-let-7	77	77.2	77.8	79	82.6	77.8	79.4	79.4
sko-miR-10	89.2	89.2	NA	NA	NA	NA	NA	NA
sko-miR-100	92.6	94.8	92.8	94.2	94.2	93	94.8	94.8
sko-miR-125a	7.6	7.6	8.8	16.2	16	7.6	14.8	14.4
sko-miR-133	70	70.8	72.4	76.4	76.2	76	74	75.2
sko-miR-184-3p	85.6	89	95	95.8	95.6	94.2	95.8	95.6
sko-miR-200	30.6	30.6	27.6	22.4	26.6	27.4	26.8	26.6
sko-miR-9-5p	21.6	24.4	25.4	26.6	26.6	25.4	26	26.6
sko-miR-92b	94.6	94.2	87.2	86.8	86.8	85.6	86.4	87
sko-miR-92c	32.2	32.6	36.8	41	38	36.8	38	38
sla-miR-100	89.8	89.8	89.2	86.2	86.2	89.2	89	86.4
sla-miR-181a	53.6	53.8	53	54.2	51.8	52.8	51.6	51.2
spu-miR-125-5p	5.4	5.2	7.8	13	13.4	8	13	11.8
spu-miR-184	84.4	87.8	93.8	94.6	94.6	93.2	94.6	94.6
spu-miR-9-5p	21.2	24	25	26	26	25	25.6	26
spu-miR-92b-3p	94.6	94.2	87	86.4	86.4	85.4	86.2	86.6
spu-miR-92c	37.8	33.4	30.8	34.6	35	28.8	36.6	34.6
ssa-let-7a-5p	78.8	79	79.4	79.2	83	79.4	78.6	83.2
ssa-let-7a-5p	78.8	79	79.4	79.2	83	79.4	78.6	83.2
ssa-miR-100a-5p	98.2	98.2	96	98	98.4	96.2	98.4	98.4
ssa-miR-100a-5p	98.2	98.2	96	98	98.4	96.2	98.4	98.4
ssa-miR-10a-5p	47.6	48	58.4	67.6	67.6	58.4	67.8	67.6
ssa-miR-10b-5p	64.8	68.4	82.8	86.6	86.6	86.2	86.2	86.2
ssa-miR-10d-5p	52.8	58.6	70.8	84	84	73.4	83.6	84
ssa-miR-10d-5p	52.8	58.6	70.8	84	84	73.4	83.6	84
ssa-miR-125a-5p	4.6	4.6	5.8	10.2	10.8	5.8	11.2	10.2
ssa-miR-125b-5p	9.2	8.6	9.4	12.2	12.4	12	12.4	12.4
ssa-miR-125b-5p	9.2	8.6	9.4	12.2	12.4	12	12.4	12.4
ssa-miR-125b-5p	9.2	8.6	9.4	12.2	12.4	12	12.4	12.4
ssa-miR-126-5p	31.2	32.8	39.4	43.8	44.8	41.4	47	40.2
ssa-miR-130d-3p	31.6	32.4	29.8	32.4	32.4	30	32.4	30.6
ssa-miR-130d-3p	31.6	32.4	29.8	32.4	32.4	30	32.4	30.6
ssa-miR-130d-3p	31.6	32.4	29.8	32.4	32.4	30	32.4	30.6
ssa-miR-148a-5p	51.4	49.4	43	40	36.6	37.6	35.6	33.8
ssa-miR-15a-5p	71.2	64	61.4	68.8	66.4	59.6	68.4	62.8
ssa-miR-16a-5p	15.8	15.8	16.4	9.4	9.4	16.4	9.6	9.2
ssa-miR-16a-5p	15.8	15.8	16.4	9.4	9.4	16.4	9.6	9.2
ssa-miR-16c-5p	19.4	21.8	16.8	20.4	17.4	17.4	16.8	21
ssa-miR-17-5p	59.8	59.8	57.8	53	53	57.2	54.2	53.4
ssa-miR-17-5p	59.8	59.8	57.8	53	53	57.2	54.2	53.4
ssa-miR-181a-2-3p	30.8	30.8	31.8	32.4	32.4	35.8	32.4	34.2
ssa-miR-181a-5p	57.2	57.4	56.6	57.8	55.4	56.4	55.2	54.8
ssa-miR-181a-5p	57.2	57.4	56.6	57.8	55.4	56.4	55.2	54.8
ssa-miR-181c-5p	60.8	61.2	63.8	63.4	63.6	63.8	63.6	63.2
ssa-miR-183-5p	34	32.4	44.6	75.8	75.8	48.8	68.6	68.8
ssa-miR-192a-5p	27.2	28.6	27.2	29.8	29.8	27.2	29.8	30
ssa-miR-196a-5p	61.4	62	62	55.2	54.8	62	55.4	55.4
ssa-miR-196a-5p	61.4	62	62	55.2	54.8	62	55.4	55.4
ssa-miR-196a-5p	61.4	62	62	55.2	54.8	62	55.4	55.4
ssa-miR-19c-3p	20.6	23.6	18	11.6	9.6	16.8	15.8	15
ssa-miR-19c-3p	20.6	23.6	18	11.6	9.6	16.8	15.8	15
ssa-miR-19d-3p	12	9.4	3.8	2	2	3.8	2	2
ssa-miR-200a-3p	60.4	60.4	52.6	42.2	42.2	48.8	39.6	38.8
ssa-miR-200a-3p	60.4	60.4	52.6	42.2	42.2	48.8	39.6	38.8
ssa-miR-200b-3p	65.4	66	64.8	47.4	47.4	63.8	52.6	53
ssa-miR-203a-3p	38.4	38.4	25	20.2	21.4	24	25	21
ssa-miR-203a-3p	38.4	38.4	25	20.2	21.4	24	25	21
ssa-miR-203b-3p	51	51.2	47.2	39.4	39.4	41.2	39.4	39.2
ssa-miR-204-5p	11.4	11.4	13.2	15.8	16.2	15.8	15.8	15.8
ssa-miR-204-5p	11.4	11.4	13.2	15.8	16.2	15.8	15.8	15.8
ssa-miR-205b-5p	92.2	85.8	86.2	75.6	75.6	85.2	84.6	84.8
ssa-miR-205b-5p	92.2	85.8	86.2	75.6	75.6	85.2	84.6	84.8
ssa-miR-205b-5p	92.2	85.8	86.2	75.6	75.6	85.2	84.6	84.8
ssa-miR-206-3p	87.8	87.8	88	NA	NA	88	NA	NA
ssa-miR-20a-5p	72.6	73.2	66.2	61.6	61.6	65.8	63.4	63.8
ssa-miR-20a-5p	72.6	73.2	66.2	61.6	61.6	65.8	63.4	63.8
ssa-miR-20a-5p	72.6	73.2	66.2	61.6	61.6	65.8	63.4	63.8
ssa-miR-216a-5p	35	34.8	52.8	44.6	44.6	52.6	48.8	45.8
ssa-miR-21a-5p	54	51.4	48.8	38.6	38.6	47.8	45.4	38.6
ssa-miR-222a-3p	60.2	66.6	67.4	56.2	56	61.4	56.2	56.4
ssa-miR-25-3p	46.6	44.2	46.2	47.4	47.2	45.4	47.2	47.2
ssa-miR-25-3p	46.6	44.2	46.2	47.4	47.2	45.4	47.2	47.2
ssa-miR-26a-5p	1	1	4	0.6	1	4	3.6	1
ssa-miR-26a-5p	1	1	4	0.6	1	4	3.6	1
ssa-miR-26b-5p	2.6	4.8	4.4	5.2	5.2	4.4	5.2	5.6
ssa-miR-27d-3p	57.2	56.8	60	58.4	58.2	60	56.6	55.8
ssa-miR-30b-5p	6.4	6.4	6.4	11	11	6.4	6.4	6.4
ssa-miR-30c-3p	16.4	16.4	26.8	34	34	28.2	32.8	33.4
ssa-miR-30c-3p	16.4	16.4	26.8	34	34	28.2	32.8	33.4
ssa-miR-30c-5p	11.6	11.6	11.2	5	5	9.6	8.6	8.6
ssa-miR-30c-5p	11.6	11.6	11.2	5	5	9.6	8.6	8.6
ssa-miR-30d-5p	10.2	10.2	26.8	29.4	29.4	26.8	27	29.4
ssa-miR-30e-5p	NA	NA	NA	78	78	NA	78	78
ssa-miR-30e-5p	NA	NA	NA	78	78	NA	78	78
ssa-miR-375-3p	65.6	65.6	72.8	67.8	67.6	72.8	67.6	68.2
ssa-miR-429-3p	46.6	46.6	40.6	30.4	33	37.8	33	33.4
ssa-miR-454-3p	57.6	57.8	54.4	54.4	50.4	55.6	49.2	51.4
ssa-miR-92a-3p	97.6	97.6	91.6	90.4	90.4	91.6	90.4	90.4
ssa-miR-92a-3p	97.6	97.6	91.6	90.4	90.4	91.6	90.4	90.4
ssa-miR-92b-3p	69.6	71.4	70.4	66.6	66.6	70.4	66.6	66.6
ssa-miR-99-5p	36.8	36	41.4	48.2	47.4	41.4	46.4	47.4
ssa-miR-99-5p	36.8	36	41.4	48.2	47.4	41.4	46.4	47.4
ssa-miR-9a-5p	17.6	20.6	22.2	21.8	22.4	22.4	21.6	22.4
ssc-miR-100	97.6	97.6	95.4	97.4	97.6	95.6	97.4	97.6
ssc-miR-130a	33.2	33	31.4	32.8	32.4	29.6	32.4	29
ssc-miR-130b-5p	49.2	49.2	44.8	43.2	43.2	43.2	42	42
ssc-miR-133a-3p	69.8	70	71.8	75.8	76	75.4	73.4	75
ssc-miR-143-3p	14.2	26.4	30	39	36	30	35.8	36
ssc-miR-199a-3p	23.2	28.2	29.2	36.8	36.4	30.8	36.4	36.4
ssc-miR-199a-5p	6.8	12.2	13.8	4.4	4.4	13.2	4.4	4.4
ssc-miR-19b	24.8	24.8	22.8	24.8	21.2	22.8	23.6	24.2
ssc-miR-30a-3p	16.2	17	27	33.6	34	28.2	33.4	33.4
ssc-miR-30d	6.2	6.2	6.2	9.4	9.2	6.2	6.2	6.2
ssc-miR-30e-5p	12.6	12.6	12.2	6	6	10.6	9.6	9.6
ssc-miR-451	96.2	93.2	98.4	88.2	88	96.4	91.2	90.6
ssc-miR-454	40.4	39.6	32.6	37.2	38.2	38.6	41	41.4
ssc-miR-92a	94.8	94.8	89	89	89	89	89	89
tca-miR-100-5p	89	89	88.4	85.4	85.4	88.4	88.2	85.6
tca-miR-125-5p	6.4	6.4	9	14.8	14.8	9.2	14.2	13.2
tca-miR-133-3p	64.6	61.4	64.8	76	77.4	69	73.4	78.2
tca-miR-184-3p	85.4	88.8	94.8	95.6	95.4	94	95.6	95.4
tca-miR-9a-5p	20	22.8	23.4	23.4	24.2	23.4	23.4	23.8
tcf-miR-100	93	95.2	91.8	94.6	94.6	92	95.2	95.2
tcf-miR-125	5	7.4	10.2	16	15.4	10.2	15	13.8
tcf-miR-184-3p	88.8	92.2	98.4	99.8	99.8	98.4	99.8	99.8
tcf-miR-92a	34	30	27	35.8	35.8	27.8	35.6	35.8
tcf-miR-9a-5p	19.8	22.6	24	24.6	25	24	24.2	24.4
tch-miR-199b-3p	41.8	52.2	59.6	58.2	57.6	67	56.6	55.6
tch-miR-200a-3p	65.8	66.2	65.2	47.8	47.8	64.2	53	53.4
tgu-let-7a-5p	81	81.2	81.8	84.6	82.2	81.8	84	82.2
tgu-miR-100-5p	96.4	96.4	94.2	96.2	96.6	94.4	96.6	96.6
tgu-miR-126-5p	33.2	34.8	40.8	45.2	46.2	42.8	46.8	42.6
tgu-miR-128-3p	45.4	41.8	34.2	30.4	31	33.6	31.2	31.8
tgu-miR-130c-3p	32	31.8	30.2	31.6	31.2	28.4	31.2	27.8
tgu-miR-16b-5p	15.4	15.4	16	10	10	16	9.4	10
tgu-miR-184	85	85.2	85.8	90.4	90.4	85.8	85.4	88.2
tgu-miR-199-3p	29.4	35.8	36.2	41.4	39.8	40	40.2	38.6
tgu-miR-199-5p	8.4	10.2	12	2.4	2.4	12	2.4	2.4
tgu-miR-200a-3p	63.6	64.2	63	43.4	45.4	59.8	50.2	50.4
tgu-miR-200b-3p	59.6	59.8	52.4	42	42	51.4	39	39.2
tgu-miR-203-3p	25.6	23.8	20.2	17	17.2	17.8	17	17
tgu-miR-204	16.2	16	17.6	18.6	18.6	18.4	18.6	18.6
tgu-miR-218-5p	22.2	19.6	20.2	17.6	24.4	20.2	19.6	18.2
tgu-miR-26-5p	3.2	3.2	2.2	2.8	2.8	2.2	2.2	2.8
tgu-miR-301-3p	2.2	1.4	1.4	1	1	1.4	1	1
tgu-miR-30a-5p	13.8	13.8	13.4	7.2	7.2	11.8	10.8	10.8
tgu-miR-30d-5p	7	7	7	9.8	9.8	7	7	7
tgu-miR-30e	NA	NA	NA	76.8	76.8	NA	76.8	76.8
tgu-miR-451	95.4	92.8	98	90	89.8	98.2	93	92.4
tgu-miR-9-5p	18.2	21	21	22.6	22.8	20.2	22	21.6
tgu-miR-92-3p	94.4	94.4	88.8	88.8	88.8	88.8	88.8	88.8
tni-let-7a	76.8	76.8	77.6	78.8	82.4	77.6	79.2	79.2
tni-miR-10b	63.4	67	80.8	84.2	84.6	84.2	84.2	84.2
tni-miR-10c	46.8	47.2	57.6	67	67	57.6	67	67
tni-miR-128	45	41.2	34.2	31.8	31.6	33.2	31.8	32.6
tni-miR-17	59	59	58	53.8	53.8	58.2	52	53.2
tni-miR-181a-5p	54.2	54.4	53.6	56.8	54.4	53.4	54.2	53.8
tni-miR-181b	59.6	60	62.6	61.2	61.2	62.6	62	61.6
tni-miR-192	28.2	29.6	27.8	30.8	30.8	28	31	31
tni-miR-199	10	12.8	12.8	6	5	12.8	5	5
tni-miR-19b	27.6	27.6	25.6	27	24	25.6	25.8	26.4
tni-miR-20	69.2	69.8	62.8	58.2	58.6	62.4	60	60.2
tni-miR-200b	59	59.2	51.6	41.6	41.6	50.6	38	38.2
tni-miR-204a	13.8	13.8	15.4	17	17	17.4	17	17
tni-miR-21	99.4	99.4	99.8	93.4	93.4	99.8	93.4	93.4
tni-miR-26	0.8	0.8	3.8	0.4	0.8	3.8	4	0.8
tni-miR-429	41.8	44.2	41.4	29.6	29.8	37.6	30.4	30
tni-miR-9	16.4	19.2	20.4	20.6	21.2	20.8	20.2	20.4
tni-miR-92	96	96	90	91.2	91.2	90	91.2	91.2
tni-miR-92	96	96	90	91.2	91.2	90	91.2	91.2
tur-miR-133-3p	67.4	67.2	73.6	78.6	77.2	78	75.6	78.2
tur-miR-184-3p	83.6	87	93.2	96	97	94.6	97	96
tur-miR-92-3p	33.6	32.2	27.4	36.2	35.6	27.4	36.2	37
xbo-miR-92a	31	29	26	34	33.6	23.8	33.6	34
xla-miR-19b	26.4	26.4	24.2	26.2	23.2	24.2	24.8	25.6
xla-miR-19b	26.4	26.4	24.2	26.2	23.2	24.2	24.8	25.6
xla-miR-19b-3p	28.2	28.2	26.2	27.6	24.4	26.2	26.4	27
xla-miR-20a-5p	69.8	70.4	65.2	58.8	58.8	63	60.4	60.8
xla-miR-25-3p	47.2	44.8	46.8	47.6	47.6	45.6	47.6	47.6
xla-miR-375-3p	63	62.6	66.8	65.4	65.4	66.8	65.4	65.4
xla-miR-92a-3p	92.6	92.6	86.6	87	87	86.6	86.6	87
xtr-let-7a	77.2	77	77.4	78	78	77.4	77.4	77.8
xtr-miR-100	98	98	95.8	97.8	98	96	97.8	98
xtr-miR-10b	64.4	68	82.2	86.2	86.2	85.6	85.6	85.8
xtr-miR-125a	10.4	9.8	10.4	13	13.2	13	13.2	13.2
xtr-miR-126-5p	32	33.6	40.2	44.6	45.6	42.2	48.2	42.6
xtr-miR-128	45.4	41.8	34.2	30.2	30.6	33.6	31	31.4
xtr-miR-128	45.4	41.8	34.2	30.2	30.6	33.6	31	31.4
xtr-miR-130a	32.2	32	30.4	31.8	31.4	28.6	31.4	28
xtr-miR-130c	35.4	33.4	34	34.2	34.2	34.8	34.2	33
xtr-miR-153	12.2	8.2	2.6	6.6	6.6	2.6	6.6	6.6
xtr-miR-17-5p	59.6	59.6	58.6	52.6	52.6	58.8	53.4	52.8
xtr-miR-181a-5p	56.8	56.8	56	57.4	55	55.8	54.6	54.4
xtr-miR-181a-5p	56.8	56.8	56	57.4	55	55.8	54.6	54.4
xtr-miR-181b	62	62.6	65.8	65	65	65.4	66.2	64.2
xtr-miR-181b	62	62.6	65.8	65	65	65.4	66.2	64.2
xtr-miR-182-5p	66.8	64.6	67.4	82.2	81.4	67	78.8	78.2
xtr-miR-183	33.2	31.4	43.2	75.4	75.2	47.6	68.2	68.2
xtr-miR-184	85	85	NA	NA	NA	NA	NA	NA
xtr-miR-192	27.6	29	28	30.2	30.2	27.6	30.2	30.4
xtr-miR-196a	61	61.6	61.6	54.8	54.4	61.6	55	55
xtr-miR-19b	27.4	27.4	25.4	25.6	22.6	25.4	25.6	25
xtr-miR-200a	63.2	63.8	62.8	43	45	59.4	50	50
xtr-miR-200b	58.4	58.4	52.2	42.2	41.6	51.2	38.6	38.8
xtr-miR-203	22.8	20.8	16.8	15.6	15.8	15.8	15.6	15.8
xtr-miR-204	16.8	16.6	18.2	19.2	19.2	19.2	19.2	19.2
xtr-miR-205a	90.2	83.8	84	72	72	82	81.2	81.2
xtr-miR-206	87.6	87.6	87.8	83	83	87.2	83	83
xtr-miR-20a-5p	69.6	70.2	63.2	59.2	59.2	62.8	60.6	61
xtr-miR-210	NA	NA	NA	84.4	84.4	NA	84.4	84.4
xtr-miR-218	23	20.4	21	18.4	25.2	21	20.4	19
xtr-miR-221	66.6	67.6	69.6	56.4	56.4	68.8	57.6	58.2
xtr-miR-222	63.8	62.2	68.6	56.2	56.2	63.4	56	56.2
xtr-miR-25	50.4	52.2	47	48.6	48.8	47.2	48.8	48.8
xtr-miR-26	0.2	0.2	0.2	0.8	0.4	0.2	0.4	0.2
xtr-miR-26	0.2	0.2	0.2	0.8	0.4	0.2	0.4	0.2
xtr-miR-27b	27	26.8	14.4	14.4	14.4	14.6	14.4	14.4
xtr-miR-301	1.4	0.6	0.6	0.4	0.4	0.6	0.4	0.4
xtr-miR-301	1.4	0.6	0.6	0.4	0.4	0.6	0.4	0.4
xtr-miR-30b	NA	NA	NA	80.4	80.4	NA	80.4	80.4
xtr-miR-30c	58	60.6	63.6	63.2	63	65.4	63.4	62.8
xtr-miR-30c	58	60.6	63.6	63.2	63	65.4	63.4	62.8
xtr-miR-30d	7.6	7.6	7.2	10	10	7.2	7.2	7.2
xtr-miR-30e	13.6	13.6	13.2	7	7	11.6	10.6	10.6
xtr-miR-375	62.8	62.6	66.6	65.2	65.2	66.6	65.2	65.2
xtr-miR-429	39.6	41.2	39.6	28.6	28.4	37	29.2	28.6
xtr-miR-451	93.8	91.2	96.4	88.4	88.2	96.6	91.4	90.8
xtr-miR-454-3p	57.8	58	53.4	54.6	50	55.6	48.8	51.4
xtr-miR-9-5p	15.8	18.6	19.8	20	20.6	19.8	19.6	19.8
xtr-miR-92a	92.8	92.8	86.8	87.2	87.2	86.8	86.8	87.2
xtr-miR-92a	92.8	92.8	86.8	87.2	87.2	86.8	86.8	87.2
xtr-miR-92b	68.2	68.8	69.4	64	64	69.4	64	65.6
xtr-miR-99	37	36.2	41.6	48.4	47.6	41.6	46.6	47.6
xtr-miR-9a-5p	15.4	18.2	19.4	19.6	20.2	19.4	19.2	19.4

## Sheet: Fig4a-b
	H1502_147_150A	H1502_147_150B	H1502_147_150C	H1502_147_200A	H1502_147_200B	H1502_147_200C	H1503_148_150A	H1503_148_150B	H1503_148_150C	H1503_148_200A	H1503_148_200B	H1503_148_200C	H1504_149_150A	H1504_149_150B	H1504_149_150C	H1504_149_200A	H1504_149_200B	H1504_149_200C	H1505_150_150A	H1505_150_150B	H1505_150_150C	H1505_150_200A	H1505_150_200B	H1505_150_200C	H1506_151_150A	H1506_151_150B	H1506_151_150C	H1506_151_200A	H1506_151_200B	H1506_151_200C	H1507_152_150A	H1507_152_150B	H1507_152_150C	H1507_152_200A	H1507_152_200B	H1507_152_200C	H1509_154_150A	H1509_154_150B	H1509_154_150C	H1509_154_200A	H1509_154_200B	H1509_154_200C	H1512_157_150A	H1512_157_150B	H1512_157_150C	H1512_157_200A	H1512_157_200B	H1512_157_200C	H1513_158_150A
LOC111967189	108	59	67	340	565	600	93	148	143	609	509	696	115	74	103	336	718	718	79	84	325	621	596	630	63	76	105	460	717	514	260	101	150	728	684	615	54	99	110	654	577	492	119	97	73	904	492	704	89
LOC111979261	366	396	289	310	310	372	424	374	304	266	286	306	386	394	312	331	238	276	422	362	369	300	249	290	319	295	336	324	298	252	328	321	354	293	293	232	278	285	388	250	205	190	334	338	173	269	197	237	335
LOC112081323	35	50	55	32	48	44	38	51	65	32	36	30	39	67	24	48	20	44	45	37	45	29	44	35	25	31	47	43	23	32	47	55	50	19	21	23	19	25	55	11	29	20	40	35	54	34	14	24	41
LOC111979450	332	220	193	247	258	274	278	200	178	258	254	309	250	174	265	215	238	238	288	230	275	297	232	275	196	187	214	307	367	232	198	249	267	371	344	241	189	215	264	322	231	280	243	235	97	248	224	196	232
LOC111979522	572	527	540	572	518	596	471	580	465	551	471	586	512	517	552	497	562	535	493	618	639	498	508	544	558	452	517	481	662	548	428	566	553	728	571	519	376	500	569	537	639	657	536	560	589	539	497	527	523
LOC111975065	23	32	23	32	44	50	28	35	25	36	41	36	31	15	10	21	26	25	25	34	20	35	33	25	17	21	17	37	39	31	19	24	30	55	45	36	15	18	25	21	37	23	21	25	5	27	30	30	30
LOC111957030	50	40	32	67	80	58	36	55	52	69	81	87	48	31	41	68	83	75	28	56	70	71	72	98	44	34	50	69	85	89	36	60	46	95	101	86	37	49	36	71	79	75	38	64	44	68	53	82	48
LOC111960934	898	953	800	653	810	761	866	862	1031	679	822	862	982	788	1261	717	1012	1295	899	900	761	713	987	794	841	804	915	707	807	718	1115	782	828	739	721	609	847	901	911	939	828	850	858	861	992	929	822	767	751
LOC111979837	14166	15724	17982	12990	11320	15077	19442	8999	11961	9546	4864	9747	13980	15044	14051	16831	11811	12081	15934	8454	6401	14512	11090	9790	10613	13351	16333	13236	13825	11817	11899	10665	14492	12933	8968	11317	12599	14694	15002	14811	12415	10502	15316	14879	8645	10220	11253	11631	15457
LOC111971055	0	0	0	0	0	0	0	0	0	2	0	0	0	0	0	0	0	1	0	3	0	0	0	0	0	0	0	0	0	0	0	2	0	0	0	0	0	0	0	0	0	0	0	0	0	0	0	0	0
LOC111971172	2	0	4	2	1	0	7	2	2	1	2	0	1	2	1	4	4	1	2	2	2	1	2	4	2	2	3	0	0	2	5	2	4	0	1	0	4	0	6	1	1	1	2	0	3	2	3	2	2
LOC111979608	106	89	117	81	93	76	66	117	78	77	104	104	92	103	119	87	102	104	76	106	93	61	84	86	73	88	105	68	79	88	56	80	84	100	74	72	78	105	99	76	99	96	77	89	101	63	66	72	108
trnar-ccu	0	0	0	0	0	0	0	0	0	0	0	0	0	0	0	0	0	0	0	0	0	0	0	0	0	0	0	0	0	0	0	0	0	0	0	0	0	0	0	0	0	0	0	0	0	0	0	0	0
LOC112081338	27	21	10	9	12	18	16	17	8	12	16	24	17	22	26	16	18	17	15	24	33	19	6	20	10	11	21	20	16	14	13	23	21	17	16	18	24	20	14	21	11	7	18	22	7	11	14	24	17
LOC111964855	17	17	22	16	16	19	29	20	11	26	26	15	25	23	26	14	10	25	15	13	29	16	16	27	21	19	11	20	10	17	16	22	25	24	20	23	14	20	21	31	18	22	17	16	27	12	13	20	13
LOC111965635	5	1	2	3	4	3	7	2	3	5	7	7	2	1	8	0	4	2	4	2	8	5	2	3	3	1	3	2	9	3	5	5	2	6	4	6	3	4	3	4	6	6	3	1	1	2	4	8	5
LOC111966373	62	53	52	35	40	47	77	42	45	39	49	31	73	80	88	51	39	51	62	51	52	41	35	49	43	39	39	61	58	34	55	50	62	44	47	31	51	67	60	44	37	37	58	41	12	39	20	34	54
LOC111979940	62	59	58	58	49	65	87	79	56	46	59	48	77	99	105	68	53	68	71	62	65	50	51	74	62	60	43	59	64	46	68	62	84	68	49	56	55	62	76	63	41	61	75	78	41	55	38	52	79
LOC111980143	55	64	86	70	68	67	72	55	81	57	57	51	77	68	67	74	64	75	67	62	65	69	53	70	61	56	70	57	67	54	47	59	52	50	41	49	48	70	67	56	57	73	71	53	72	58	44	47	63
LOC111980037	5	2	5	10	9	11	12	7	5	15	9	12	2	0	0	3	18	13	6	11	2	5	7	6	1	1	4	4	14	8	10	5	4	30	12	8	8	7	7	10	18	9	11	3	1	20	3	6	10
LOC111980335	35	51	61	25	26	42	30	44	45	35	32	32	58	69	77	44	29	40	50	36	82	28	38	32	53	37	46	29	42	31	57	36	55	36	37	27	42	40	46	30	33	37	48	40	55	23	22	30	38
LOC111967190	17	11	9	18	12	10	17	12	9	13	17	7	15	15	25	16	18	20	10	13	15	14	18	11	11	7	16	18	19	9	14	17	22	21	21	17	13	11	17	7	3	6	7	17	5	8	12	10	16
LOC111967872	1	1	1	4	2	5	0	1	0	0	0	2	1	1	3	0	4	0	0	1	3	3	1	1	1	0	0	2	2	0	1	2	0	1	1	4	0	3	5	1	1	2	1	0	1	3	1	4	1
LOC112067730	143	72	112	127	136	95	147	132	92	124	122	102	143	65	89	85	113	70	94	167	177	138	119	130	126	102	122	125	131	103	125	148	131	146	136	121	54	133	157	129	92	96	130	121	72	121	111	107	119
LOC111980552	114	104	84	92	84	118	92	90	84	84	76	86	95	99	98	94	84	97	95	83	117	99	76	99	75	89	93	130	79	66	99	88	83	86	107	85	61	102	117	109	81	81	99	103	102	101	76	80	81
LOC111980674	1421	1808	1825	1392	1313	1280	1612	1630	2186	1018	1405	1225	1842	2139	1447	1901	1213	1714	1778	1380	1377	1423	1732	1212	1758	1365	1661	1407	1013	1131	1894	1740	1549	873	1021	669	1446	1831	1575	1257	848	878	1719	1209	1651	1243	1013	839	1746
LOC111980735	601	616	626	628	594	654	659	595	530	537	514	578	639	688	593	666	518	600	632	619	687	608	514	614	645	540	612	658	519	429	555	673	633	503	539	414	481	629	604	489	456	447	610	572	612	549	387	472	658
LOC111968654	6	2	0	4	0	2	4	2	0	2	0	0	1	1	2	2	1	0	4	6	2	4	0	3	6	4	0	3	3	3	6	6	3	2	1	3	0	4	3	8	1	1	3	2	4	10	3	2	1
LOC111980798	20	5	4	20	14	8	10	7	7	15	9	17	13	6	6	5	10	11	7	10	7	11	12	12	5	6	6	13	16	15	4	9	10	11	9	6	5	14	7	15	12	21	14	12	3	12	2	2	11
LOC111981028	2	1	2	2	0	2	0	1	0	1	3	0	0	1	0	1	2	2	1	0	1	1	2	3	1	0	1	0	1	4	0	2	3	1	0	1	0	2	2	1	1	1	0	0	0	1	0	1	1
LOC111981161	14	19	15	29	32	11	13	13	16	24	12	19	11	8	6	19	12	14	9	11	10	24	16	22	17	7	15	18	12	16	16	7	14	23	15	12	4	11	8	32	17	40	14	4	14	15	5	7	9
LOC111981298	791	725	823	611	604	668	782	719	761	550	620	619	787	796	817	717	620	649	786	666	741	595	638	583	718	561	747	658	606	583	787	725	737	572	558	477	602	830	773	599	605	712	751	683	720	669	457	440	765
LOC111963922	1	0	0	0	0	1	0	0	0	0	0	0	0	0	0	0	0	0	0	2	1	0	1	0	0	1	0	0	0	0	1	1	0	0	0	1	0	1	0	0	0	1	1	0	0	0	0	0	1
LOC111969415	2339	1799	1485	1221	1630	1608	2152	1735	1578	1384	1454	1672	1715	1949	2255	1277	1300	1151	1792	1738	2768	1514	1147	1443	1761	1750	1801	1617	1566	1033	1786	1698	2096	1741	1840	1430	1389	1625	1881	1400	1424	1303	1812	2300	2181	1493	1147	1558	1648
LOC111981521	49	27	35	30	26	21	33	49	48	25	36	35	49	47	54	28	26	42	36	34	35	21	35	28	57	36	39	21	21	22	52	39	38	51	41	25	38	50	45	29	33	47	47	71	61	36	48	40	44
LOC112067735	944	863	841	583	562	718	887	659	691	465	535	557	914	859	819	678	457	609	896	675	707	661	441	572	890	706	829	678	469	339	920	822	819	414	494	376	751	827	884	497	324	282	827	823	913	540	468	486	739
LOC112081186	0	0	0	0	0	0	0	0	0	0	0	0	0	0	0	0	0	0	0	0	0	0	0	0	0	0	0	0	0	0	0	0	0	0	0	0	0	0	0	0	0	0	0	0	0	0	0	0	0
LOC111963991	20	22	17	10	16	21	29	31	23	11	11	21	26	36	29	14	19	13	16	32	32	16	14	11	29	15	36	13	20	17	35	23	22	20	13	12	23	25	27	15	14	22	26	23	40	18	12	12	27
LOC111970165	41	33	46	36	31	24	30	41	31	29	19	25	42	49	45	31	24	28	33	36	62	25	23	29	41	32	35	23	30	27	37	41	29	30	34	28	28	38	40	27	38	36	30	47	30	23	23	29	42
LOC111981588	204	188	180	174	167	210	195	221	168	176	193	218	220	212	250	163	210	280	172	225	204	196	183	208	169	138	199	193	213	182	187	155	191	241	184	159	126	217	240	183	226	214	192	223	250	163	176	202	180
LOC112081377	4	3	1	5	5	2	2	0	2	5	1	2	6	4	5	4	3	2	3	2	3	6	12	7	4	0	1	6	6	0	0	2	2	1	5	7	3	2	1	10	3	3	1	1	3	2	4	1	4
LOC112081381	7	2	3	4	8	6	2	5	5	4	4	7	2	3	2	3	7	12	2	5	3	4	4	5	1	1	5	4	2	1	3	0	12	2	7	5	1	4	3	5	3	2	6	5	1	2	3	3	1
LOC111982138	2	2	2	4	2	8	3	1	6	1	2	0	3	0	1	7	2	0	4	2	4	4	6	1	1	0	3	1	2	1	1	4	5	0	1	3	1	8	3	2	1	1	3	3	1	2	0	2	3
LOC111981962	81	99	88	52	49	72	77	97	78	50	55	39	77	93	69	91	62	87	87	75	73	64	81	59	84	64	76	54	41	31	86	69	80	28	54	33	92	92	98	42	27	27	95	84	82	61	49	35	96
LOC111982341	97	98	95	56	68	77	95	112	117	45	61	61	93	121	114	101	71	86	93	111	77	55	70	77	115	106	83	53	48	61	65	86	77	66	63	44	79	104	124	48	54	63	82	81	80	59	54	57	98
utp6	1090	1196	1350	805	845	869	1135	1104	1058	608	739	712	1182	1621	1412	1141	857	1060	1288	1076	1080	837	877	881	1105	879	1246	934	688	592	1158	1191	1075	492	597	473	1055	1228	1145	680	489	600	1095	923	902	853	630	594	1242
LOC111971028	19	15	8	12	11	16	20	6	9	10	11	11	9	10	12	16	13	13	11	13	5	12	12	19	12	7	10	13	10	13	15	11	13	12	14	11	6	12	7	15	12	10	11	7	7	10	14	3	8
LOC111970982	15	12	20	20	26	31	18	23	15	34	28	21	19	8	13	21	37	39	19	23	2	18	31	30	11	11	13	22	15	19	25	19	16	31	19	19	16	18	16	24	26	32	18	15	11	28	26	8	22
LOC111982437	1671	1724	1512	2276	2262	2222	1701	1598	1768	2441	1862	2393	1890	1862	2512	2542	2712	2146	2101	1463	2380	2412	2667	2217	1640	1393	1314	2156	2772	2790	2269	1723	1621	3187	2356	2305	1519	1942	1700	2777	2284	2945	1789	1216	1546	2208	1531	1505	1864
LOC111982613	163	234	248	414	418	346	221	214	200	359	394	426	255	226	174	302	385	385	215	233	414	356	438	330	98	119	187	415	320	306	185	240	214	425	413	404	186	233	219	409	232	358	237	112	145	379	222	228	222
LOC111971929	2	5	5	6	10	8	5	4	3	13	6	10	4	6	15	10	5	5	9	3	7	5	5	8	7	1	11	12	12	8	6	6	7	7	10	7	9	6	4	10	9	8	4	9	1	6	7	9	6
LOC111972749	17	46	40	21	85	31	14	14	13	21	19	25	25	20	28	25	24	18	26	18	22	18	17	16	21	9	12	29	33	19	6	17	14	28	23	32	16	10	10	32	18	36	17	15	12	25	16	17	19
LOC111982699	16	10	16	28	27	43	17	16	9	43	48	51	18	7	6	35	44	33	23	12	24	52	54	56	12	12	19	39	61	58	17	13	25	66	57	54	14	17	18	77	75	108	18	12	17	42	42	41	10
LOC111982844	2	3	2	3	8	3	2	2	1	5	5	4	1	1	1	3	6	2	2	2	1	1	4	2	2	0	0	3	2	1	1	3	1	5	3	4	1	2	1	2	2	2	2	1	1	6	5	2	5
LOC111949418	387	427	447	487	539	565	484	415	379	403	473	474	405	339	315	484	438	366	432	426	385	508	406	469	405	347	416	490	480	418	364	463	381	510	437	381	292	407	358	413	321	373	404	364	324	325	322	374	498
LOC111949523	11	11	8	10	7	10	4	5	8	4	5	3	7	16	8	8	4	4	11	8	9	6	6	13	6	6	3	6	6	10	8	5	9	10	9	7	5	6	5	10	11	8	9	12	11	13	9	9	8
LOC111974324	168	157	150	191	217	202	127	174	137	207	193	216	146	158	171	148	224	213	156	178	226	180	161	169	142	130	148	150	237	215	112	159	182	288	243	213	102	140	160	225	356	364	135	177	164	141	168	186	156
LOC111949725	276	314	336	368	395	304	311	288	402	292	400	323	305	298	278	363	306	345	292	254	246	279	400	351	312	216	328	359	237	278	282	335	285	215	241	178	252	349	296	222	211	222	277	221	263	300	223	217	312
LOC111949636	526	531	488	477	516	507	506	423	445	421	487	431	492	463	455	498	391	385	472	470	462	485	396	471	516	395	513	474	529	391	485	476	507	439	463	386	392	466	443	463	392	395	455	423	530	416	328	354	528
LOC111949824	524	519	551	486	506	572	599	516	418	464	419	499	533	603	572	554	479	439	578	529	559	540	421	522	548	478	530	538	465	357	547	589	535	447	461	412	419	579	564	470	384	392	536	562	504	465	357	435	547
LOC111949976	1056	1321	1367	952	1069	1064	1326	1169	1678	702	1048	897	1300	1513	1085	1391	891	1178	1239	1121	1060	953	1200	982	1338	1002	1284	1043	619	797	1357	1326	1126	517	661	521	1047	1290	1177	803	607	644	1257	856	1438	938	669	621	1378
LOC111950079	304	391	389	312	306	273	283	339	268	300	302	296	310	347	327	307	301	305	322	356	361	288	275	269	278	287	335	296	333	256	327	341	325	319	295	260	250	350	343	288	368	349	331	333	313	273	255	229	330
LOC111950145	365	360	318	186	262	258	292	321	295	197	239	225	376	214	353	214	301	326	272	311	218	224	270	237	315	262	353	242	207	225	406	353	304	211	168	194	277	236	255	178	177	171	258	326	110	225	191	187	270
LOC111950343	201	185	177	163	155	149	161	214	137	136	142	163	183	239	207	170	165	144	208	171	206	151	172	158	162	134	185	157	166	149	170	193	201	194	180	126	138	162	224	144	114	139	175	187	139	175	123	117	182
LOC111975066	150	150	102	130	104	156	150	160	112	123	118	134	176	129	158	141	143	136	171	135	194	135	156	124	137	113	134	139	116	120	146	142	163	148	135	118	115	148	154	129	99	117	149	167	72	138	107	117	131
LOC111950227	699	783	836	652	689	715	785	832	683	633	613	684	637	861	797	705	803	674	821	867	799	703	791	618	716	663	720	644	744	684	713	788	774	846	754	589	518	812	847	678	773	758	714	853	720	626	623	585	776
LOC111950411	119	117	123	92	129	110	107	127	142	121	116	106	116	142	89	124	120	135	123	130	97	99	153	101	131	113	139	81	110	118	115	119	94	97	108	77	91	132	146	113	104	108	127	108	146	133	97	74	151
LOC111950456	9	4	4	7	8	7	5	9	7	15	8	13	12	3	10	6	8	2	3	9	5	6	8	13	7	13	9	8	6	6	7	6	8	10	9	6	3	9	15	11	10	7	4	11	9	5	12	4	4
LOC111950505	25	32	26	56	67	37	19	34	28	24	36	61	28	13	15	27	49	57	31	29	24	42	100	48	24	14	28	86	55	47	24	15	15	22	63	37	8	21	21	68	50	76	33	24	49	71	50	62	31
LOC111950573	40	40	38	25	23	39	14	41	14	23	41	30	28	32	63	26	49	38	33	56	32	23	35	25	30	36	34	15	35	30	18	30	34	46	36	18	21	35	51	30	27	36	41	53	55	26	24	25	35
LOC111950760	0	0	1	2	4	0	0	3	2	0	3	0	1	3	2	1	0	1	2	1	1	2	1	1	2	3	1	1	0	1	1	2	1	1	2	1	0	2	3	0	0	2	1	0	1	1	0	1	1
LOC111950811	25	33	21	47	68	54	39	24	17	64	49	62	21	28	24	57	55	47	27	28	86	77	45	59	16	19	33	61	71	52	21	23	23	67	67	57	23	24	22	63	45	61	33	26	38	54	40	71	19
LOC111950898	24	28	39	41	33	17	26	37	27	20	29	32	29	35	29	26	26	35	29	33	23	22	26	31	23	21	20	19	21	19	18	27	34	23	27	21	20	21	30	18	19	21	27	20	21	20	22	19	27
LOC111950977	1	1	0	1	0	0	2	1	0	0	0	1	1	0	0	0	0	0	1	0	0	0	0	1	1	0	1	2	0	2	0	1	1	1	1	0	2	0	0	1	1	0	0	0	0	1	1	1	0
LOC111951055	4	6	7	13	16	13	1	7	3	12	2	7	5	4	5	6	6	10	7	10	7	8	9	14	6	5	4	11	10	5	2	7	5	16	14	15	2	5	2	4	15	8	4	2	9	7	3	6	3
LOC111975806	1	7	5	19	17	12	6	3	5	15	20	14	3	3	5	10	9	3	13	8	12	12	4	20	10	6	4	15	24	10	6	6	8	8	15	15	2	10	8	15	10	17	4	7	1	11	12	19	7
LOC111951128	8	13	3	9	23	13	8	15	16	19	19	14	11	8	12	21	15	19	17	9	7	12	30	17	14	7	10	9	24	20	20	8	10	14	18	16	12	8	10	14	18	14	11	7	16	16	15	13	6
LOC111951338	31	21	21	43	44	54	27	35	26	42	36	45	13	23	18	44	52	60	19	26	7	44	43	40	10	27	26	47	44	41	22	29	18	34	36	28	29	24	23	36	18	31	21	15	8	40	24	32	27
LOC111964372	1	0	2	2	1	0	0	0	1	1	1	1	0	0	0	0	1	0	0	0	2	1	3	1	0	1	0	2	1	1	2	0	0	0	1	1	0	0	1	0	1	1	1	0	0	0	0	0	0
LOC111964461	15	11	16	17	24	14	17	14	9	23	21	24	23	10	7	13	22	9	9	8	10	24	29	38	10	9	8	29	25	35	9	21	12	29	30	25	6	10	25	33	33	29	7	12	12	19	8	10	22
LOC111951471	252	275	523	342	376	196	542	516	474	269	346	332	602	310	255	242	190	207	499	428	433	315	382	331	251	370	543	371	342	272	543	520	449	285	258	249	225	599	541	344	282	320	448	218	242	407	150	132	481
LOC111976595	4	4	2	4	5	3	4	6	7	2	1	4	6	1	0	2	1	1	4	3	2	3	3	3	3	5	7	3	3	3	1	6	7	3	0	2	3	8	2	2	0	5	4	2	0	3	1	1	3
LOC111977331	34	23	23	62	74	77	21	31	35	76	56	61	24	23	24	56	60	54	17	19	38	55	51	61	19	17	16	43	69	33	23	24	20	86	57	67	12	13	24	62	68	61	20	20	38	40	37	72	25
LOC111951624	30	33	31	28	19	39	74	74	74	33	43	60	28	48	43	36	34	19	38	32	60	34	28	27	30	30	30	30	31	20	33	43	42	23	31	21	32	37	42	28	18	31	34	52	37	37	34	34	69
LOC111954988	73	56	39	60	68	77	87	67	54	74	67	68	55	70	95	74	58	58	56	66	76	74	73	80	59	63	59	69	62	52	60	66	59	80	83	69	55	54	57	51	49	58	53	66	50	50	46	62	56
LOC111954023	75	55	35	234	215	256	51	68	36	295	216	203	28	1	19	134	191	162	16	89	25	257	314	200	35	26	43	196	271	203	76	80	42	267	175	174	9	76	22	116	32	61	48	41	19	213	125	113	67
LOC111954200	102	70	65	409	437	422	88	93	131	497	487	467	26	14	30	183	375	255	33	145	43	344	586	390	116	52	62	293	414	451	115	115	72	443	390	432	16	104	31	327	163	326	70	74	61	355	224	275	138
LOC111956096	0	0	0	0	0	0	0	0	0	0	0	0	0	0	0	0	0	0	0	0	0	0	0	0	0	0	0	0	0	0	0	0	0	0	0	0	0	0	0	0	0	0	0	0	0	0	0	0	0
LOC111953835	44	56	51	61	64	61	59	40	68	62	60	68	54	53	56	59	63	56	56	45	60	56	49	55	49	37	53	63	62	54	60	61	49	51	49	41	51	53	54	71	53	69	39	28	29	66	57	38	61
LOC111954397	217	207	165	210	249	231	265	200	179	216	202	226	242	212	211	224	247	208	217	221	200	227	210	242	175	168	256	236	268	187	183	254	218	248	194	214	158	214	228	216	157	191	208	204	106	219	137	184	239
LOC111952090	262	238	246	197	205	220	248	232	196	164	179	184	274	271	314	238	171	233	247	285	217	203	210	212	214	212	264	225	197	187	208	271	280	198	181	126	202	302	267	195	133	133	263	190	99	175	138	143	248
LOC111955201	30	17	31	29	31	32	35	34	17	38	32	33	23	18	22	35	31	36	34	40	43	31	22	39	34	31	26	37	50	27	21	34	25	49	32	34	23	33	31	43	27	30	29	27	29	29	31	22	31
LOC111978072	82	61	50	36	56	63	72	58	44	45	37	51	91	72	87	52	57	51	76	62	69	53	41	45	48	45	51	48	57	49	59	62	64	84	53	53	57	60	69	58	38	48	74	59	27	61	53	52	58
LOC111953324	659	598	568	546	546	536	585	602	545	458	438	553	627	677	743	467	522	556	537	575	544	428	550	489	523	552	554	597	505	360	555	578	641	519	528	450	495	520	597	478	471	440	658	570	446	663	458	410	557
LOC111955439	23	20	15	19	19	32	21	19	27	19	33	24	21	41	28	26	25	20	15	20	25	19	21	23	26	14	30	24	32	18	29	24	25	17	17	14	21	17	29	29	25	37	21	20	34	26	19	16	18
LOC111951713	2135	1518	1389	2138	2263	2229	1384	1240	1107	1929	1831	1877	1891	1281	1651	2612	2893	3464	1291	1468	1961	2130	2393	1864	896	851	1559	2204	2006	1687	1222	1668	1591	1801	1581	1499	1509	1544	1393	1593	528	666	1455	948	550	2165	1216	1120	1341
LOC111953757	559	546	560	443	462	487	585	467	441	439	409	430	595	583	555	532	469	462	536	501	548	497	397	493	524	413	538	529	475	340	539	520	477	416	442	353	441	524	556	466	350	405	523	513	397	472	384	367	516
polg2	162	171	195	170	196	177	208	220	179	162	173	180	210	198	200	191	185	166	210	208	141	184	178	179	175	144	185	182	158	181	226	206	207	153	152	154	176	210	199	173	110	140	210	198	189	169	154	141	204
LOC111953611	1506	1759	1866	1885	1766	1630	1585	1807	1538	1696	1731	2033	1736	1590	1542	1636	1721	1880	1823	1768	1608	1816	1754	1731	1941	1318	1568	1558	1648	1466	1603	1708	1587	1863	1824	1610	1220	1811	1813	1916	1381	1676	1712	1764	1762	1638	1347	1566	1722
cep95	261	260	251	195	214	211	268	247	232	150	186	205	237	312	273	242	167	208	270	241	276	219	187	190	283	220	225	226	139	123	266	234	208	157	192	130	209	225	284	142	100	124	235	266	242	185	133	182	245
LOC111956240	9	3	4	4	3	6	3	7	8	6	5	4	5	5	1	8	2	5	6	3	1	4	1	6	4	2	7	3	7	5	4	6	2	0	4	7	2	6	11	4	3	5	8	4	5	2	2	4	1
LOC111954700	52	67	68	72	55	53	53	66	71	45	56	58	69	30	34	30	35	32	58	44	35	26	36	35	67	32	77	41	44	40	62	60	41	40	51	40	20	80	54	51	24	34	50	59	86	45	34	41	60
LOC111954782	76	70	72	74	63	63	70	75	78	58	71	70	92	92	76	73	73	78	69	68	80	57	76	54	83	53	57	78	69	57	63	89	62	68	58	42	54	87	84	53	50	54	62	69	90	55	41	51	79
LOC111951851	519	434	311	300	348	421	527	310	304	298	326	392	476	356	490	319	287	287	442	339	442	393	260	321	360	338	357	364	374	271	366	356	420	387	451	338	286	377	422	363	270	242	402	490	296	319	248	418	375
LOC111955855	89	92	103	92	121	122	73	122	86	121	96	98	101	100	108	79	108	117	95	104	123	89	102	134	74	72	102	85	114	116	66	106	90	112	120	105	66	102	109	105	113	104	92	90	74	97	72	91	108
LOC111952468	26	24	14	19	24	28	34	22	18	31	22	16	30	21	36	9	17	15	25	16	13	19	13	18	32	13	24	34	10	22	39	17	24	19	19	8	12	23	23	25	17	18	21	18	13	22	20	29	21
LOC111953171	470	274	388	383	323	334	337	372	286	267	273	393	517	400	452	352	401	351	387	435	458	416	369	379	338	336	334	409	369	281	401	385	392	405	392	340	287	329	489	430	420	369	360	393	360	423	323	377	384
LOC111955773	217	208	218	229	209	262	177	215	177	229	240	221	210	190	211	224	242	209	193	230	235	227	222	231	182	144	257	182	245	186	163	198	192	280	276	221	156	216	268	187	212	216	207	201	172	201	174	175	182
LOC111955633	31	14	20	99	80	74	14	27	16	63	83	82	23	5	8	47	127	113	26	28	11	92	101	101	12	14	15	97	79	104	33	33	22	78	79	83	10	20	23	116	153	105	17	14	24	109	99	86	25
LOC111954549	166	152	183	196	188	197	168	217	199	179	229	227	198	247	203	197	213	237	193	204	168	189	237	181	211	160	190	208	220	179	174	202	180	204	176	168	163	193	187	173	169	187	181	158	196	169	164	139	191
LOC111953935	130	109	91	174	151	171	119	110	84	117	107	130	125	83	98	125	122	125	111	120	175	128	128	135	100	76	109	161	181	123	89	166	117	177	160	135	72	115	119	130	142	161	111	83	62	126	108	112	118
LOC111952895	7	8	6	10	25	13	11	10	13	19	13	12	6	8	12	18	14	11	6	10	9	8	20	11	7	9	1	10	6	15	1	6	4	10	12	9	2	1	2	6	7	6	3	4	1	3	2	1	13
LOC111956181	0	0	1	0	1	0	0	0	1	0	0	1	0	0	0	0	0	0	0	0	0	1	0	0	0	0	0	0	0	0	0	0	1	0	0	1	0	0	0	0	0	0	1	0	1	0	1	0	0
LOC111955280	0	2	3	4	1	8	1	2	2	4	1	7	0	1	1	1	1	3	0	0	0	4	4	5	1	1	0	1	2	0	2	3	1	2	1	6	2	4	2	1	1	1	3	0	2	0	1	0	4
LOC111954872	1020	1108	1154	1048	1110	1063	998	1021	1000	823	945	914	1078	1004	819	1160	1094	1232	989	1005	928	1100	1238	914	1028	887	971	1084	902	817	1130	1108	1014	731	797	649	764	1075	972	972	687	681	1092	871	922	1099	815	700	1062
higd2a	359	477	503	512	507	469	479	445	533	385	469	440	500	563	462	587	463	591	433	449	382	493	605	518	482	385	469	550	343	402	518	519	452	329	385	319	374	514	451	409	314	323	496	385	522	474	419	391	464
LOC111955931	505	506	547	332	361	399	487	487	383	346	367	324	553	570	490	422	359	455	501	397	433	415	358	379	488	412	495	430	348	272	523	511	425	291	371	261	424	493	490	338	290	298	497	486	510	405	312	317	463
LOC111956012	264	216	129	178	186	207	286	179	155	172	187	196	225	225	244	189	137	127	238	187	280	232	126	156	202	174	179	233	247	170	207	209	228	254	245	219	132	189	258	187	141	135	170	240	112	181	135	167	173
LOC111955129	2	2	4	3	6	11	1	0	2	8	6	7	1	4	3	9	4	5	0	5	2	7	10	8	0	2	0	8	7	6	2	3	2	5	4	4	1	5	1	4	4	4	2	3	1	5	8	4	2
LOC111953447	1067	888	859	711	871	840	804	977	777	694	695	763	987	1158	1334	718	837	825	795	1049	1008	650	883	741	776	803	914	934	727	596	947	887	946	748	784	603	892	1005	1108	634	679	658	933	993	880	873	724	719	793
LOC111955358	26	19	34	20	31	30	26	26	26	22	18	37	20	31	25	36	46	27	18	29	24	28	32	30	25	30	32	21	36	17	17	33	34	32	27	22	26	35	37	20	20	32	26	29	19	24	14	19	32
LOC111952030	781	589	573	597	702	656	445	459	377	574	546	518	651	557	582	929	861	1046	536	561	745	676	765	531	347	429	607	724	719	578	517	551	539	534	528	486	597	553	486	570	212	330	540	434	252	608	372	350	451
LOC111953685	1848	1838	1801	1448	1512	1706	1836	1690	1452	1188	1374	1392	1966	1810	1880	1601	1462	1775	1911	1796	1926	1493	1435	1551	1685	1376	1782	1688	1288	977	1883	1756	1780	1101	1293	1029	1503	1777	1862	1460	1082	1124	1733	1694	1636	1608	1361	1223	1740
LOC111954118	2190	2431	2609	2301	2165	2338	2250	2312	2109	1698	2099	2204	2535	2187	1798	2296	2030	2221	2735	2296	2216	2394	2169	2262	2534	1793	2165	2161	1636	1452	2254	2423	2221	1703	1994	1649	1855	2407	2473	1721	1205	1156	2381	2328	2228	2078	1726	1812	2389
LOC111952278	246	222	216	147	134	179	188	235	195	134	182	200	223	240	234	186	158	183	172	201	215	163	146	158	190	176	215	127	126	142	194	239	215	145	179	125	165	209	261	125	111	126	207	262	260	165	158	168	212
LOC111952649	440	372	405	352	346	403	405	409	340	313	307	371	458	454	471	373	341	387	428	450	453	378	315	381	378	368	423	383	365	321	426	436	444	343	358	289	347	423	451	360	358	335	431	402	406	369	291	311	369
LOC111954467	26	28	34	25	40	39	39	35	31	29	34	39	38	36	30	29	46	32	28	45	37	32	37	30	25	27	31	24	33	40	25	32	38	41	32	28	24	30	30	36	30	32	31	36	26	33	22	16	32
LOC111954614	49	54	75	51	47	61	44	67	62	41	43	46	53	57	53	47	50	57	41	44	51	49	49	59	55	52	58	51	37	47	51	53	50	23	44	34	35	41	52	38	35	35	49	44	40	47	21	29	64
LOC111951952	702	537	376	457	544	589	791	466	531	443	514	487	614	483	668	508	333	331	639	482	540	506	347	453	542	483	531	552	514	275	501	571	605	506	560	508	376	532	601	474	342	373	580	680	382	461	349	479	504
LOC111956306	270	246	301	286	284	303	274	260	314	286	303	275	266	261	223	260	261	325	258	283	210	292	312	273	269	200	267	293	282	253	266	291	247	219	243	186	212	286	244	273	240	223	264	207	276	243	196	134	302
LOC111979578	0	0	0	1	0	0	0	0	0	0	0	0	0	0	0	0	1	0	0	0	0	1	0	0	0	0	1	0	0	0	0	0	0	0	0	0	0	0	0	0	0	0	0	0	0	0	0	0	0
LOC112081326	0	0	0	0	0	0	0	0	0	0	0	0	0	0	0	0	0	0	0	0	0	1	0	0	0	0	0	0	0	0	0	0	0	0	0	0	0	0	0	0	1	0	0	0	0	0	1	1	0
LOC111956399	338	298	292	335	281	309	294	261	225	289	254	239	342	334	332	299	270	338	265	250	335	274	303	288	259	225	245	284	269	223	299	307	270	280	311	219	258	278	329	283	216	267	276	272	215	321	238	238	273
LOC111956496	166	136	130	141	142	167	158	202	125	139	141	149	155	169	171	169	154	152	167	179	130	136	130	153	133	142	170	131	162	117	115	172	149	186	168	130	147	157	182	148	136	157	144	153	103	130	124	124	160
LOC111956702	932	1218	1107	2339	2220	1505	932	1382	1591	1968	2468	2930	817	1560	1759	2216	2851	3225	1113	1070	842	1830	2743	2052	827	955	931	2388	2146	1904	1096	1155	1080	2011	2373	1653	1946	1138	1040	2522	2548	2357	1605	740	864	2136	1592	1735	969
LOC111956622	101	83	98	111	138	135	69	76	99	75	118	104	96	105	97	109	116	96	85	72	76	74	118	120	69	96	94	91	96	98	91	95	70	87	97	73	61	93	101	95	88	112	74	83	82	102	81	79	116
LOC111956774	98	89	77	107	134	135	106	93	101	115	117	118	84	105	108	113	117	105	99	105	214	126	99	107	94	81	98	122	115	113	64	136	114	97	116	118	67	102	108	110	106	90	103	83	75	119	96	92	116
LOC111981192	0	0	0	0	0	0	0	0	0	0	0	0	0	0	0	0	0	0	0	0	0	0	0	0	0	0	0	1	0	0	0	0	0	0	0	0	0	0	0	0	0	0	0	0	0	0	0	0	0
LOC111956830	6	5	5	12	9	22	6	7	4	16	12	28	11	4	12	18	19	13	11	12	13	6	22	15	4	2	7	8	25	9	3	10	10	26	17	6	5	7	9	13	15	11	10	5	6	23	15	11	8
LOC111956909	409	346	282	373	370	301	343	378	442	350	309	510	332	496	595	296	406	342	308	307	496	323	405	308	269	294	253	395	542	310	343	328	424	487	494	374	358	372	371	573	567	525	412	359	326	435	288	385	301
LOC111957173	0	2	1	2	1	2	1	0	0	1	4	2	0	1	4	0	1	1	1	3	0	1	4	0	1	0	0	0	2	1	1	2	0	4	0	1	1	1	0	1	3	0	1	0	1	1	2	1	0
axin2	486	387	314	324	375	417	416	302	348	342	324	390	459	431	484	380	287	295	407	302	337	411	238	402	357	297	351	382	447	261	382	390	438	453	436	366	289	360	448	429	306	341	392	420	376	405	287	325	330
LOC111957256	77	85	71	155	204	214	99	98	115	179	233	226	111	42	53	76	217	103	102	68	49	62	245	58	82	37	53	180	269	196	96	88	69	217	227	189	50	88	63	107	267	260	113	36	95	199	150	99	96
LOC111957355	0	1	0	4	4	3	4	6	1	2	1	5	0	3	2	3	1	0	0	5	1	1	2	0	1	0	1	1	2	2	2	2	0	2	3	0	0	0	2	0	1	4	0	1	4	3	4	0	1
LOC111957424	224	166	120	192	166	216	203	160	95	179	179	206	181	105	167	172	153	178	165	157	186	190	157	175	143	103	141	220	225	168	157	197	198	231	262	179	112	132	179	215	170	171	178	191	61	247	200	216	128
LOC111957559	20	14	13	20	21	27	19	17	9	36	33	30	5	29	40	30	20	30	13	23	18	22	19	23	8	14	15	17	36	17	15	17	13	38	29	29	12	15	15	12	21	35	12	17	13	17	28	20	15
LOC111964574	7	8	9	7	9	8	5	11	6	8	7	12	12	11	4	11	10	7	4	6	11	10	9	7	7	7	4	12	6	3	9	6	6	6	4	9	8	7	2	7	6	5	6	1	12	9	4	1	7
LOC111957640	977	640	863	1660	1675	1347	1138	1033	985	1681	1829	1661	1025	468	447	1399	1299	984	976	985	599	1614	1915	1887	913	561	872	1738	1643	1581	1021	1012	886	1727	1437	1432	357	1102	924	1645	1472	1624	876	755	867	1673	1517	1288	1161
LOC111950126	1921	1542	1169	1108	1154	1346	1837	1109	1227	1090	1130	1255	1742	1729	1817	1242	977	1115	1539	1118	1538	1262	1088	1131	1527	1239	1326	1416	1186	818	1671	1338	1541	1157	1437	980	1237	1283	1557	1305	1088	1068	1428	1703	1504	1343	964	1143	1244
LOC111957776	2734	3235	3480	2434	2611	2529	3122	2871	3639	2097	2599	2140	3049	3228	2605	3560	2347	3020	3170	2715	2645	2445	3240	2280	2964	2409	3098	2720	1761	1902	3243	3109	2729	1555	1805	1293	2623	3208	2905	2134	1440	1480	2821	2280	2757	2392	1725	1546	3355
LOC111950810	331	291	309	276	312	328	316	349	270	260	241	281	310	329	422	265	291	340	304	360	369	276	260	289	303	290	347	276	315	211	309	346	368	294	315	231	279	324	314	326	289	286	340	284	318	299	206	222	290
LOC111957849	749	759	823	506	543	680	828	641	642	468	470	493	796	936	845	632	523	612	772	646	706	572	477	607	749	524	787	630	472	411	764	746	714	371	440	370	699	768	766	494	421	476	707	661	658	590	426	436	775
trnas-aga	0	0	0	0	0	0	0	0	0	0	0	0	0	1	0	0	0	0	0	0	0	0	0	0	0	0	0	0	0	0	0	1	0	0	0	0	0	0	1	0	0	0	0	0	0	0	0	0	0
LOC111958004	1245	1131	784	607	811	897	1140	938	871	637	756	833	1030	1046	1189	704	691	738	1043	922	1186	788	729	809	948	901	927	811	715	600	878	958	1045	874	887	718	800	965	1127	638	585	634	915	1260	820	710	603	832	900
LOC111958088	84	86	64	45	48	37	116	72	47	53	40	52	73	110	126	36	41	48	87	86	88	36	33	39	76	72	99	33	47	46	77	96	90	52	37	51	66	71	104	41	38	36	73	74	25	51	35	46	55
trnar-ccg	0	0	0	0	0	0	0	0	0	0	0	0	0	0	0	0	0	0	0	0	0	0	0	0	1	0	0	0	0	0	0	0	0	0	0	0	1	0	0	0	0	0	0	0	0	0	0	0	0
LOC111958178	2008	2330	2344	1253	1242	1656	2118	1900	1849	832	1125	1077	2400	2426	2152	1572	1267	1837	2241	1923	1781	1293	1182	1393	1950	1872	2387	1521	850	715	2188	1866	1947	695	873	713	1938	2273	2282	932	658	629	1910	2009	2546	1490	1176	1123	2027
LOC111970996	2	2	5	2	1	0	2	1	3	1	1	3	1	2	1	0	0	2	5	1	3	1	2	1	2	0	0	3	1	1	1	0	2	1	0	1	1	1	4	0	0	0	4	1	0	0	0	2	5
LOC111971202	1	1	0	0	0	1	0	0	1	0	0	0	0	1	0	0	0	0	2	0	1	0	0	0	0	0	1	0	0	0	0	0	1	0	0	0	0	0	3	1	0	0	3	1	0	0	0	0	2
LOC111971196	6	4	10	0	5	5	2	6	5	6	5	13	7	2	2	7	9	10	2	10	8	7	13	5	7	6	5	4	4	8	7	8	4	1	4	5	5	7	14	4	5	2	8	14	9	13	4	2	6
lg1h1orf100	2	4	4	0	2	2	5	2	3	4	2	4	5	1	1	6	8	3	3	2	2	3	0	2	1	5	4	4	6	4	6	8	3	2	4	1	1	1	3	5	3	6	4	1	7	8	1	4	4
LOC111958430	434	453	418	429	488	507	472	453	425	399	430	446	380	406	398	458	430	416	426	475	547	439	322	453	470	400	449	405	401	310	388	471	447	388	435	377	303	453	471	370	305	318	404	447	461	347	288	347	445
LOC111958252	375	383	442	301	288	372	317	396	269	214	301	266	417	437	435	344	309	406	384	429	372	303	334	347	374	312	411	298	266	234	346	408	414	247	282	181	344	454	465	275	200	209	381	413	422	328	280	284	338
LOC111958347	5924	6816	6745	4628	4630	5328	6641	5778	5538	3546	4423	4154	6922	6912	6361	5796	4693	5341	6369	5900	5980	5096	4592	5034	6150	5224	6407	5204	4160	3773	6420	6186	5582	3393	3589	3059	5375	6552	6278	4362	3460	3757	5845	5339	5644	4485	3806	3594	6614
LOC111951623	43	48	33	22	23	30	57	21	35	16	20	27	32	87	40	31	31	36	49	29	40	24	31	34	40	50	18	38	13	9	51	49	24	6	18	13	36	49	50	17	10	14	42	46	38	37	32	20	34
xpo1	1621	1609	1412	946	928	1202	1562	1246	1159	750	868	915	1634	1965	2123	1152	939	1034	1537	1211	1843	987	879	1101	1298	1276	1509	1034	717	579	1408	1417	1434	660	822	670	1324	1515	1656	782	474	462	1363	1628	1368	1018	841	917	1319
LOC111971159	0	2	0	0	2	0	2	1	1	1	2	1	2	1	1	0	0	0	0	2	1	0	0	0	0	1	0	1	0	3	1	0	1	2	0	0	2	0	1	1	0	0	0	0	4	0	2	0	0
LOC112081179	0	0	0	0	0	0	3	1	0	0	0	0	0	0	0	0	0	0	0	0	2	0	0	0	1	0	0	0	0	1	0	0	0	0	1	0	0	0	0	0	0	0	0	0	0	0	0	0	0
LOC111971118	0	0	0	0	0	0	0	0	0	0	0	0	0	0	0	0	0	0	0	1	0	0	0	0	0	1	0	0	0	0	0	0	0	0	0	0	0	0	0	0	0	0	0	0	0	0	0	0	0
LOC111958686	1025	762	504	438	546	654	854	646	551	556	507	578	799	675	769	468	413	550	716	554	768	575	439	583	642	603	643	588	553	391	735	647	773	601	638	533	509	638	817	610	449	464	656	927	671	594	442	587	607
LOC112081177	0	0	2	0	0	0	0	0	0	1	0	0	0	0	0	0	0	0	0	0	1	0	0	0	0	0	0	0	0	0	0	2	1	2	0	0	0	0	0	0	0	1	0	0	0	0	0	0	0
LOC112081180	0	0	0	0	0	0	0	0	0	0	0	0	0	0	0	0	0	0	0	1	0	1	0	0	0	0	1	0	0	0	0	0	0	0	0	0	0	0	1	0	0	0	0	0	0	0	0	0	1
LOC111958773	17	3	19	26	40	11	35	14	10	41	30	14	22	31	18	23	21	49	22	24	26	47	19	35	4	11	26	26	26	15	24	17	16	32	34	35	14	31	28	45	33	50	21	29	21	54	36	51	18
LOC111952381	23	1	13	14	31	10	26	12	3	17	15	8	22	26	22	19	17	28	17	21	13	18	16	17	0	6	12	14	14	15	16	7	16	28	22	24	9	27	26	11	10	9	11	21	6	33	32	28	12
LOC111958848	2	0	2	3	2	0	2	2	3	3	7	2	2	2	5	2	4	2	1	6	2	2	7	3	0	2	1	5	3	1	2	2	0	3	2	5	0	1	0	1	2	1	1	2	2	2	5	7	1
LOC111958957	373	436	424	386	435	425	331	383	479	349	346	394	387	423	364	392	373	358	419	322	352	311	353	353	470	278	384	404	368	335	431	440	430	328	314	254	308	391	331	354	312	298	430	272	369	346	247	195	400
LOC111959039	37	39	41	37	53	47	35	42	34	37	41	47	40	52	42	56	45	54	42	43	20	43	32	42	20	16	25	42	44	37	31	51	35	38	43	30	18	31	46	41	43	33	42	40	23	41	42	25	38
LOC111964951	2	0	0	1	0	1	0	0	0	1	0	0	0	0	0	0	0	0	0	0	1	0	0	0	0	0	0	1	0	1	0	0	0	0	0	0	0	1	1	0	0	0	4	0	1	0	0	0	0
LOC111959166	667	695	677	576	681	601	615	503	859	499	661	702	627	908	759	596	511	397	700	624	747	565	345	555	650	566	564	504	662	508	562	681	635	763	630	571	529	625	585	548	542	587	543	658	757	444	378	435	730
LOC111959442	2272	2391	2781	2586	2939	3090	2799	2522	2477	2032	2594	2374	2733	2143	2040	3044	2654	2618	2683	2296	2505	2598	2934	2570	2434	2014	2501	2795	2063	2106	2377	2533	2138	1928	2179	2068	1825	2587	2267	1756	1835	1859	2262	1903	2544	2266	2015	1972	2651
LOC111959554	4	8	7	9	8	11	8	13	8	5	8	13	6	8	5	8	15	10	8	10	4	12	6	5	12	5	6	5	4	6	2	9	9	7	4	5	5	8	10	6	6	8	8	7	5	5	5	7	11
LOC111959313	333	311	317	556	537	567	356	403	266	582	663	534	367	214	184	428	511	273	300	286	179	514	694	546	318	220	291	509	487	480	332	364	348	511	534	587	150	366	285	410	594	674	269	221	256	571	520	364	441
LOC111953104	219	237	245	177	191	239	202	252	234	146	226	243	226	246	266	206	226	259	242	252	222	209	236	269	171	224	227	195	157	176	227	241	261	211	196	181	189	235	259	151	193	169	242	277	310	216	225	244	209
LOC111959656	1239	1268	1315	1172	1304	1316	1378	1212	1294	1082	1115	1165	1235	1265	1250	1362	1218	1447	1323	1215	1398	1312	1228	1204	1302	1016	1129	1371	1025	826	1417	1228	1203	942	1021	777	1167	1313	1171	1091	739	772	1237	1110	1231	1254	994	934	1229
LOC111959725	1382	1281	1251	1107	1123	1237	1450	1166	1135	1143	1056	1114	1339	1585	1410	1271	1135	1150	1430	1199	1606	1248	1009	1132	1230	1116	1256	1222	1248	1056	1462	1334	1308	1153	1070	921	1104	1189	1327	1302	1095	1181	1259	1302	1209	1114	946	946	1319
LOC111959980	990	1019	1051	720	615	798	1024	935	666	719	560	600	1136	1301	1366	848	707	809	996	825	759	653	649	668	887	850	1048	807	757	673	1086	948	931	771	676	605	819	1002	1144	806	652	774	1096	967	889	772	592	624	877
LOC111960108	167	207	161	112	135	128	171	166	182	96	112	92	210	233	192	145	156	173	212	167	155	105	109	104	182	151	168	123	115	98	171	152	146	83	89	81	139	173	169	118	76	87	173	153	168	105	87	86	146
LOC111960213	3205	3006	3119	4768	5208	4790	3540	3407	3055	4954	5161	4879	3225	2597	2365	4844	4349	4071	3156	3283	2692	5393	5544	5575	3191	2193	3202	5196	4768	4370	3229	3495	3263	5040	4771	3850	2113	3249	3033	5286	4569	4731	3093	2556	2865	5054	4331	3856	3655
LOC111960284	348	348	390	574	650	576	486	436	492	554	617	526	388	282	214	611	532	522	367	398	381	660	633	538	355	253	311	522	531	601	318	439	404	560	492	486	266	390	300	490	489	481	381	248	396	444	316	352	492
LOC111965022	45	35	24	45	53	56	46	43	43	57	65	50	37	28	36	51	62	54	41	37	44	51	58	43	48	38	46	48	85	72	28	53	45	71	50	39	18	54	45	62	53	55	39	35	18	42	30	27	46
LOC111965142	14	15	17	20	14	14	13	17	20	8	17	9	15	15	16	19	10	9	17	20	18	13	13	13	10	16	18	17	5	10	18	18	20	15	16	12	13	20	16	12	11	7	22	12	6	10	11	4	24
LOC111960355	131	154	114	156	151	147	131	154	116	162	145	136	150	126	92	126	145	114	154	151	139	140	116	138	111	100	111	133	176	151	103	129	121	214	158	133	73	130	119	153	138	152	129	127	74	106	110	114	167
nid1	1495	1056	721	785	733	984	1408	990	693	892	656	932	1399	1130	1234	981	765	726	1371	877	950	1190	783	901	1112	949	1080	1092	1330	850	1441	1163	1237	1105	1315	878	887	953	1276	1153	978	1040	1218	1366	970	1082	1069	1182	999
LOC111960492	4	2	0	1	3	7	1	2	1	4	8	4	5	1	3	1	3	0	1	3	0	1	10	4	1	1	0	10	7	6	0	2	1	9	6	3	1	5	7	3	12	4	0	1	2	5	9	3	4
tbce	349	288	398	311	328	348	317	360	331	273	332	314	397	393	359	333	310	373	364	344	382	305	336	339	345	310	372	307	280	266	286	396	318	237	297	268	278	432	361	269	271	275	322	351	372	254	269	259	378
rbm34	1782	2439	2449	1481	1485	1631	2103	2119	1953	1241	1463	1317	2205	2811	2184	1948	1730	2090	2379	1988	1967	1607	1794	1577	2245	1691	2222	1633	1319	1316	2369	2124	1881	1067	1168	985	1918	2285	2204	1476	1109	1253	2000	1775	2138	1642	1298	1179	2236
LOC111960523	354	396	423	391	360	416	385	349	383	307	418	290	321	366	291	421	314	365	396	339	308	357	385	404	387	281	360	398	231	215	415	349	339	238	260	176	274	372	279	337	288	285	383	253	412	379	251	186	365
LOC111960531	1	2	0	1	2	4	3	4	0	2	1	3	1	2	2	0	2	2	2	3	2	1	0	1	1	2	0	2	0	1	1	0	2	2	1	2	2	0	3	2	4	2	3	2	1	4	1	0	0
LOC111960539	170	149	141	149	156	169	190	144	103	174	146	152	169	178	184	147	114	129	175	116	217	170	114	175	141	145	158	185	183	145	156	162	151	165	162	136	149	135	166	186	174	184	177	148	103	177	99	148	165
LOC111971021	0	0	0	0	0	0	0	0	0	0	0	0	0	0	0	0	0	0	0	0	0	0	0	0	0	0	0	0	0	0	0	0	0	0	0	0	0	0	0	0	0	0	0	0	0	0	0	0	0
LOC111965194	4	12	11	5	3	2	6	6	5	4	1	0	3	7	7	5	3	2	8	14	7	6	2	6	10	6	6	2	1	5	8	3	6	1	2	0	6	6	5	2	8	7	2	8	7	1	3	6	11
LOC111960546	510	470	439	535	511	520	430	424	462	530	454	557	494	527	629	508	558	544	465	464	531	540	510	553	452	407	463	546	584	437	452	458	470	595	578	489	461	452	529	530	540	559	491	518	434	548	409	469	409
LOC111960558	1372	879	671	758	1278	704	1599	1426	1165	962	810	1222	1359	750	1342	530	953	770	759	1094	962	880	1127	756	1711	1141	929	1296	1165	739	1380	1043	1120	948	1181	872	619	1142	1401	1341	1270	1155	1428	1456	1045	1413	1040	1002	1140
LOC111960567	97	119	117	147	173	189	115	106	142	139	171	188	107	219	123	205	177	232	51	99	687	124	149	127	97	81	114	163	83	133	111	112	113	91	107	91	108	119	107	121	116	103	107	81	88	183	130	99	107
LOC111960573	229	269	351	226	254	239	262	293	377	197	289	271	283	332	252	306	233	256	285	250	232	252	263	236	279	216	250	255	246	240	314	299	257	173	179	151	227	304	239	234	236	238	289	173	345	269	171	164	291
LOC111960581	494	493	471	516	492	470	490	496	479	424	482	506	518	567	539	459	483	490	459	432	490	448	445	514	460	392	444	537	503	426	528	514	481	481	517	371	432	506	454	540	442	503	518	428	406	508	373	351	479
LOC111960592	82	82	84	89	102	116	69	61	75	83	84	87	96	68	71	107	87	131	87	68	53	87	73	112	79	71	69	108	124	95	85	90	72	97	70	68	63	95	77	92	97	115	87	70	63	89	74	58	87
LOC111960602	466	476	399	317	247	358	462	392	449	287	303	342	448	587	729	328	334	359	440	455	636	292	308	327	373	438	459	308	382	240	413	438	555	350	400	275	356	501	504	329	249	301	477	497	418	290	219	284	428
LOC111965346	0	0	0	1	0	0	0	0	0	1	0	0	1	0	0	0	1	1	0	0	0	0	1	0	1	1	0	0	0	0	0	0	0	1	1	0	0	0	1	0	1	0	0	0	0	0	0	0	0
LOC111960623	286	311	276	279	265	320	253	317	336	281	296	427	318	264	384	304	435	352	303	296	437	340	344	289	290	221	261	276	612	516	237	349	359	565	376	380	241	338	271	670	636	922	366	246	203	307	260	283	304
LOC111960633	11	15	17	23	14	21	17	21	16	25	14	17	16	8	21	12	16	19	15	22	14	18	23	16	15	13	18	11	32	21	9	20	21	16	23	10	14	10	19	9	23	23	13	13	18	16	5	11	22
LOC111960638	262	243	225	256	225	265	247	264	203	249	236	214	288	224	245	311	294	311	273	248	187	308	346	283	198	159	248	363	296	215	253	289	244	249	218	208	222	279	272	278	167	156	262	210	57	284	226	199	224
LOC111965573	1	1	0	2	2	0	0	1	0	0	1	0	0	0	1	0	1	1	0	0	1	2	0	0	0	0	1	0	0	1	0	0	0	0	0	0	0	1	0	0	0	1	0	0	0	1	0	0	1
LOC111960643	762	669	585	430	500	553	769	631	565	398	414	515	675	740	836	503	445	503	698	594	761	535	438	518	689	570	685	456	479	326	709	649	662	442	386	408	579	595	671	514	404	389	618	691	631	522	408	396	603
mark1	371	319	288	318	292	346	329	292	242	262	322	286	360	379	358	288	269	285	350	334	440	285	218	312	353	315	310	296	323	250	315	335	334	353	304	285	273	325	385	259	288	306	336	396	391	238	216	284	322
LOC112067780	0	0	0	0	2	1	0	1	2	1	0	0	0	1	0	0	0	0	0	0	0	0	0	2	1	0	0	1	1	1	1	1	0	1	0	1	1	2	0	2	1	1	0	1	0	0	0	1	0
LOC111960667	17	33	8	7	5	3	25	34	43	4	9	6	9	12	22	6	6	6	14	19	4	11	9	6	41	30	6	4	1	8	19	2	17	2	5	2	20	46	14	3	3	6	20	29	10	5	3	1	13
LOC111960656	49	49	48	25	36	38	47	55	50	30	30	26	48	60	39	50	28	45	42	54	29	27	29	38	58	40	57	41	32	35	68	39	48	20	32	23	37	54	52	31	27	10	36	62	49	43	29	30	47
LOC111960676	216	205	163	209	200	202	216	158	166	218	223	247	173	159	150	190	197	159	180	161	204	213	135	219	201	170	160	195	249	165	179	169	180	279	268	183	115	169	187	229	225	236	201	196	202	161	153	154	153
LOC111960687	7	7	5	10	9	9	7	6	6	11	10	9	9	10	6	6	8	4	11	3	9	4	4	13	1	5	5	11	4	9	7	12	5	8	12	7	2	4	3	10	7	2	7	8	8	7	9	8	11
LOC111960694	9	1	3	11	4	8	5	5	7	2	5	4	4	6	0	5	4	7	5	11	2	8	9	14	7	0	9	2	4	4	3	6	4	8	4	3	4	4	6	2	8	6	4	3	9	8	6	6	6
LOC111960692	138	141	124	112	110	147	139	175	109	124	140	133	146	140	151	123	147	124	147	131	128	131	149	109	120	107	135	114	132	133	106	154	150	147	108	118	123	145	165	124	99	119	129	111	113	141	119	111	134
LOC111965636	17	9	8	23	36	30	18	31	15	43	34	35	23	9	9	18	28	18	15	22	2	29	35	55	8	19	24	29	36	32	14	24	26	52	32	35	7	11	21	28	31	21	13	12	2	45	28	25	17
LOC111960704	98	89	65	117	129	123	103	99	103	122	132	119	86	72	44	89	104	62	92	89	108	111	58	102	89	77	74	102	89	91	75	68	91	144	139	120	52	72	99	81	77	91	94	89	73	79	60	116	96
LOC111960746	17	15	17	37	45	45	9	29	26	24	28	39	16	11	16	32	32	29	17	21	14	44	40	23	19	11	15	14	37	30	21	23	22	43	44	37	11	13	12	16	21	25	17	26	9	28	27	36	18
LOC111957031	293	252	165	208	231	263	317	247	206	197	206	268	301	271	297	229	171	173	314	228	257	239	204	216	222	184	238	220	221	156	249	237	292	287	263	222	182	249	246	230	159	168	243	299	152	221	164	234	225
LOC111960975	408	377	337	327	329	353	422	364	332	341	332	314	346	431	433	347	369	338	360	479	401	353	330	327	372	324	398	331	362	271	305	427	408	366	324	273	319	371	420	291	299	283	329	410	250	300	245	269	380
LOC111960799	235	225	214	207	226	254	251	214	179	179	230	253	241	218	216	235	190	171	224	221	273	221	162	242	215	182	202	235	218	185	190	235	201	231	234	183	187	235	249	198	142	197	205	224	136	208	162	188	189
LOC111960954	205	201	221	244	228	272	201	230	177	220	220	225	222	234	228	258	214	235	228	233	203	251	221	246	181	169	209	229	232	203	182	212	213	264	259	198	160	209	218	197	210	195	185	211	194	190	144	193	208
rbbp9	298	344	308	309	285	323	341	318	350	312	348	330	344	296	286	382	325	299	336	348	315	286	436	287	334	245	318	354	324	310	279	335	253	254	255	242	241	360	293	320	271	351	287	230	302	294	209	203	321
polr3f	222	281	355	230	286	263	266	258	336	208	242	217	279	314	238	314	266	285	284	250	199	235	338	210	285	205	250	258	212	227	290	262	234	189	212	188	239	306	218	247	167	231	282	208	263	244	183	151	303
dzank1	54	59	60	23	50	49	37	71	57	28	36	32	77	100	126	44	47	60	66	96	78	32	45	42	47	50	51	49	31	30	58	67	66	22	37	29	69	73	72	34	19	26	51	81	56	39	34	44	54
LOC111960879	214	208	198	145	167	169	197	198	191	135	145	175	224	236	213	176	156	182	195	209	172	167	169	173	214	167	216	166	157	133	210	193	196	146	158	132	175	223	194	163	159	187	208	216	213	150	121	133	205
pet117	41	43	49	46	50	34	31	36	34	25	49	43	44	53	40	43	52	53	45	40	33	41	41	38	34	50	43	41	38	32	35	50	41	31	36	36	39	45	45	29	36	33	42	40	29	28	29	38	41
LOC111960786	1530	1410	857	863	1099	1518	1655	1512	1257	1197	1412	1657	1635	1193	915	1311	1555	1865	1780	1437	1063	1230	1429	1396	1418	1221	1365	1750	986	1011	1849	1791	1875	1420	1493	1204	1094	1319	1532	1314	1065	1054	1840	1367	1317	1678	1408	1326	1449
mtif2	372	439	465	333	379	416	402	393	356	284	343	332	422	453	424	457	366	477	448	365	376	382	409	408	428	390	419	418	337	298	430	447	386	286	287	240	342	426	419	348	240	260	406	372	375	361	330	289	402
LOC111957822	3	0	2	1	0	0	0	2	1	1	0	1	2	3	1	2	1	2	2	0	0	0	0	1	0	0	1	1	1	0	1	0	0	0	3	1	1	0	1	0	0	2	0	0	0	0	0	0	1
LOC111960770	317	291	244	291	318	369	308	348	227	279	357	346	297	302	338	256	227	277	304	304	376	326	244	363	241	255	319	313	284	244	255	294	298	344	337	283	217	275	348	262	236	252	286	329	185	238	240	321	312
LOC111960755	3153	2320	1934	1941	2106	2506	2969	2191	1730	2141	1827	2136	2712	2295	2598	1882	1799	1727	2595	2370	3085	2518	1557	2191	2524	2166	2554	2466	2532	1640	2734	2259	2701	2335	2437	2048	1660	2062	2834	2451	2195	2196	2446	2916	2322	2507	1875	2246	2061
lg1h2orf73	5	9	9	4	3	6	11	7	6	2	4	0	10	7	7	9	6	5	6	5	6	3	3	5	3	3	6	3	3	4	10	9	4	6	5	6	4	12	12	4	5	7	5	9	6	1	2	1	6
acyp2	55	48	51	70	92	58	58	64	77	81	112	91	69	96	61	85	49	84	44	48	43	61	79	97	69	42	46	75	54	73	49	53	43	62	58	58	42	67	44	87	63	61	64	32	71	69	74	54	62
bdh2	1131	1350	1462	1086	1256	1185	1255	1145	1717	789	1117	1104	1339	1709	1250	1386	995	1299	1295	1250	1186	937	1308	1121	1383	1054	1415	1264	921	969	1331	1419	1324	681	769	647	1160	1422	1236	1080	832	909	1293	901	1394	1092	848	718	1433
cfap58	44	54	52	42	32	42	40	67	63	34	34	24	57	89	62	58	39	46	60	44	51	44	46	39	50	48	36	28	35	33	44	56	59	34	39	22	49	49	55	34	25	41	46	43	51	41	22	25	44
aars2	226	173	194	167	155	180	201	208	183	138	168	174	224	261	217	179	171	195	221	224	190	143	149	172	211	175	217	151	168	116	181	239	189	158	169	112	159	207	237	140	150	139	234	207	195	178	150	151	214
LOC111960924	97	40	46	49	39	46	35	47	29	51	38	29	37	82	65	52	54	56	44	52	42	53	68	51	33	29	42	53	54	54	45	64	65	52	53	31	38	31	52	51	38	64	59	88	17	94	92	53	39
LOC111960936	176	356	353	456	388	494	405	390	367	400	371	408	333	286	363	428	535	427	389	313	182	313	445	388	398	199	299	376	400	362	356	346	427	376	349	270	317	361	348	469	297	419	434	131	272	263	197	177	377
LOC111960900	185	255	328	245	274	267	234	276	271	198	248	264	257	341	376	227	207	279	288	308	477	236	214	255	241	238	257	182	273	247	215	252	278	237	240	236	289	239	321	246	242	232	265	211	230	185	138	176	275
sde2	884	1076	1193	821	795	888	965	994	1195	669	831	823	1055	1198	1105	1023	885	1015	764	1003	1018	782	1004	836	1006	659	1013	609	661	741	1053	1061	977	590	579	539	977	1085	960	738	560	631	1047	629	777	693	531	475	1048
LOC111961145	86	118	151	145	132	102	119	130	140	82	105	141	87	194	183	112	118	100	121	132	202	124	118	89	111	93	158	95	146	122	166	102	149	138	114	88	110	144	130	135	121	146	122	105	178	94	53	72	136
LOC111961060	291	372	368	363	385	359	372	304	458	298	375	364	342	382	358	455	307	368	298	288	310	378	480	355	373	202	292	293	261	319	365	383	314	270	278	222	311	354	280	338	287	360	316	231	379	315	249	184	348
LOC111958653	34	25	30	17	20	32	37	15	24	14	22	11	39	32	35	24	29	33	12	33	40	18	21	39	17	12	26	23	12	23	22	33	24	12	14	17	40	29	26	26	12	18	18	24	6	23	16	15	35
tmem63b	220	239	121	263	236	209	243	178	142	206	195	313	164	148	223	163	178	152	209	192	171	249	242	237	257	161	147	206	247	109	147	134	179	244	306	151	202	159	206	296	301	272	203	267	87	268	176	243	154
LOC111960985	136	187	132	98	113	156	85	193	184	135	124	161	199	131	216	97	215	162	217	262	254	202	188	256	196	211	276	179	182	191	184	93	198	256	220	139	108	208	400	191	235	218	191	204	204	128	171	62	205
LOC111960993	16	11	16	24	50	33	18	21	12	31	34	23	18	20	14	27	25	14	12	17	13	7	51	5	22	12	12	50	12	26	15	30	29	22	34	26	10	24	21	6	38	23	27	19	12	58	34	11	17
LOC111961049	77	63	72	68	53	51	65	66	61	62	54	55	84	79	77	52	43	56	85	74	69	73	64	54	66	65	69	61	57	45	97	54	52	71	65	56	58	64	63	63	69	51	65	83	101	62	53	58	57
gemin6	243	301	348	225	282	243	270	258	326	212	247	228	245	346	268	277	241	330	289	256	239	235	305	211	286	239	272	274	214	205	297	269	235	173	163	145	252	298	244	195	162	186	284	234	286	231	197	146	311
srsf7	421	481	497	411	436	455	433	525	512	352	412	419	463	368	317	475	420	438	456	443	457	400	500	470	555	423	535	413	362	360	453	502	449	309	338	318	344	450	477	366	371	418	467	413	555	411	404	345	493
LOC111961192	35	35	50	108	139	111	72	56	48	91	93	97	39	33	45	70	68	55	54	56	56	121	47	89	54	31	38	82	82	71	44	37	48	87	100	92	19	49	55	67	69	97	44	25	33	68	57	80	49
LOC111961204	335	374	368	326	317	369	335	371	277	270	296	303	365	368	412	313	312	336	375	404	353	322	273	300	367	306	362	298	327	269	334	334	349	322	323	277	287	346	397	259	318	277	367	392	371	291	265	305	357
LOC111961223	1512	1639	1822	1133	1201	1495	1650	1492	1394	894	1062	1028	1756	1700	1424	1337	1102	1465	1654	1479	1411	1168	1186	1210	1588	1289	1639	1272	968	863	1701	1627	1520	798	948	815	1352	1644	1567	1050	830	976	1382	1409	1589	1228	917	918	1567
LOC111971123	1	0	0	0	1	1	1	0	2	0	1	0	0	0	3	0	0	0	0	2	0	0	1	2	2	1	1	0	1	0	1	1	1	0	0	0	1	2	1	0	1	0	0	1	2	0	0	0	0
LOC111971137	0	1	7	1	2	0	2	10	2	1	1	7	8	6	2	2	2	5	2	2	2	4	5	2	7	4	10	1	1	3	4	2	5	2	2	2	3	5	4	3	1	5	3	5	8	1	0	3	5
LOC111971144	0	1	1	3	0	1	0	0	2	1	0	2	2	2	2	1	1	1	3	1	0	2	0	0	0	0	0	1	2	0	0	3	1	0	1	0	1	2	3	0	0	0	1	1	1	0	1	1	4
LOC111971129	5	11	5	1	3	5	3	7	4	5	3	5	3	4	4	5	2	7	4	1	1	5	5	4	9	3	4	0	3	6	3	5	10	4	5	3	5	3	5	2	1	1	2	4	6	4	4	2	1
LOC111961227	338	293	254	236	230	248	363	318	212	275	225	287	344	329	296	307	273	246	287	275	263	288	265	239	276	255	286	248	265	241	244	279	269	339	322	230	212	270	330	307	231	254	310	274	171	279	239	223	307
LOC111961238	16	6	6	34	25	35	13	10	9	29	38	36	9	12	4	28	31	33	15	4	0	35	27	34	7	2	8	37	23	24	4	10	10	41	23	28	7	8	2	23	19	13	12	5	0	18	16	22	8
LOC111961241	255	221	187	199	230	187	243	216	192	192	191	216	230	187	295	140	212	215	204	177	237	196	200	192	239	193	195	218	244	170	228	207	212	278	227	215	154	166	258	266	212	237	224	314	206	249	172	226	188
LOC111961250	1836	2048	2159	1468	1625	1683	1789	1917	1982	1436	1485	1450	2059	2331	2060	1925	1606	1959	2063	1831	1830	1596	1693	1516	1911	1553	2049	1570	1384	1314	1863	2073	1878	1316	1250	981	1711	2245	1948	1454	1054	1271	1862	1544	1471	1541	1203	1161	2048
LOC111961284	55	64	60	138	115	123	65	59	76	128	127	149	64	34	25	104	142	146	85	60	41	124	107	150	52	51	92	134	152	120	68	69	65	131	97	103	42	71	64	100	103	141	53	52	48	114	97	93	77
mmp24	93	86	66	110	131	145	85	78	89	112	124	121	56	49	52	107	109	104	76	111	113	140	83	134	95	75	71	99	133	93	61	71	97	151	128	126	49	71	90	115	113	128	67	102	84	80	100	114	107
LOC111961304	1301	1450	1690	1099	1238	1176	1380	1334	1811	811	1189	1060	1511	1929	1518	1431	1116	1606	1606	1272	1245	1055	1330	1053	1185	1155	1517	1222	793	929	1646	1567	1407	655	838	614	1347	1581	1418	986	767	883	1461	1188	1654	1214	855	825	1485
LOC111961330	652	699	763	816	840	760	663	701	762	635	790	800	694	863	626	692	603	806	611	662	654	601	924	726	710	544	719	767	707	620	742	779	684	466	592	468	642	788	648	681	629	647	728	507	635	769	547	471	740
LOC111961339	424	416	447	418	383	414	420	463	439	425	413	443	418	476	373	404	436	502	470	365	470	435	516	399	408	348	450	463	457	377	475	470	411	387	357	311	316	488	386	456	409	453	439	375	422	483	363	324	455
LOC111961349	16	21	5	12	12	18	19	15	13	22	35	20	24	18	0	9	2	20	24	20	11	5	15	10	10	6	15	16	21	12	9	33	26	21	28	27	17	24	28	2	5	5	20	12	8	26	9	9	19
LOC111961354	6203	6431	5997	5435	5593	5595	5916	6040	5905	4957	5201	5166	6257	6324	6611	5307	5228	6660	6317	5840	6127	5377	5490	5298	6191	4827	6118	5687	5321	4384	6279	5927	5945	4636	4851	3811	5721	6397	6239	5168	4087	3734	5927	5547	4235	5762	4425	4205	5857
LOC111961375	151	113	89	74	90	106	128	119	96	76	99	83	114	102	118	98	82	74	108	114	129	97	76	98	95	98	118	114	90	75	113	85	125	94	72	78	82	120	129	80	74	69	81	116	64	90	67	83	105
LOC111960212	0	0	1	0	5	1	1	0	0	0	3	5	0	0	0	4	2	0	3	0	0	1	3	4	1	1	2	2	4	4	0	1	1	3	1	2	0	0	0	2	2	1	0	0	0	4	3	0	0
matn4	9	12	6	13	15	19	5	8	5	11	14	13	9	2	4	11	15	18	7	7	3	10	11	19	8	3	12	13	16	11	6	7	9	21	17	13	6	8	9	11	10	7	2	9	4	12	17	11	13
rbpjl	5	5	6	7	3	7	6	5	5	7	6	9	6	9	10	7	14	10	5	5	4	12	10	8	0	0	5	5	5	5	2	9	7	8	14	8	4	2	5	4	10	12	3	3	1	5	5	4	6
LOC112067724	11	5	9	7	5	5	7	8	9	11	11	9	8	11	15	12	14	13	19	10	16	8	17	13	10	9	9	10	11	15	9	16	10	13	8	9	7	11	9	11	6	17	5	10	12	8	6	8	6
LOC111961410	933	1056	1156	840	870	804	977	1010	1177	678	860	808	1020	1230	954	1060	849	1004	1057	976	833	775	1022	807	1055	889	1083	856	660	741	1020	1109	976	605	582	492	910	1078	892	673	564	630	971	723	854	787	547	538	1119
LOC111961416	7156	7278	7880	6561	6728	6733	7953	6655	7040	5787	6146	5893	8112	8097	7276	7508	6531	7095	7524	7104	7427	6757	5964	6234	7243	6324	7315	7215	6022	5248	7777	7631	7278	5509	5455	4577	6453	7738	7304	6292	5171	5442	7152	6286	6863	5955	4665	4731	7580
LOC111961423	11	24	23	9	17	9	17	11	20	10	7	13	14	30	45	9	5	11	15	17	17	9	9	10	19	15	15	16	12	5	24	21	18	10	5	10	23	14	24	9	8	18	24	19	20	9	10	6	29
LOC111965918	2	3	1	5	8	7	2	1	4	1	6	1	0	1	0	5	4	1	0	2	5	0	3	7	1	2	1	6	3	5	1	3	0	7	0	2	1	2	1	0	3	3	3	5	2	8	5	2	5
LOC111965976	2	1	1	6	4	3	1	4	4	4	5	7	4	2	2	0	7	2	2	6	1	4	6	3	2	1	3	7	2	3	2	2	3	2	5	2	2	1	4	2	1	2	5	2	2	3	3	3	2
LOC111961440	726	717	687	526	564	589	673	659	607	511	538	549	685	734	620	570	579	706	664	671	573	600	596	574	571	523	726	580	559	473	599	637	646	551	552	438	463	752	642	550	445	507	674	544	430	569	444	446	668
ripor3	59	103	42	91	76	59	82	108	79	92	52	132	35	37	43	50	84	54	52	62	44	117	82	78	155	67	50	64	110	57	61	41	46	96	91	74	78	35	74	138	184	211	89	98	58	90	70	76	40
LOC111961447	629	485	272	385	530	541	564	552	361	476	454	488	499	428	597	440	390	434	509	501	586	516	469	549	429	429	441	491	457	359	371	449	585	588	617	434	395	480	595	467	252	271	464	691	311	441	353	525	465
LOC111966103	2	0	0	0	0	0	0	0	1	0	0	0	0	0	0	0	0	0	0	0	0	0	0	0	1	0	0	0	0	0	0	0	0	0	0	0	0	0	0	0	0	0	0	0	0	0	0	0	0
rbl1	1453	1235	1009	765	772	926	911	900	972	604	663	679	1269	1332	1378	753	746	808	1120	1042	1283	892	813	823	1032	948	1090	892	750	658	1163	887	1212	819	803	580	937	1118	1300	817	486	473	1117	1251	865	858	683	798	890
LOC111966169	31	34	23	21	20	41	64	11	39	43	40	25	71	39	42	47	33	58	18	95	104	22	46	45	34	27	28	32	27	15	31	32	65	20	34	19	37	39	34	25	17	10	31	29	9	26	17	9	52
LOC111961490	18	6	22	12	20	9	24	14	13	23	14	15	6	25	0	9	0	24	13	16	12	7	11	11	15	2	9	10	24	15	15	8	9	15	5	24	12	13	14	20	18	14	9	12	18	18	19	11	14
LOC111961495	28	10	26	19	35	14	15	24	25	24	37	16	29	33	0	7	0	31	19	24	18	10	20	15	30	3	14	3	29	30	21	13	18	40	9	35	15	7	37	23	19	21	21	25	39	9	20	17	28
LOC111961501	17	41	46	52	43	44	18	28	0	22	32	15	54	31	47	28	47	20	48	23	48	26	31	27	45	14	40	25	49	42	49	48	22	30	30	24	17	29	29	36	25	17	28	13	49	24	15	10	24
LOC111960530	5	2	2	10	18	14	5	4	3	12	22	31	3	0	2	7	4	5	6	0	6	19	9	7	3	4	2	15	18	10	1	5	7	28	16	22	3	3	5	8	20	11	4	6	2	1	14	16	4
LOC111960609	0	0	0	0	0	0	0	0	0	0	0	0	0	0	2	0	0	1	0	0	0	0	0	0	0	0	0	0	0	0	0	0	0	0	0	0	0	0	0	0	0	0	0	1	0	0	0	0	0
LOC111961508	58	51	39	44	32	46	57	52	37	45	35	50	55	52	55	59	32	34	74	46	46	39	41	43	49	30	44	44	29	22	39	43	44	27	40	22	40	45	60	32	23	23	59	79	34	39	42	39	38
LOC111961519	634	604	491	420	417	526	658	571	435	410	387	422	565	619	714	481	465	507	601	557	590	512	453	405	526	458	498	456	456	309	557	504	572	454	436	355	409	536	620	449	409	359	542	583	504	447	379	417	486
LOC111961527	562	523	625	384	328	437	562	428	416	285	346	284	540	665	627	506	368	460	535	474	538	382	333	367	491	459	594	431	298	234	588	521	482	234	327	245	423	526	632	279	240	182	510	534	564	401	345	305	478
LOC111961536	484	598	627	475	508	479	581	587	674	354	504	468	555	677	609	564	469	613	600	531	491	454	647	443	594	482	607	573	324	355	586	607	504	291	372	256	556	576	450	368	206	246	556	417	521	475	370	324	596
romo1	1165	1166	1295	1396	1540	1193	1263	1200	1604	1155	1418	1460	1324	1377	1083	1517	1244	1495	1164	1041	1160	1249	1456	1234	1209	997	1243	1452	1264	1216	1366	1350	1184	1151	1075	980	1068	1291	1080	1296	1297	1509	1261	834	1320	1271	907	808	1345
LOC111961550	356	193	231	232	242	238	223	232	379	237	280	269	189	184	392	227	524	218	348	412	161	618	543	326	404	148	403	274	257	210	409	206	393	486	260	234	153	201	201	283	259	274	425	296	432	546	476	419	192
raly	8	6	11	22	18	13	23	26	10	16	26	23	12	6	5	16	16	12	9	16	9	25	8	18	12	10	7	25	25	12	16	24	16	26	11	16	8	18	18	20	20	18	21	11	9	14	15	17	13
LOC111961583	5069	6841	6623	5206	5556	5182	5841	5971	6839	4055	5389	4627	5994	7121	5285	6440	4952	6347	6262	5412	5121	5247	6898	5093	6295	4801	5653	5500	3961	4251	6966	6176	5255	3530	3896	3048	5269	6649	5893	5029	3591	3950	5841	4347	5592	5581	3682	3274	6328
asip	8	25	19	53	47	31	28	36	22	61	73	77	16	11	14	40	42	52	21	15	9	51	48	48	15	16	30	61	68	70	19	26	27	82	60	47	21	24	23	67	49	59	26	7	9	57	35	26	15
ahcy	82	147	135	188	185	124	159	234	258	143	215	288	161	174	203	189	233	270	185	199	117	190	282	196	145	104	146	250	186	141	194	175	186	145	207	131	164	172	163	254	205	166	255	180	204	232	225	233	185
LOC111961603	394	519	556	650	643	586	548	519	636	619	682	660	543	505	412	653	606	603	550	514	411	650	782	610	549	426	506	664	561	549	570	532	516	551	537	388	339	543	482	614	527	497	478	402	433	580	477	412	595
lg1h20orf85	0	1	2	1	0	1	3	5	2	1	2	0	0	3	1	1	1	2	5	2	3	1	0	0	0	0	2	1	0	0	2	4	2	1	1	2	1	2	6	0	0	0	7	0	1	1	1	1	4
pmepa1	232	204	147	102	134	140	200	194	128	95	111	130	217	253	210	123	104	91	175	245	247	126	118	109	144	142	179	112	129	79	159	183	200	140	133	103	198	191	195	118	81	79	170	227	113	130	97	123	171
pck1	423	382	512	169	316	332	443	355	132	208	209	128	364	597	552	24	121	47	140	116	501	16	105	30	345	207	105	274	190	81	172	389	353	90	258	201	270	510	392	62	179	43	225	123	65	237	148	71	287
LOC111961628	34	46	42	44	52	45	60	54	62	42	43	67	53	57	50	52	40	37	47	46	37	40	45	40	66	42	50	42	53	46	24	39	40	31	32	33	44	48	38	68	44	57	48	48	38	46	30	29	47
LOC111960669	338	414	366	420	404	333	339	412	464	295	316	415	342	428	426	409	373	348	395	352	354	367	386	335	454	364	314	376	377	319	453	396	358	303	348	236	335	391	391	453	375	407	391	385	422	364	310	310	371
LOC111961655	760	660	532	508	526	630	613	564	470	515	450	493	598	559	630	474	462	461	577	588	598	513	415	479	577	503	633	535	472	362	552	560	625	506	535	437	528	551	619	495	388	424	526	648	532	507	403	507	544
LOC111961645	16	14	12	15	16	17	16	24	28	19	28	21	22	21	21	20	19	16	23	23	25	18	16	18	18	14	27	20	25	16	15	17	26	40	19	14	11	20	29	23	14	22	20	19	6	18	18	14	20
LOC111961637	216	236	207	234	255	268	238	220	123	210	219	209	223	215	214	259	228	232	189	189	226	238	221	282	190	144	188	244	247	196	180	237	200	275	263	220	146	226	231	233	228	254	205	181	117	254	185	201	201
apcdd1l	34	46	37	30	37	47	60	52	30	41	30	39	54	63	58	36	34	48	35	54	44	49	32	45	43	47	44	67	49	36	38	47	52	33	50	37	61	37	51	33	34	35	42	46	15	44	55	30	49
LOC111961674	167	147	185	153	107	185	170	236	91	213	189	190	227	100	135	192	184	148	145	214	138	166	199	204	145	102	180	190	238	152	146	183	190	254	240	199	78	164	216	200	273	226	188	189	166	243	226	197	174
manbal	747	729	841	829	869	711	795	777	994	658	814	741	756	961	828	889	778	848	731	746	712	723	934	729	763	596	764	788	597	662	743	829	734	532	533	427	730	770	740	606	445	418	717	609	550	701	544	493	842
LOC111961710	2	1	1	2	2	0	0	1	0	1	4	3	1	1	0	2	3	4	0	0	0	0	2	1	0	0	0	2	2	1	3	2	0	3	0	1	0	1	0	4	4	2	1	1	0	1	2	3	0
LOC111961723	1	3	0	0	1	2	2	3	2	3	3	1	1	7	6	2	3	1	1	2	2	2	1	0	2	2	1	2	4	2	4	1	2	2	2	2	2	4	1	4	3	5	3	0	1	1	2	0	2
LOC111960734	8	13	8	57	57	61	15	12	10	75	36	52	14	9	14	44	28	20	11	11	21	71	16	74	9	8	6	56	60	37	8	8	17	93	89	57	4	10	11	52	36	33	11	14	7	38	26	75	14
LOC111961728	1	2	2	5	5	2	0	0	1	2	2	1	3	8	0	3	1	1	2	5	2	1	1	0	1	2	1	2	2	1	3	2	1	1	2	1	2	2	3	0	2	3	2	2	3	4	2	2	1
LOC111961733	341	259	331	351	371	342	333	332	267	311	328	353	324	237	310	342	363	249	326	322	208	357	354	308	265	196	330	317	417	375	322	350	316	373	318	338	207	306	301	432	389	387	357	255	280	341	299	213	306
LOC111960832	81	73	70	57	41	61	75	54	53	60	57	68	78	67	65	68	64	55	48	67	50	61	60	61	56	53	69	62	60	56	63	59	62	74	55	62	52	63	68	61	53	60	69	71	57	50	52	52	67
LOC111961738	222	188	237	224	184	255	200	220	188	200	205	229	224	213	220	232	205	198	196	227	240	209	195	224	215	223	226	218	239	204	206	231	223	250	215	201	161	258	267	222	244	263	241	218	261	208	155	196	215
dnttip1	401	386	489	371	375	399	382	404	382	319	370	375	446	469	458	411	372	378	441	454	394	366	422	401	324	298	392	350	311	331	328	499	425	301	329	271	381	469	447	308	216	247	370	331	183	355	255	272	489
ube2c	994	1269	1486	789	826	899	1120	1138	1466	532	810	721	1209	1134	804	1097	740	941	1101	953	730	760	877	689	1119	969	1210	958	634	755	1295	1121	992	503	602	435	963	1271	1048	632	492	498	1079	793	1299	803	625	564	1191
LOC111966374	5	2	5	9	11	14	0	1	4	9	3	5	6	5	4	13	11	14	2	7	5	5	12	6	4	3	4	13	10	12	4	3	5	21	12	2	8	7	4	12	10	11	6	1	3	15	6	14	3
LOC111960935	0	0	0	0	0	0	0	0	0	0	0	1	0	0	0	0	0	0	0	1	0	0	0	0	0	0	0	0	0	0	0	0	0	0	0	0	0	0	0	0	0	0	0	0	0	0	0	0	0
LOC111979215	0	0	0	0	0	0	0	0	0	0	0	0	0	0	0	0	0	0	0	0	0	0	0	0	0	0	0	0	0	0	0	0	0	0	0	0	0	0	0	0	0	0	0	0	0	0	0	0	0
LOC111966449	3	8	1	1	4	6	3	0	0	3	1	0	5	3	4	1	6	5	1	5	8	8	7	6	5	1	2	3	2	0	4	3	2	6	8	2	4	4	4	2	5	0	5	3	0	2	4	4	0
LOC111961035	50	75	21	39	57	80	50	13	25	41	38	12	60	83	73	93	113	104	63	118	138	97	119	111	46	18	71	18	72	37	47	45	61	91	62	26	87	26	70	71	57	31	64	78	31	56	65	58	12
LOC111966491	0	0	0	0	0	0	0	0	0	0	0	0	0	0	0	0	0	0	0	0	0	0	0	0	0	0	0	0	0	0	0	0	0	0	0	0	0	0	0	0	0	0	0	0	0	0	0	0	0
LOC111961767	20	17	14	33	53	30	24	16	21	38	31	28	19	14	23	24	29	23	20	25	20	45	40	34	21	17	19	56	41	30	16	25	32	67	27	40	10	21	31	27	47	46	14	22	29	36	30	31	12
LOC111961781	364	282	250	353	408	428	284	291	270	319	439	487	369	231	266	382	402	441	295	312	232	432	387	376	277	219	301	367	387	296	357	299	271	380	341	334	275	345	307	391	303	318	306	296	311	379	390	353	269
LOC111961819	346	414	474	448	422	347	449	384	380	385	399	356	387	408	387	363	381	398	399	383	414	383	423	339	218	280	371	321	395	389	428	375	337	352	301	286	308	401	366	370	377	397	319	357	393	367	291	297	394
LOC111961812	10	13	11	18	10	16	18	16	13	28	5	20	17	26	26	17	15	10	12	19	13	10	25	10	9	13	14	11	13	9	12	15	16	17	15	9	19	20	15	8	10	5	22	15	15	7	8	10	16
LOC111961836	1	0	1	2	0	0	2	1	0	3	0	0	0	1	0	0	1	3	2	0	1	0	0	1	0	1	1	0	1	0	1	2	1	3	1	0	1	0	0	1	0	1	0	1	1	1	1	0	1
LOC111961838	341	266	239	204	243	275	281	247	190	215	198	222	309	321	360	266	220	290	309	276	425	262	206	238	243	224	278	260	233	199	273	285	323	243	240	198	255	266	302	239	155	179	272	290	80	250	183	212	291
LOC111961848	0	2	0	2	1	0	0	1	0	1	0	1	0	0	0	0	0	1	0	0	1	0	0	0	0	0	0	2	0	2	0	0	0	1	0	0	0	0	0	0	1	1	0	1	0	0	0	0	0
LOC111961855	408	349	348	341	373	391	381	361	387	370	390	418	344	401	377	344	383	371	382	400	378	338	346	323	409	348	378	350	471	302	359	359	369	432	437	330	313	358	387	367	393	411	326	432	317	356	337	322	373
LOC111961861	3	3	6	3	4	0	3	2	2	9	4	3	4	3	4	3	6	7	1	6	0	4	1	4	4	2	1	2	1	3	4	1	2	3	5	3	1	3	1	4	5	2	2	2	0	5	4	5	1
cbfa2t2	950	839	704	674	648	704	936	630	664	537	617	691	861	958	918	598	572	504	789	644	869	695	463	625	865	708	760	703	668	463	887	720	845	699	691	597	584	750	762	689	570	582	775	863	833	567	499	588	773
LOC111966597	2	6	12	1	3	6	6	5	3	4	11	9	6	10	12	8	5	12	12	7	5	5	9	8	2	3	10	10	4	9	4	12	13	9	5	2	14	22	10	0	4	4	11	9	7	9	5	7	4
LOC111966638	1	6	2	5	5	8	5	8	4	8	9	7	9	23	5	10	3	24	13	7	6	3	4	1	8	3	8	4	8	6	8	14	12	6	5	10	15	14	9	2	3	3	4	12	4	10	5	4	3
LOC111961886	258	221	217	205	211	235	257	187	156	194	188	239	303	240	228	210	181	210	265	217	194	259	192	233	268	183	238	248	298	195	230	233	230	246	260	192	173	234	213	282	257	258	232	180	193	269	230	190	228
tox2	981	1101	840	1052	1081	1206	1223	817	804	933	1028	1053	956	784	471	907	808	811	989	869	943	1108	745	897	889	895	848	1122	1083	627	891	1143	990	1157	1282	903	677	928	930	1082	941	940	896	921	843	984	736	856	882
LOC111961905	384	377	254	276	306	308	365	280	276	280	269	321	363	328	447	259	249	224	317	307	381	341	223	303	311	277	311	298	360	242	314	292	332	401	351	279	243	327	384	311	273	281	332	438	238	282	252	267	272
LOC111961947	47	36	58	111	96	111	58	45	51	137	85	88	43	42	40	75	93	94	42	68	69	111	63	129	46	43	44	85	99	103	40	42	67	111	105	102	25	41	42	60	111	96	46	45	60	64	58	102	66
LOC111961962	307	341	382	367	336	372	344	331	387	254	366	322	317	186	123	167	171	179	382	330	291	317	322	292	371	157	347	183	277	264	324	346	317	260	291	206	126	331	295	292	262	297	344	278	304	296	244	206	376
LOC111961978	248	181	186	573	613	570	321	335	253	589	556	597	240	147	113	489	517	476	228	253	252	625	480	584	319	203	239	563	563	505	149	273	296	600	555	491	143	222	207	491	602	590	238	191	235	437	333	396	309
LOC111961988	3	0	2	3	5	6	3	6	4	6	7	9	6	2	3	5	13	3	0	2	6	3	6	6	1	4	3	6	5	6	0	4	6	10	8	2	3	4	7	5	9	2	2	3	1	7	1	4	6
LOC111966689	1	5	6	7	5	6	8	1	3	2	10	7	2	5	5	5	3	4	7	8	2	3	2	7	3	3	3	2	8	3	4	11	3	5	10	5	3	3	5	5	7	3	9	3	0	3	4	1	4
LOC111961371	1	1	0	1	4	1	1	1	2	2	3	4	0	0	1	0	4	4	1	3	0	1	1	3	1	2	0	6	3	4	0	2	0	5	2	2	1	1	3	1	2	0	1	3	1	2	2	1	2
LOC111961999	20	18	28	41	42	53	16	30	31	31	46	43	25	26	20	38	36	34	21	26	20	36	44	46	28	27	17	31	31	33	13	27	20	28	43	25	19	27	36	26	25	35	27	13	22	20	31	34	23
slc2a10	120	102	125	146	135	153	125	144	125	108	129	174	116	134	109	122	138	201	124	132	99	111	132	148	109	109	127	124	87	116	128	161	137	113	93	83	109	113	115	103	80	99	133	96	125	146	115	119	141
LOC111962014	95	92	59	58	43	92	99	78	100	42	52	59	101	118	113	93	37	48	93	74	101	72	60	75	94	58	63	62	39	34	90	65	128	59	60	32	77	76	104	43	22	18	151	97	42	72	49	45	64
LOC111971096	0	0	0	0	0	0	0	0	0	0	0	0	0	0	0	0	0	0	0	0	0	0	0	0	0	0	0	0	0	0	0	0	0	0	0	0	0	0	0	0	0	0	0	0	0	0	0	0	0
LOC111962022	109	88	136	74	75	99	129	103	94	76	83	49	121	33	36	88	77	70	104	108	65	92	94	83	104	88	98	114	73	68	79	108	100	30	72	33	32	145	97	62	71	70	96	77	103	77	69	52	100
LOC111962028	154	156	192	122	129	154	168	182	140	103	149	124	197	199	172	182	151	120	141	170	210	152	136	127	144	127	172	128	142	176	125	189	132	197	131	103	127	152	150	113	145	186	144	146	178	75	96	120	181
LOC111962032	4142	5038	4758	3455	3468	3858	4760	4459	3944	2812	3408	3140	4838	4540	4652	4521	3659	4220	4558	4184	4077	3871	3829	3560	4608	4038	4480	4014	3349	2684	5043	4560	4141	2814	3186	2294	3500	4794	4572	3254	2808	2734	4597	3968	4255	3728	2965	2815	4088
LOC111962054	119	131	69	61	5	121	4	5	77	7	7	9	124	2	49	56	73	47	66	128	145	129	132	119	133	102	82	117	61	71	62	80	122	59	67	5	3	149	129	44	94	42	136	62	59	57	46	43	2
LOC111962045	4	7	5	1	3	4	0	7	4	2	5	7	3	3	5	4	5	7	5	6	4	6	9	2	1	6	2	3	6	3	4	2	5	2	5	0	1	4	3	3	3	5	6	5	4	2	0	3	3
LOC111962060	566	458	217	286	336	397	525	344	322	284	281	350	405	544	634	322	254	298	444	330	652	324	245	321	283	340	378	320	370	253	375	439	443	394	383	303	309	350	498	295	239	232	410	505	214	292	252	311	364
LOC111962077	298	233	236	160	203	180	258	226	235	176	190	228	253	349	355	185	208	236	246	254	320	197	184	201	268	263	318	190	236	173	336	247	272	223	240	154	217	256	290	202	258	244	244	348	475	148	154	184	226
LOC111962071	819	822	871	820	875	868	828	810	849	779	854	825	835	918	832	932	833	932	813	860	771	874	922	819	825	744	899	859	892	811	858	873	799	820	739	638	688	835	772	789	772	817	772	681	713	819	608	599	854
LOC111962082	761	720	610	407	506	604	705	649	578	491	508	611	680	748	844	478	534	499	618	567	722	517	463	516	628	593	600	542	507	448	689	594	699	599	596	530	496	577	690	579	528	475	678	783	714	555	456	497	662
LOC111962096	28	36	12	30	44	54	24	25	26	40	39	47	25	20	20	27	22	29	28	25	43	44	35	38	26	20	24	30	61	28	17	21	23	59	38	42	16	28	27	41	28	39	21	20	11	39	23	42	33
LOC111962102	892	797	693	676	770	840	818	706	666	709	710	809	851	710	777	746	768	705	756	741	852	741	708	687	750	619	711	774	832	613	764	808	857	824	764	697	595	763	829	787	785	774	795	738	643	732	594	620	728
LOC111961576	5	7	3	2	8	4	5	4	7	4	11	11	1	0	3	4	1	3	2	4	4	8	2	6	0	5	6	8	7	3	2	32	43	11	34	10	4	1	3	7	4	5	20	3	2	8	6	8	5
LOC111962117	518	427	386	397	409	463	427	411	357	378	364	425	464	439	428	388	432	371	458	410	527	382	345	406	381	374	441	377	411	343	373	446	464	426	429	401	339	420	487	372	322	351	399	452	427	385	316	385	399
LOC111961648	40	27	44	33	28	33	38	29	23	28	24	13	53	57	59	25	16	19	29	25	56	23	19	34	26	31	31	19	26	20	34	44	37	33	26	23	34	38	50	22	32	36	52	24	32	25	21	18	35
LOC111962123	74	48	68	65	60	86	93	73	37	77	46	70	73	53	79	77	69	50	85	68	66	69	67	73	68	49	68	78	76	68	71	66	80	100	93	72	50	72	68	73	66	80	64	63	51	93	79	58	69
LOC111962128	41	43	58	34	52	44	54	49	54	46	74	55	63	60	53	72	51	42	48	49	35	43	59	46	42	48	46	47	58	49	33	58	41	69	50	57	34	51	52	41	34	48	47	56	23	61	37	28	63
LOC111962138	2	4	1	2	4	4	2	8	0	8	5	8	2	2	2	1	7	3	3	6	5	5	7	4	3	3	2	6	4	3	1	3	2	3	10	3	2	2	3	49	4	52	3	0	2	14	4	7	1
LOC111962144	102	111	91	113	101	130	119	114	88	88	98	111	90	108	74	117	93	151	131	77	62	83	132	114	77	72	93	136	74	59	105	95	114	58	76	69	98	106	91	89	61	69	103	78	64	93	82	76	101
LOC111962157	1499	1555	1543	970	1001	1151	1660	1474	1245	853	946	899	1470	1810	2044	1298	948	1347	1492	1373	1627	1135	1031	1143	1497	1253	1433	1207	727	596	1658	1388	1406	594	953	568	1515	1445	1452	895	505	545	1577	1476	1270	1208	937	926	1453
LOC111962165	15	21	14	21	13	14	19	17	18	24	18	19	17	10	14	16	15	12	19	7	30	11	20	20	10	7	11	9	15	30	13	12	20	19	25	16	10	11	23	16	15	15	19	9	6	16	14	11	21
LOC111962177	315	277	283	266	286	341	304	295	182	284	254	324	289	320	329	229	267	381	346	308	255	275	258	303	265	237	318	258	313	282	214	264	365	330	292	246	224	331	326	239	226	254	264	312	174	285	219	232	310
LOC111962192	1	0	0	0	3	2	0	0	3	0	1	0	2	0	2	1	2	0	3	0	0	0	3	0	2	0	0	0	0	1	0	0	1	0	1	0	0	1	0	2	0	1	2	1	1	1	0	1	1
LOC111962196	316	287	307	304	336	306	316	308	341	262	319	293	328	321	312	379	328	321	303	268	302	294	353	303	295	261	319	345	311	259	273	319	290	270	267	224	258	309	307	271	226	243	295	213	206	302	215	220	373
LOC111962202	196	201	203	397	414	325	224	169	179	320	303	364	197	262	223	243	343	321	240	155	238	341	269	330	191	146	185	359	356	263	231	214	247	310	298	298	162	180	153	365	183	214	194	180	192	339	279	242	195
LOC111961722	55	21	13	35	27	34	39	20	10	48	12	29	38	19	23	40	25	20	32	22	40	38	26	33	20	20	31	41	42	32	32	22	37	42	49	28	13	23	52	48	32	35	37	18	9	41	23	39	26
LOC111966835	0	1	0	1	4	2	0	0	1	0	0	0	1	0	2	1	2	0	0	1	0	0	3	0	0	2	2	0	0	2	1	0	2	1	0	0	0	0	0	0	1	0	1	2	3	3	1	0	1
trnaq-uug	0	0	0	0	0	0	0	0	0	0	0	0	0	0	0	0	1	0	0	0	0	0	0	0	0	0	0	0	0	0	0	1	0	0	0	0	0	0	0	0	0	0	0	0	0	1	0	0	0
LOC111962208	394	338	284	283	227	458	433	652	289	388	430	530	403	249	381	364	374	372	309	532	432	544	521	503	358	343	357	456	545	319	429	401	310	536	536	390	133	290	447	584	603	646	371	500	557	450	496	499	501
LOC111962231	362	369	303	222	194	264	383	332	220	187	187	218	358	367	357	348	205	251	405	270	319	275	181	277	278	256	306	226	209	172	302	301	299	208	270	192	297	300	335	254	130	147	327	349	208	285	216	218	281
LOC111962247	2517	3264	2807	3649	3390	2998	2359	3865	4886	2350	3365	4506	2256	3593	5564	3181	4134	4442	2522	2732	3681	2704	3798	3288	2172	2330	2704	3193	2995	2733	3017	3072	3134	2898	3360	2417	4093	2806	2455	3862	3672	3772	3960	2035	2515	3493	2779	2953	2693
LOC111962262	957	1415	1559	2133	2096	2029	1167	1951	1349	1672	2335	2670	831	891	1299	1987	2782	2657	1329	1630	1158	1643	2909	2125	1392	748	1370	1375	1516	1683	1232	1829	1476	2072	1487	1468	964	1213	897	1252	2407	2190	1324	874	985	1585	1774	1634	1760
LOC111962271	5658	5373	4682	10443	10029	8740	5185	3895	4640	8444	8363	8119	6378	4226	4532	9538	9103	10244	5664	4245	4060	8389	8472	7272	3836	2989	4767	9915	8330	6747	4768	5196	5126	7476	7265	6179	3881	4585	4096	8162	3762	4080	5556	2988	2977	9545	5453	5049	5224
LOC111962277	14	16	27	22	20	15	23	22	24	29	27	35	29	9	17	34	18	27	14	18	5	24	25	19	16	13	7	25	21	15	25	18	17	23	30	14	9	24	21	19	28	15	27	6	9	26	13	7	24
LOC111962286	11	12	12	35	32	31	18	8	11	32	27	29	7	8	10	28	25	18	9	9	12	33	19	29	15	7	11	29	35	33	9	15	16	35	24	18	11	18	7	19	30	19	11	5	9	31	20	17	11
LOC111962293	1150	1109	863	661	707	680	931	1110	1012	546	547	773	1192	1370	1586	614	820	976	1031	979	1018	586	806	727	699	767	1027	720	835	575	1267	804	1041	699	684	640	1101	1172	1111	823	524	488	1009	858	283	825	509	521	883
LOC111962297	440	406	332	327	293	323	384	299	238	246	243	290	357	377	501	287	228	279	429	368	337	296	208	248	303	318	275	311	269	225	328	381	384	275	307	253	270	321	392	270	182	233	295	442	177	334	237	270	359
LOC111962313	44	32	24	51	76	79	41	28	29	75	59	82	33	26	34	52	52	41	28	42	36	69	46	70	26	44	27	51	77	38	31	34	43	67	77	69	26	34	42	53	55	50	36	44	29	87	30	66	35
LOC111962320	215	174	176	142	143	169	194	142	133	117	106	154	203	169	207	160	139	150	204	144	220	165	112	148	178	153	189	136	119	87	195	194	192	130	153	118	133	153	175	121	88	106	185	192	207	160	102	115	139
LOC111962334	2780	2931	2888	3087	3355	2827	2789	2870	3863	2670	3124	3458	2990	3402	3275	3287	3614	3702	2917	2668	2855	2896	3481	2988	2618	2300	2766	3339	3236	2947	3413	2839	2694	2730	2791	2112	2907	3297	2725	3426	2995	3104	3098	2109	2323	3178	2096	2075	2687
LOC111962340	814	706	660	596	662	678	747	640	587	591	550	645	773	828	988	620	638	709	408	751	934	608	639	577	647	585	662	672	697	523	702	677	747	709	690	566	665	711	796	702	684	755	746	708	538	668	532	520	614
LOC111962358	1	0	2	2	0	0	0	2	0	0	0	1	0	1	1	0	0	0	0	0	2	1	0	0	0	1	0	0	0	0	0	0	3	0	1	0	2	0	2	1	1	2	0	2	1	0	2	0	1
tpra1	445	499	557	594	573	483	529	641	618	460	526	595	533	565	657	686	638	692	440	492	612	561	636	583	465	528	619	743	590	473	482	589	520	504	529	415	560	585	523	654	586	595	607	461	434	554	461	430	554
LOC111962385	732	733	794	716	801	730	688	741	617	636	712	683	800	774	734	812	700	767	757	660	623	838	757	776	823	682	681	910	724	636	791	709	575	577	705	486	654	826	788	810	641	697	642	640	790	833	630	582	707
LOC111962397	387	290	144	260	268	312	349	262	217	243	275	308	330	263	335	276	205	194	296	226	357	316	225	256	215	212	268	322	278	199	238	243	303	313	341	312	214	225	301	298	243	233	272	283	170	254	204	344	212
LOC111961915	12	7	2	4	4	9	4	6	4	9	8	9	5	2	9	11	5	5	5	6	7	9	8	4	9	4	6	9	5	8	6	10	10	10	14	7	7	8	10	12	9	9	2	9	15	9	6	11	9
LOC111962407	235	219	195	105	121	140	172	180	162	101	100	113	218	254	278	198	163	183	225	193	188	147	138	154	143	163	227	164	109	130	195	198	184	90	131	96	214	221	214	126	69	68	216	202	113	143	128	126	166
LOC111962415	4	1	2	1	7	3	0	4	2	7	1	3	2	3	1	2	3	7	3	1	0	6	1	3	0	0	1	6	7	2	3	2	2	11	3	5	0	2	1	41	2	45	2	3	4	8	4	8	1
evc	300	349	303	213	253	272	297	285	265	200	214	201	283	341	343	211	229	249	284	282	348	227	228	234	236	250	290	215	227	196	251	282	299	225	220	199	232	331	333	255	193	204	277	273	245	261	199	212	328
evc2	468	449	415	346	361	427	445	348	359	295	283	361	446	522	491	338	337	401	498	370	438	322	308	373	395	407	454	348	368	328	431	417	507	342	321	334	337	455	426	355	265	277	395	443	368	375	296	322	417
cytl1	439	464	487	457	465	383	429	415	559	452	448	477	435	643	434	448	438	460	408	376	386	465	506	397	420	192	266	254	542	472	502	441	437	504	374	372	336	436	399	649	452	701	410	313	366	383	304	277	454
msx1	356	338	365	306	382	315	341	332	454	270	366	348	358	404	401	334	333	409	352	319	204	352	379	388	285	250	351	347	391	317	366	373	317	325	267	320	343	380	305	395	257	337	359	301	289	329	275	293	342
stx18	225	260	269	215	243	232	243	240	195	188	189	196	224	235	149	254	229	235	221	201	187	191	210	209	227	194	223	274	233	156	224	233	240	206	177	145	183	217	217	200	158	173	216	160	159	188	137	148	222
LOC111962477	92	168	240	263	275	233	133	207	210	129	104	249	10	178	9	146	7	137	129	111	118	151	151	119	247	86	110	129	142	124	93	123	76	119	108	94	138	11	10	11	20	10	97	8	4	99	6	10	241
lyar	1393	1880	2019	1126	1204	1185	1685	1634	1858	768	1086	837	1710	2880	1906	1895	1019	1849	1915	1541	1453	1125	1518	1133	1849	1457	1784	1258	576	580	1962	1868	1469	497	673	452	1823	1842	1752	884	389	463	1496	1358	1834	1151	863	728	1831
tmem128	266	324	336	262	282	243	262	290	371	160	246	273	307	374	262	296	206	266	245	256	237	221	269	233	282	242	322	248	211	178	247	294	284	160	165	143	229	299	208	202	171	189	274	191	273	205	171	137	268
otop1	98	89	84	57	41	44	73	54	61	41	40	36	85	135	120	35	35	48	102	101	89	57	54	44	71	54	70	51	50	31	87	97	96	47	42	31	81	92	107	64	29	52	71	77	72	47	19	32	96
LOC111962520	29	29	19	47	51	45	21	37	26	58	55	52	27	25	25	43	43	58	28	23	10	41	53	42	26	31	39	48	42	38	32	50	23	49	52	46	26	31	31	31	27	31	24	29	38	50	39	33	40
slc2a9	20	17	20	22	41	54	21	35	31	30	40	31	26	34	26	29	30	14	24	35	15	8	45	15	20	24	14	40	20	19	20	23	37	25	28	12	22	33	25	5	26	30	21	10	17	47	44	10	39
LOC111962537	8	3	2	3	7	6	4	10	1	2	4	7	2	9	8	8	9	4	7	8	6	5	10	10	5	4	5	6	5	5	2	10	9	10	5	3	11	6	4	4	4	7	5	6	3	5	7	1	2
LOC111962544	1328	1489	1448	1345	1477	1417	1440	1305	1255	1067	1241	1231	1582	1436	1268	1451	1510	1530	1428	1337	1377	1418	1427	1475	1432	1089	1431	1495	1054	960	1517	1468	1348	913	1080	900	1242	1559	1399	1132	767	746	1337	1223	1198	1408	1062	1082	1466
LOC111962551	0	0	0	1	0	0	1	1	0	2	0	0	1	1	1	0	0	1	0	2	0	0	0	2	0	0	0	2	0	0	0	1	0	0	0	1	2	1	2	2	0	0	0	0	0	0	0	1	1
LOC111962559	917	884	886	808	859	850	920	841	656	763	752	724	909	977	961	864	738	788	872	820	830	912	745	855	877	695	866	900	702	664	947	839	837	711	814	646	679	855	834	723	653	681	874	805	929	913	727	758	818
LOC111962568	336	244	131	194	214	258	268	223	186	189	192	218	265	152	330	258	192	196	247	246	278	175	193	228	167	189	210	209	216	156	214	232	241	244	264	216	139	238	259	212	151	145	246	268	73	214	177	209	236
LOC111966902	4	6	15	8	10	13	10	8	10	10	10	12	5	9	10	13	12	11	6	7	28	12	5	6	10	7	7	10	12	6	12	11	5	5	5	4	5	7	8	1	10	19	8	5	15	7	2	6	8
LOC111962595	2	1	3	3	3	1	4	1	6	3	2	2	5	2	8	0	4	2	3	4	6	3	3	1	6	2	3	4	5	2	1	3	0	4	2	2	2	5	3	7	4	6	1	4	2	4	1	1	2
LOC111962601	2396	1980	1689	2219	2321	2217	1952	1960	1946	2205	2144	2691	2162	2158	2622	2177	2654	2619	1961	1827	2115	2401	2536	2332	1572	1589	1908	2534	2890	2201	2321	1833	2027	2768	2539	2157	1761	2060	2118	3193	2498	2465	2254	1786	1644	2746	1962	2121	1657
LOC111962632	24	16	13	30	32	22	43	36	33	34	27	38	18	27	45	32	25	13	17	20	66	38	18	33	23	19	14	37	44	24	23	30	24	39	47	42	20	9	23	40	38	19	19	20	7	26	22	23	41
LOC111962053	4	1	2	6	5	3	7	7	2	7	3	11	6	1	4	4	4	6	5	3	6	6	3	13	3	2	5	10	1	3	10	1	3	4	6	8	2	5	9	9	6	7	4	6	5	5	4	3	5
LOC111962637	995	1033	727	810	745	809	1020	1025	775	767	759	804	879	944	1017	801	734	821	1004	883	869	950	804	890	1189	812	673	958	935	581	962	799	770	804	982	704	899	819	1010	1005	924	807	1092	1075	798	937	778	797	823
LOC111962646	1874	2194	2566	1610	1694	1627	2339	2108	2482	1389	1534	1489	2116	2182	1883	1762	1641	1723	2180	2028	2326	1680	1625	1364	2579	1861	2000	1677	1576	1499	2327	2233	1789	1542	1325	1164	1768	2391	1955	1501	1314	1293	2154	1710	2415	1404	1191	1085	2279
LOC111962653	6	5	7	14	12	9	5	9	6	7	10	6	5	9	3	17	14	6	9	2	7	5	10	11	12	6	4	11	11	8	2	2	8	8	6	4	4	10	4	6	4	7	4	9	12	8	6	4	6
LOC111962664	197	470	156	115	97	58	276	444	813	65	66	155	146	161	127	55	73	75	243	227	149	110	65	78	590	344	82	82	126	53	211	108	112	71	96	54	478	132	319	195	181	239	384	513	203	130	78	81	93
LOC111962681	1046	959	853	735	780	949	974	880	659	728	740	845	939	836	1060	813	856	939	964	966	933	799	787	835	860	765	938	752	826	631	854	932	932	756	837	673	654	917	979	725	727	664	877	934	804	765	673	703	867
LOC111962696	539	431	427	447	401	490	528	479	385	466	459	535	497	538	609	492	489	537	513	449	511	461	349	408	398	427	445	524	463	333	554	571	534	442	516	371	413	450	456	539	374	463	569	507	508	526	431	411	511
LOC111962705	443	411	370	331	313	370	386	436	350	360	324	350	417	461	437	364	382	388	355	384	453	328	334	365	331	336	388	350	372	326	296	419	378	379	382	275	309	415	443	333	237	278	376	385	249	330	247	306	373
LOC111962711	1364	1202	867	945	1021	1202	1519	996	868	934	1020	1150	1196	1108	1280	922	840	717	1184	879	1200	1104	700	892	1171	968	919	1097	1078	664	1169	1000	1063	1059	1208	1103	836	1023	1187	1123	923	840	1158	1374	968	955	801	1057	984
LOC111962736	8286	10062	11587	6806	6772	7336	9726	9244	9634	4850	6876	5616	9946	11824	8556	9585	6947	9047	9827	8673	8107	6703	8012	6675	9669	7182	9527	7439	4847	5347	10130	10397	8166	4183	4930	4029	7944	9319	9234	5619	4163	4145	8657	7957	9961	6763	5308	4914	10127
LOC111971103	1	1	1	0	0	2	1	2	1	0	0	1	0	0	2	4	1	3	2	3	1	1	0	1	2	1	0	1	1	0	0	4	2	1	2	0	2	1	2	0	2	0	3	2	1	2	2	2	0
LOC111971177	2	5	5	2	1	7	6	7	4	1	8	3	4	7	4	7	6	8	6	9	4	6	8	5	6	4	8	5	2	1	11	8	4	6	4	3	5	5	6	0	2	2	4	4	9	4	4	3	9
tpgs2	206	207	135	108	173	146	143	153	209	114	111	137	225	218	179	202	142	224	189	234	207	208	209	212	163	171	210	180	168	160	208	190	185	184	153	111	125	197	210	169	154	154	148	198	244	175	172	133	181
LOC111962764	131	132	21	29	68	76	28	87	128	24	24	77	147	159	96	106	69	138	66	155	147	104	152	153	59	105	106	87	115	96	113	78	126	143	60	63	111	134	129	103	101	123	84	153	141	113	119	98	89
LOC111967016	0	0	0	1	0	1	0	2	0	0	2	3	1	2	0	0	0	2	0	1	2	1	1	0	0	0	4	0	1	3	1	1	1	0	0	0	0	0	1	0	1	1	0	2	0	2	0	0	0
LOC111967120	0	0	0	0	1	1	2	0	2	0	0	1	0	1	0	0	0	0	1	0	0	3	0	1	0	1	1	2	0	4	1	0	0	1	1	0	0	0	1	0	0	0	0	0	0	2	0	0	0
LOC112081126	1	3	5	2	2	2	2	2	1	4	1	2	3	2	3	4	10	2	3	3	3	3	9	5	5	0	3	3	5	11	3	6	3	7	1	2	3	3	1	6	6	4	7	4	1	5	2	6	3
LOC111967191	41	40	45	64	60	59	56	50	51	49	62	51	48	22	35	74	58	38	51	51	38	44	67	71	40	26	39	70	57	64	53	45	49	65	42	42	28	34	47	59	47	58	44	27	48	57	44	50	58
LOC111962789	27	23	35	31	40	38	17	15	13	42	29	23	36	32	44	49	55	52	25	24	34	34	37	25	18	18	24	40	36	29	25	33	28	35	29	17	25	29	24	25	16	20	10	16	3	30	10	10	24
LOC111962806	631	573	444	539	1560	1418	717	751	363	1338	1165	1095	661	584	758	569	1323	94	688	647	419	22	1739	33	497	391	388	1337	1308	883	493	760	800	1668	1574	1366	330	721	658	53	1418	1593	742	490	533	1344	1141	289	845
LOC111962896	97	97	83	126	154	170	65	108	69	143	137	141	56	93	107	99	108	138	62	112	182	134	85	136	83	86	84	103	160	128	66	75	129	219	202	165	64	87	92	117	185	204	79	112	78	130	117	173	91
LOC111962927	3	16	4	8	5	16	16	11	14	11	5	19	12	2	8	0	9	3	9	6	14	12	13	6	15	11	8	17	19	10	3	6	11	16	5	8	4	8	10	20	14	21	7	8	1	4	3	6	12
LOC111962941	448	579	556	602	611	625	438	510	540	506	476	623	493	314	330	340	484	367	481	305	501	364	412	394	491	381	510	628	544	512	427	460	470	455	456	348	356	560	511	588	455	544	441	354	399	474	441	321	595
LOC111962954	193	196	118	132	189	173	235	210	163	181	166	200	204	206	217	189	177	201	197	236	222	207	172	213	186	157	168	203	187	174	213	187	205	195	178	173	175	186	246	206	170	182	184	185	167	200	174	172	188
LOC111962970	11	8	3	14	4	11	6	8	8	7	8	10	5	8	3	10	8	10	4	10	6	6	11	12	36	5	8	6	6	8	7	0	3	6	5	2	4	6	9	7	1	9	0	4	3	6	6	6	5
LOC111967270	1	0	1	0	1	0	0	1	1	1	3	0	0	0	0	0	0	1	0	1	0	3	1	1	2	0	0	1	0	2	0	0	1	1	1	0	0	0	0	0	0	0	1	1	1	2	1	1	3
LOC111962116	118	95	71	76	86	145	85	176	65	126	105	126	117	109	209	85	121	142	94	106	129	94	122	115	58	71	90	90	119	110	58	88	120	178	169	144	84	117	127	99	104	91	119	109	56	135	101	127	97
LOC111962190	112	107	101	84	112	126	96	106	44	125	66	85	89	114	85	128	130	143	92	175	231	114	103	143	85	107	125	106	204	112	60	84	167	222	173	123	93	93	144	81	141	147	104	118	69	89	84	128	88
LOC111963321	2	0	3	2	1	2	1	2	4	2	3	0	3	1	2	1	0	1	2	1	1	0	0	1	0	1	1	0	1	2	2	0	1	0	0	0	1	2	2	0	1	0	0	1	4	1	0	1	1
LOC111962253	0	2	5	1	2	1	2	2	1	1	1	2	5	3	2	1	0	0	3	2	0	1	1	2	3	2	5	1	0	0	0	1	3	2	2	1	1	4	4	2	2	0	1	5	2	0	2	2	2
LOC112081082	1	1	1	3	0	0	0	0	3	0	0	0	1	0	1	0	0	1	0	0	1	0	1	0	0	0	1	0	1	1	0	0	1	0	0	0	0	2	2	0	0	0	1	0	1	0	0	0	0
LOC111963332	2	2	0	4	2	2	3	3	0	0	4	0	2	1	0	1	0	1	3	1	3	0	0	1	2	0	1	1	1	0	1	3	2	4	3	1	0	4	0	0	0	1	0	3	0	1	1	2	0
LOC111963084	135	128	140	122	138	160	120	139	118	129	118	125	148	145	146	123	135	158	151	144	140	103	96	127	186	114	168	135	97	84	122	143	146	116	109	112	134	129	156	96	83	93	137	182	159	112	107	105	130
LOC111963037	2	1	4	18	28	20	0	0	2	14	10	12	4	0	1	6	14	3	1	6	3	36	24	38	3	1	3	25	20	23	2	4	4	47	34	37	0	3	6	28	28	29	4	1	0	13	9	9	2
qrich1	340	251	248	195	209	224	291	228	236	160	192	204	330	354	313	227	197	218	305	256	326	222	204	225	285	264	282	229	185	153	264	284	297	175	192	163	246	283	332	188	157	158	269	300	232	187	181	156	271
LOC111963325	28	34	43	25	27	20	28	32	30	21	24	25	38	32	30	23	37	30	38	39	34	28	34	34	24	18	38	22	28	28	37	21	30	20	23	13	22	30	39	16	27	31	28	31	41	19	17	18	30
LOC111963203	484	398	642	471	487	328	422	432	531	311	373	338	698	584	485	505	441	482	528	457	498	450	471	447	576	380	510	480	419	427	482	534	580	394	422	250	359	559	615	562	435	439	459	312	489	320	237	238	418
LOC111963253	9	6	11	15	8	7	9	5	4	6	8	9	5	10	9	5	7	14	4	4	9	7	5	7	4	8	5	9	5	5	4	4	10	7	3	2	4	3	10	3	4	8	6	9	7	9	7	5	9
LOC111963259	1110	1354	1388	1025	1115	1050	1200	1075	1497	797	1019	948	1376	1321	949	1330	1027	1167	1258	1110	1044	1042	1200	973	1272	976	1308	1115	860	948	1308	1276	1128	707	808	660	1000	1269	1108	967	764	811	1176	794	920	895	698	662	1272
tmem43	467	563	384	391	385	389	390	517	528	254	302	375	484	447	348	361	384	516	478	466	497	347	422	353	714	417	356	413	315	254	432	368	397	280	320	208	478	434	518	422	317	380	515	509	425	324	279	315	334
LOC111963133	2	1	0	0	1	0	0	0	1	1	0	0	1	0	0	0	0	0	2	0	0	1	0	1	1	0	0	1	2	0	0	1	0	0	0	1	3	0	2	1	1	1	1	0	1	1	0	0	0
ndufaf3	174	216	165	192	198	185	162	177	256	194	215	237	166	189	170	203	188	200	191	171	164	139	171	183	221	150	170	197	186	167	203	179	150	160	137	141	188	187	147	202	197	228	182	169	166	205	124	138	211
nckipsd	316	286	262	347	333	369	321	296	279	303	313	360	357	300	307	267	267	210	312	306	351	320	242	264	270	279	275	310	382	278	315	295	312	377	382	287	211	299	312	333	357	349	280	311	278	293	303	305	279
slc25a20	780	916	883	881	953	946	856	837	854	808	941	884	861	1025	782	932	938	965	824	816	626	882	968	940	876	724	856	1011	739	733	820	906	805	684	784	682	722	896	793	733	625	636	922	643	810	903	719	672	874
LOC111963183	3	4	4	3	7	11	3	5	4	9	12	11	6	2	2	11	6	12	5	11	2	11	7	5	5	1	4	9	5	3	4	8	7	7	7	5	0	5	8	5	1	5	4	6	2	7	8	7	1
LOC111962319	1562	1161	618	753	871	957	1457	868	774	760	771	939	1176	1026	1282	757	607	618	1137	815	1267	922	654	739	955	860	967	1039	855	511	1070	925	1170	949	1038	729	837	876	1148	897	591	634	985	1414	786	893	591	865	869
LOC111963162	360	357	312	310	282	350	359	362	285	385	304	374	317	243	243	254	311	280	344	282	289	321	265	349	224	239	305	302	403	285	328	307	287	396	310	344	275	335	312	307	301	464	300	362	270	389	290	292	336
LOC111963339	2	0	0	1	0	2	1	1	3	3	2	1	1	4	0	3	5	0	3	0	1	2	1	0	1	1	0	0	8	1	0	0	2	6	3	3	1	2	1	0	4	6	1	0	4	3	2	3	1
LOC111963189	68	60	43	61	69	50	58	92	92	77	55	70	50	73	102	76	71	67	47	62	36	46	66	55	23	48	64	70	96	58	39	47	96	105	92	69	61	59	85	55	44	53	81	36	22	50	62	48	66
LOC111963306	337	298	304	261	207	281	311	275	248	177	194	214	331	339	326	275	218	209	295	273	300	248	165	220	323	301	296	269	199	158	302	286	287	213	236	186	247	299	309	198	168	181	345	333	316	217	194	190	309
LOC111963278	720	730	761	631	598	721	757	701	678	603	627	572	799	778	655	688	556	709	750	691	623	664	538	679	738	626	741	699	626	504	760	774	669	586	614	460	539	737	704	592	522	570	730	686	760	612	533	461	788
LOC111963119	26	30	38	20	50	4	9	20	42	6	17	5	22	47	21	19	9	30	14	56	44	30	43	33	12	23	33	24	27	29	29	19	39	44	8	9	19	41	31	16	22	23	11	11	14	21	7	5	19
LOC111963218	1381	1313	1284	1428	1401	1351	1389	1318	1304	1345	1324	1394	1417	1209	1248	1420	1385	1482	1412	1329	1201	1501	1463	1493	1420	1030	1173	1480	1193	1077	1359	1366	1309	1307	1208	956	1186	1356	1304	1540	1208	1384	1452	1148	985	1497	1096	996	1303
atxn7l2	78	89	77	52	49	74	69	83	66	76	70	67	71	92	88	51	65	50	90	87	90	69	57	53	95	54	69	65	56	68	70	77	83	59	66	52	50	78	95	62	45	55	75	104	97	60	57	61	78
LOC111963229	41	40	40	84	66	82	51	64	53	75	84	85	48	39	68	83	67	77	51	62	89	63	83	90	38	60	60	63	74	43	46	52	61	74	75	42	48	66	62	55	42	54	69	55	63	62	57	49	52
zbtb40	129	140	140	98	86	124	116	130	110	78	88	133	147	128	130	121	128	139	140	153	128	122	136	128	115	114	160	102	116	112	106	141	156	131	128	93	90	141	137	114	123	153	123	137	154	103	82	127	122
LOC111963010	409	408	465	327	331	353	400	459	383	268	314	344	380	498	459	348	316	362	414	493	403	326	318	347	353	351	376	301	310	262	335	443	404	307	276	245	328	434	453	318	258	298	379	409	311	287	277	269	387
LOC111963110	106	102	94	57	52	76	100	93	105	62	45	50	104	166	117	97	75	61	107	69	76	53	44	63	102	69	81	51	54	50	99	108	113	49	39	54	75	91	95	72	39	66	88	100	75	64	50	38	99
LOC111963295	18	24	14	31	17	9	20	34	39	19	13	43	11	6	68	39	29	44	11	13	113	13	20	19	4	10	14	30	56	27	13	11	33	61	44	63	44	16	25	158	105	191	54	12	30	10	12	22	20
LOC111963000	21	10	5	15	16	9	16	33	29	23	24	46	7	9	31	8	15	21	17	4	16	19	13	17	12	5	8	12	22	11	10	20	37	87	45	47	12	7	13	53	58	136	24	15	3	9	13	9	17
LOC111963142	0	0	0	0	0	0	0	0	0	0	0	0	0	0	0	0	0	0	0	0	0	0	0	0	0	0	0	0	0	0	0	0	1	1	0	0	0	0	0	0	0	0	0	0	0	0	0	0	0
LOC111962392	0	0	0	0	0	0	1	1	0	0	0	0	0	0	0	0	0	1	1	0	0	0	1	1	0	0	1	0	0	0	0	0	0	0	0	0	0	1	0	1	0	0	3	0	1	0	0	0	0
LOC111963152	0	0	0	0	0	0	0	0	0	0	0	0	0	0	0	0	0	0	0	0	0	0	0	0	0	0	0	2	0	0	0	0	0	0	0	0	0	0	0	0	0	0	0	0	0	0	0	0	0
LOC111962467	2	1	0	0	2	0	2	2	0	1	2	1	0	1	0	1	2	1	0	2	1	2	1	0	1	2	1	0	3	1	0	1	3	0	1	0	0	2	0	0	3	0	0	1	0	0	0	1	3
LOC111963343	0	0	1	2	0	0	0	1	1	1	0	1	0	0	0	1	1	0	0	0	0	0	0	0	0	0	1	0	0	0	0	0	0	0	0	0	0	0	0	0	0	0	0	0	0	0	0	0	0
LOC111963245	16367	18892	20421	15782	17953	16301	18127	17470	22604	13151	16923	16439	18665	16033	12776	17701	15803	16252	17440	15420	16016	15466	18572	15521	17796	14341	17814	16310	16556	15379	19177	19870	16548	14589	13739	12162	13485	18143	16918	16593	15185	19194	17102	13617	20786	14519	11674	10579	19439
LOC111963101	110	103	63	92	105	124	102	116	64	98	97	114	112	83	154	75	98	94	109	95	90	95	109	133	69	74	87	123	130	91	84	89	109	133	127	90	84	99	101	91	86	79	124	96	53	114	69	100	107
LOC111963237	8	8	10	14	18	15	7	10	5	17	19	15	12	11	3	11	14	18	15	6	12	12	10	14	9	10	10	15	29	16	11	9	12	13	17	13	10	7	8	7	9	18	8	15	5	17	7	7	11
LOC111962608	88	56	42	64	70	76	56	74	12	83	74	83	50	34	73	74	68	29	65	59	56	92	78	111	43	33	56	78	79	69	51	60	65	114	107	89	23	37	66	121	77	85	58	50	33	91	73	84	54
LOC111963360	34	40	3	28	39	52	19	18	14	52	40	66	30	56	57	39	49	40	29	40	37	60	32	56	22	23	21	62	63	51	33	32	33	53	64	38	23	29	29	46	45	62	24	31	31	50	35	49	22
LOC111963347	956	1071	1196	892	886	897	1021	1179	1028	810	874	898	1048	1353	1125	787	945	971	1077	1086	1216	774	883	841	971	889	1140	766	918	828	1017	1049	1049	876	815	695	820	1163	1161	750	774	808	1028	1023	873	832	703	722	1098
LOC111963366	353	392	404	337	300	346	337	420	401	299	363	288	358	440	466	343	326	362	383	421	366	307	306	346	393	332	422	316	282	278	415	406	356	292	284	222	325	373	414	267	224	259	361	388	320	323	272	253	343
LOC111962674	1	3	1	4	1	2	0	1	1	1	1	1	1	3	2	1	2	0	2	2	1	0	1	1	3	0	2	0	2	1	3	0	3	1	1	0	2	1	2	1	3	2	1	1	0	0	1	1	2
LOC111963374	371	392	366	391	399	382	326	416	420	316	382	352	403	421	344	415	384	394	371	345	384	388	384	386	339	274	362	388	362	354	352	383	394	315	291	266	324	355	329	351	278	312	349	258	237	363	243	230	407
LOC111963382	15	32	15	46	33	33	19	33	23	33	34	31	20	15	17	36	32	36	36	18	23	34	29	40	24	14	22	32	28	38	25	16	34	41	33	29	16	25	19	24	38	27	19	20	19	33	25	33	25
LOC111963410	570	604	618	709	744	717	675	601	627	601	737	753	578	651	563	764	749	902	686	624	692	718	731	740	622	478	658	813	626	607	706	734	621	589	666	486	561	697	631	720	522	565	749	565	460	680	508	451	674
LOC111963387	93	179	163	156	155	177	144	132	143	187	138	187	138	208	202	172	189	208	138	148	189	128	128	145	112	143	161	138	161	133	144	162	147	202	164	148	118	125	176	140	180	129	131	170	145	160	128	104	149
LOC111963401	671	677	683	481	480	557	708	632	554	386	460	485	695	659	721	580	447	553	660	630	610	522	436	477	655	535	665	550	438	348	672	602	639	365	442	343	522	679	672	413	380	356	627	621	653	495	389	426	682
LOC111963417	1552	1651	1837	1531	1642	1718	1725	1658	1807	1250	1567	1494	1673	1798	1540	1963	1615	1806	1728	1611	2057	1536	1766	1535	1678	1274	1711	1607	1330	1278	1521	1753	1590	1282	1267	934	1307	1758	1599	1258	1111	1169	1678	1320	1485	1422	1124	1041	1731
LOC111963425	459	436	459	399	435	438	406	468	433	389	427	401	475	526	560	484	406	492	444	474	435	437	449	443	437	363	509	459	384	322	420	435	449	371	373	325	389	478	502	352	304	340	471	462	469	428	349	330	431
LOC111963458	144	133	122	196	168	186	170	140	134	152	144	174	124	138	182	153	158	130	125	130	163	143	121	158	129	120	60	79	178	125	105	123	153	152	175	126	135	111	121	180	138	151	141	124	66	131	103	131	117
LOC111963466	745	559	576	462	517	480	714	472	544	416	432	432	597	764	463	425	343	299	648	617	793	452	212	453	644	494	601	479	471	279	579	584	652	440	389	330	444	655	584	369	337	371	558	657	645	374	287	345	674
LOC111963475	117	128	105	122	105	152	107	88	92	123	118	137	123	132	156	132	142	182	122	121	672	138	196	118	97	94	85	136	135	125	76	128	131	168	134	93	102	98	130	167	108	93	112	74	66	146	93	79	79
LOC111963481	665	594	703	1247	1387	1269	914	857	745	1359	1730	1482	778	397	384	1411	1069	990	844	750	513	1544	1744	1964	708	513	706	1331	1030	1215	752	968	833	1144	1273	1009	336	796	781	1293	1172	1311	844	556	605	1451	1307	1077	1013
LOC111967319	0	5	2	12	10	8	3	3	3	7	9	7	2	5	0	15	9	10	5	4	7	8	8	10	13	4	3	2	14	11	7	11	2	13	15	7	6	3	6	8	9	8	2	4	5	7	7	6	3
LOC111963489	1204	840	590	1025	1295	1266	1087	786	688	1187	995	1161	1000	799	953	963	985	1050	918	817	1014	1263	968	1161	855	730	816	1309	1363	874	956	824	1037	1362	1356	1096	750	801	939	1186	978	999	827	922	614	1190	927	1181	775
trnak-uuu	0	0	0	0	0	0	0	0	0	0	0	0	0	0	0	0	0	0	0	0	0	0	0	0	0	0	0	0	0	0	0	0	0	0	0	0	0	0	0	0	0	0	0	0	0	0	0	0	0
trnaw-cca	0	0	0	0	0	0	0	0	0	0	0	0	0	0	0	0	0	0	0	0	0	0	0	0	0	0	0	0	0	0	0	0	0	0	0	0	0	0	0	0	0	0	0	0	0	0	0	0	0
LOC111963518	3	6	6	5	3	2	3	0	5	3	2	1	6	5	0	1	2	3	1	1	6	0	3	0	1	0	4	0	3	4	1	4	3	1	3	2	4	5	6	1	0	5	3	3	2	1	1	1	1
LOC111963529	0	3	3	4	7	2	4	3	5	4	2	4	2	1	2	1	1	1	2	4	12	1	6	3	4	3	2	2	2	0	0	8	7	5	4	1	1	5	3	0	0	2	11	3	2	4	4	4	0
LOC111963525	1	9	2	0	2	2	4	3	3	1	2	3	1	5	3	0	1	1	2	1	2	1	1	2	2	2	3	3	0	2	1	3	3	1	1	5	2	3	2	0	0	4	2	3	4	3	3	3	0
LOC111963538	1160	1197	1155	575	446	610	1167	1029	1070	566	517	543	1171	1100	1163	573	717	600	1250	851	552	509	506	499	954	936	1140	694	749	489	1479	1191	1065	605	533	442	872	1199	1151	776	571	578	1154	957	1040	749	577	519	1177
LOC111963545	93	83	51	102	101	115	80	72	50	99	104	71	54	53	88	99	104	81	66	75	69	124	108	127	35	48	57	112	118	85	72	87	91	150	132	87	52	65	69	129	67	64	89	66	15	127	88	93	73
LOC111967395	24	24	22	71	65	16	15	45	65	45	64	98	24	54	53	27	52	65	20	19	34	22	71	48	24	20	25	71	39	31	32	28	27	30	47	32	42	22	27	57	40	32	47	25	28	94	57	42	28
LOC111963554	1159	974	829	924	1125	1134	970	993	709	1027	955	1060	1023	904	1143	867	1070	1062	1098	974	1215	1046	1042	965	905	831	933	1084	1234	996	989	936	1097	1494	1234	1116	706	967	1149	1203	1139	1168	938	1095	778	1145	925	990	931
LOC111963560	3	7	7	3	6	3	4	13	5	3	2	9	1	9	12	9	9	6	7	6	8	2	8	4	2	6	6	10	7	5	3	7	6	11	10	6	5	9	6	5	6	2	9	7	3	7	8	4	14
LOC111963564	1094	1003	708	581	692	863	903	878	654	679	754	642	1069	1068	1166	759	754	912	1059	1199	1074	904	884	945	885	846	937	717	670	561	801	970	948	681	759	572	859	1050	1155	658	449	489	1021	1059	763	732	637	624	713
LOC111963573	437	340	257	222	273	328	378	312	272	259	258	282	407	436	573	267	280	240	364	355	479	325	251	326	293	307	378	253	300	241	278	353	415	380	317	348	295	393	440	280	247	273	342	389	192	241	223	274	300
LOC111963583	866	766	647	765	913	889	791	747	734	700	832	852	684	585	718	612	700	597	729	846	975	739	618	776	738	698	766	689	856	596	603	706	842	1092	905	810	638	726	816	709	904	877	716	893	872	599	550	822	696
cntn2	171	128	117	182	169	170	197	113	115	139	143	163	132	93	101	158	123	109	134	135	214	151	89	201	144	120	118	164	191	113	130	135	165	177	156	168	95	117	175	166	158	140	149	192	96	134	104	181	151
LOC111963611	14	3	1	32	17	2	10	15	3	32	13	5	7	32	61	44	18	61	10	15	70	60	46	61	9	2	8	51	16	31	12	18	10	27	37	36	8	5	15	35	16	8	17	5	6	39	51	24	19
LOC111963623	0	0	2	1	0	0	3	1	2	0	1	1	0	1	0	1	2	2	0	1	0	0	2	0	0	0	1	1	0	0	0	1	0	2	1	3	2	0	0	0	0	0	0	0	1	1	1	0	0
LOC111963633	1851	1710	1501	1271	1348	1569	1738	1673	1332	1290	1297	1561	1773	1881	1957	1450	1404	1489	1724	1665	1914	1423	1320	1502	1727	1490	1716	1331	1412	1088	1723	1754	1828	1499	1543	1154	1410	1600	1963	1424	1343	1251	1733	2172	1774	1520	1241	1504	1532
LOC111963680	92	110	105	92	110	89	118	103	121	67	113	87	96	110	73	107	109	93	101	92	108	106	102	91	93	80	95	99	106	104	86	106	84	103	94	93	55	89	80	89	61	98	80	72	92	80	68	67	94
LOC111963669	59	66	67	58	62	51	56	61	64	55	59	53	58	58	72	57	58	58	70	60	54	66	74	65	60	47	68	56	58	64	55	63	61	44	66	46	48	69	66	64	48	71	52	51	57	59	46	38	74
trnak-uuu_1	0	0	0	0	0	0	0	0	0	0	0	0	0	0	0	0	0	0	0	0	0	0	0	0	0	0	0	0	0	0	0	0	0	0	0	0	0	0	0	0	0	0	0	0	0	0	0	0	0
LOC111963692	2	0	0	2	2	2	0	2	1	1	1	1	1	6	4	2	1	0	0	6	4	3	0	2	4	2	1	2	2	1	1	1	0	2	3	5	5	0	2	4	1	2	1	2	2	0	0	3	1
LOC111963704	319	294	311	1610	1807	1606	433	342	271	1520	1395	1808	298	182	166	981	1402	1542	386	372	250	1602	1131	1556	365	246	342	1532	1714	1584	306	397	384	1963	1553	1723	165	287	351	1677	1299	1424	293	268	253	1558	1398	1369	359
LOC111963721	53	34	47	256	277	243	70	60	48	256	270	288	30	35	42	185	284	352	39	49	25	283	185	294	55	26	48	222	347	327	51	56	47	341	221	294	36	47	45	271	235	284	50	44	30	220	218	212	53
LOC111963732	188	129	134	596	528	511	244	162	131	656	489	695	130	116	120	475	496	436	191	165	173	690	347	564	179	160	184	571	648	663	231	205	197	749	685	557	76	145	159	728	647	826	172	148	171	585	474	525	175
trnaw-cca_1	0	0	0	0	0	0	0	0	0	0	0	0	0	0	0	0	0	0	0	0	0	0	0	0	0	0	0	0	0	0	0	0	0	0	0	0	0	0	0	0	0	0	0	0	0	0	0	0	0
trnak-uuu_2	0	0	0	0	0	0	0	0	0	0	0	0	0	0	0	0	0	0	0	0	0	0	0	0	0	0	0	0	0	0	0	0	0	0	0	0	0	0	0	0	0	0	0	0	0	0	0	0	0
trnaw-cca_2	0	0	0	0	0	0	0	0	0	0	0	0	0	0	0	0	0	0	0	0	0	0	0	0	0	0	0	0	0	0	0	0	0	0	0	0	0	0	0	0	0	0	0	0	0	0	0	0	0
trnak-uuu_3	0	0	0	0	0	0	0	0	0	0	0	0	0	0	0	0	0	0	0	0	0	0	0	0	0	0	0	0	0	0	0	0	0	0	0	0	0	0	0	0	0	0	0	0	0	0	0	0	0
trnaw-cca_3	0	0	0	0	0	0	0	0	0	0	0	0	0	0	0	0	0	0	0	0	0	0	0	0	0	0	0	0	0	0	0	0	0	0	0	0	0	0	0	0	0	0	0	0	0	0	0	0	0
trnaw-cca_4	0	0	0	0	0	0	0	0	0	0	0	0	0	0	0	0	0	0	0	0	0	0	0	1	0	0	0	0	0	0	0	0	0	0	0	0	0	0	0	0	0	0	0	0	0	0	0	0	0
LOC111963742	27	23	19	66	69	72	25	27	33	46	53	73	22	32	37	44	31	24	27	24	36	50	28	48	20	22	17	55	65	72	24	23	37	100	67	90	14	18	20	67	37	47	22	20	19	45	40	65	27
LOC111963753	555	610	694	406	439	399	574	586	645	310	365	397	605	850	683	563	388	596	592	592	511	389	502	396	602	478	594	427	275	338	582	671	552	271	347	208	594	702	651	328	258	263	567	527	588	397	329	364	618
LOC111962974	3	0	0	7	5	1	0	1	2	9	2	2	2	0	0	4	2	2	1	0	0	6	1	3	1	0	1	4	5	4	0	1	1	12	9	7	0	1	1	5	7	5	0	1	0	4	2	4	2
LOC111963768	258	247	213	437	447	539	246	264	183	453	420	475	179	155	160	362	325	317	187	298	369	499	286	510	261	213	203	412	501	364	174	223	303	634	570	517	143	196	240	394	462	485	198	244	245	321	317	446	211
LOC111963820	158	125	79	114	123	124	132	106	65	105	108	124	105	118	114	119	91	78	101	94	141	137	93	153	83	87	106	130	128	96	82	100	117	125	139	121	83	111	123	121	87	86	95	112	52	114	78	103	107
LOC111963073	7	1	6	11	5	4	3	6	9	4	5	6	5	10	13	4	6	11	4	11	3	6	5	5	6	5	10	3	11	3	8	12	4	11	8	8	7	7	12	3	5	2	8	4	7	10	1	8	6
LOC111967460	1	6	2	1	2	3	4	3	1	1	4	4	3	1	4	0	6	7	4	10	1	2	2	1	6	4	1	1	5	8	2	2	1	10	2	2	1	1	4	1	4	4	2	6	7	0	2	1	2
LOC111963835	247	233	259	484	566	296	203	220	368	371	513	465	273	96	27	372	471	572	256	278	309	386	588	455	206	166	257	520	330	388	287	282	359	378	365	354	132	255	233	416	201	235	351	150	223	524	308	277	232
LOC111963845	62	74	87	86	97	96	75	69	72	60	110	98	77	40	16	76	85	75	46	53	43	79	86	54	69	48	61	65	99	93	68	89	53	89	74	70	53	72	72	74	143	149	55	50	78	57	67	79	73
LOC111963156	11	11	15	52	45	40	18	21	10	39	43	42	10	6	9	39	26	23	21	15	19	25	25	40	20	9	10	34	39	36	12	15	20	45	36	45	3	15	15	24	42	30	8	11	5	29	22	29	14
LOC111963867	1466	1204	1130	805	863	1111	1297	1061	882	640	740	750	1379	1218	1363	800	805	755	1189	1150	1395	896	799	879	1055	1063	1258	901	784	573	1195	1116	1249	722	860	742	980	1205	1363	710	598	650	1139	1408	1001	839	716	807	1018
LOC111963878	2168	2000	1872	1484	1237	1752	1867	1422	1245	1011	1008	1105	2057	2166	1940	1575	1299	1349	1690	1611	1923	1542	1043	1343	1518	1607	1639	1625	1218	973	1886	1694	1737	1154	1367	1044	1656	1727	1916	1332	1008	1155	1785	1958	1330	1692	1177	1344	1472
LOC111963894	27	19	15	19	23	29	16	17	27	27	33	32	20	10	7	18	19	21	31	30	19	34	24	20	17	20	17	27	34	32	15	24	21	34	29	22	15	23	16	39	14	26	15	15	33	17	19	19	28
LOC111963902	11	14	14	18	24	23	17	14	9	17	20	20	12	13	11	34	29	34	14	9	42	21	17	23	11	5	12	16	17	15	12	9	12	18	17	17	8	15	12	15	12	20	13	18	12	23	20	13	7
LOC111963909	298	292	240	245	250	274	267	246	251	220	250	258	298	291	298	247	240	217	300	225	293	274	181	241	260	209	241	256	261	247	270	274	291	338	263	279	235	325	281	273	195	226	236	324	266	231	210	282	261
LOC111963925	17	10	14	31	30	23	12	19	19	30	37	23	12	7	2	33	41	72	17	13	13	46	43	36	12	12	13	41	19	17	12	33	17	30	24	26	10	16	13	27	9	14	33	13	9	31	26	26	13
LOC111963928	174	222	250	612	541	536	281	274	205	495	551	508	191	103	102	361	346	238	255	227	103	596	581	530	205	156	201	503	460	446	219	286	211	466	422	438	80	218	213	511	483	494	261	171	246	486	472	399	326
LOC111963932	223	231	283	389	390	334	309	229	335	334	402	408	231	113	99	382	264	226	255	225	85	364	504	365	266	138	218	397	300	372	311	316	293	304	342	318	97	256	235	442	350	426	318	202	302	375	318	318	340
LOC111967578	6	3	6	17	26	19	5	8	7	21	23	29	6	3	4	16	28	14	6	1	4	30	30	31	9	5	7	28	25	18	6	2	8	24	20	22	4	3	5	17	21	21	5	11	5	17	19	18	11
LOC111963947	36	47	47	66	51	53	48	32	43	43	48	41	43	33	27	69	71	64	31	29	27	29	46	29	29	22	46	64	25	21	27	30	33	35	30	33	51	45	26	38	17	19	44	34	21	42	37	42	46
LOC111963966	10	15	10	13	5	10	14	10	14	9	10	9	11	8	7	10	42	27	5	7	21	7	9	6	15	10	5	6	6	5	6	21	11	13	7	9	8	14	8	7	9	11	10	7	9	7	7	2	24
LOC111963974	2758	3221	3697	2053	2285	2312	2991	2956	3503	1549	2124	1846	3047	3572	2644	2754	2123	2809	3150	2933	2791	2381	2651	2166	3233	2562	3305	2343	1528	1483	3302	3262	2797	1231	1482	1146	2784	3509	2898	1650	1303	1223	2928	2445	3084	2136	1782	1510	3344
LOC111963979	86	96	94	81	91	86	98	114	104	102	79	112	81	95	78	128	125	103	114	113	155	85	101	74	91	83	83	88	81	88	96	95	81	105	111	73	78	108	80	79	70	65	104	74	50	105	71	66	92
LOC111964004	3	1	3	1	3	6	5	2	2	3	4	7	3	2	2	5	2	3	7	4	8	1	2	6	2	2	7	5	5	2	2	2	1	6	3	2	0	2	1	0	3	1	4	1	2	1	1	3	1
LOC111967639	0	0	0	0	0	1	0	0	0	0	0	0	0	0	0	0	0	0	0	0	0	0	0	0	0	0	0	0	0	0	0	0	0	0	0	0	0	0	0	0	0	0	0	0	0	0	0	0	0
LOC111963590	0	2	0	3	1	2	0	3	0	3	1	2	0	0	1	0	0	1	2	0	1	3	2	6	0	1	1	3	3	10	0	1	2	4	3	0	0	2	0	1	2	1	1	0	0	0	5	0	1
LOC111964023	9	8	8	4	1	1	2	9	3	0	1	0	2	29	15	5	3	7	4	5	8	4	5	0	1	12	10	4	1	3	4	3	6	6	1	3	4	8	8	1	0	6	4	6	9	1	1	0	6
LOC111963703	1	3	2	3	1	4	1	4	5	2	3	2	5	5	4	0	1	0	1	2	1	2	3	2	2	3	1	4	0	3	3	1	3	2	2	0	5	4	3	2	0	1	2	4	2	0	3	2	2
LOC111964042	8	14	20	12	9	17	1	7	9	13	12	7	9	11	21	9	6	5	11	22	7	3	5	12	12	7	16	3	8	5	4	11	9	13	10	6	10	15	13	10	8	9	3	11	11	6	3	1	13
LOC111964050	180	135	126	114	140	155	135	128	117	109	121	128	152	121	154	141	103	113	145	137	144	131	118	126	126	103	160	151	147	100	116	145	142	143	141	119	99	118	152	144	102	113	140	150	88	137	104	109	143
LOC111964063	545	463	409	303	294	426	540	385	340	270	290	297	543	435	481	366	277	272	491	355	447	379	250	359	498	449	497	425	279	169	516	403	435	306	328	251	397	400	446	308	189	193	481	495	349	318	273	337	341
LOC111964086	47	40	37	32	64	65	32	94	41	46	53	80	69	52	100	41	77	63	64	71	67	47	68	46	39	36	50	46	48	75	35	83	66	96	82	71	37	57	69	42	40	46	75	72	60	85	50	49	51
LOC111963791	0	0	0	0	0	0	0	0	0	0	0	0	0	0	0	0	0	0	0	0	0	0	0	0	1	0	0	0	0	0	0	0	0	0	0	0	0	0	0	0	0	0	0	0	0	0	0	0	0
LOC111964131	1	6	8	15	6	14	3	1	5	16	15	8	5	4	1	4	6	3	3	3	0	6	1	6	4	6	6	7	8	9	7	2	1	16	7	12	0	1	3	7	4	8	1	2	9	4	7	9	1
sirt4	58	56	65	55	61	63	76	80	77	56	60	74	83	75	57	88	65	71	61	76	49	65	56	65	62	41	82	69	42	52	64	79	71	33	60	35	60	82	62	48	40	54	69	43	52	57	46	35	84
tomm6	751	813	949	909	974	922	870	831	1145	743	1000	862	869	1110	761	1038	720	939	815	769	708	903	1069	928	902	654	824	988	591	686	876	899	745	484	616	463	705	963	769	675	588	561	812	626	990	888	720	574	925
LOC111964163	316	414	460	357	371	313	394	369	512	259	359	341	432	488	330	428	287	420	408	351	309	325	379	301	427	323	392	371	247	269	391	411	356	223	244	179	320	396	329	285	194	201	398	304	461	323	295	247	394
tspo	624	1008	660	802	774	638	781	885	1651	558	621	855	698	682	624	688	673	670	686	634	545	723	812	568	1250	631	499	702	669	505	714	556	505	512	584	436	750	645	680	789	829	830	797	823	588	707	477	432	571
LOC111964178	147	156	120	133	170	198	104	100	122	150	144	152	114	137	144	113	99	109	123	163	141	146	99	150	123	121	119	146	163	116	169	116	149	172	156	120	117	83	124	132	132	88	118	107	147	110	107	121	133
LOC111964184	81	49	46	77	101	131	68	61	44	107	84	88	78	44	37	96	101	114	58	65	55	118	97	133	32	44	58	88	95	83	56	82	64	109	89	78	28	61	53	89	54	61	76	40	18	101	79	74	67
LOC111967822	0	0	0	0	0	0	0	0	0	0	0	0	0	0	0	0	0	0	0	0	0	0	0	0	0	0	0	0	0	0	0	0	0	0	0	0	0	0	0	0	0	0	0	0	0	0	0	0	0
LOC111967900	578	773	786	492	625	578	732	691	883	379	568	508	705	886	611	713	542	662	724	679	549	499	625	534	776	529	660	566	386	427	805	680	626	320	317	286	564	702	624	455	306	319	668	488	753	508	357	323	724
LOC111964220	2669	2037	3381	2509	2674	2322	2646	2383	3110	1975	2543	1754	3325	3217	1346	2842	1209	2659	3097	2898	2884	2553	2508	2487	3134	2549	3179	2716	1601	1850	3031	2534	2845	1487	1498	1396	2466	3142	2804	1956	1439	1131	2447	2387	2922	2338	1813	1769	2690
LOC111964192	442	373	290	324	337	380	390	368	249	325	311	359	319	393	516	303	297	263	345	354	387	356	298	311	329	338	322	388	432	279	345	307	366	468	424	316	240	295	385	347	369	380	370	344	313	339	308	352	322
LOC111964225	72	52	26	146	109	161	60	55	11	234	211	198	42	15	53	131	172	92	38	55	42	218	201	204	31	19	54	163	186	157	28	55	51	296	258	201	17	36	66	204	223	231	62	42	20	195	218	189	47
LOC111967980	3	3	5	3	3	1	2	2	2	2	3	5	5	2	8	8	10	2	4	6	2	4	6	0	3	5	9	5	6	4	5	5	2	7	1	5	3	4	3	2	2	0	4	3	1	3	0	2	8
lg1h1orf159	151	79	171	194	222	148	75	94	172	137	223	151	119	138	106	191	177	250	144	133	134	116	217	110	128	110	173	176	185	182	134	121	134	124	109	108	89	105	99	114	99	99	115	68	93	173	85	85	138
LOC111964252	11	8	10	28	25	25	12	22	12	40	24	42	11	14	16	26	29	33	10	16	10	28	26	43	13	11	17	34	37	37	9	15	17	57	39	37	6	15	13	40	54	51	17	21	18	39	32	46	7
LOC111964264	0	0	1	3	1	0	1	2	1	1	1	2	0	0	0	5	5	0	3	1	0	1	1	1	0	1	0	3	5	0	1	0	3	2	2	2	0	2	1	1	4	1	0	1	2	1	2	2	1
LOC111964287	16	6	6	15	27	21	10	16	11	32	18	28	16	9	11	21	28	24	15	16	13	25	28	32	14	12	13	19	28	27	10	15	18	34	20	15	13	8	13	24	31	29	21	8	10	20	17	15	13
LOC111964273	9	1	13	24	41	31	9	4	5	20	43	42	4	5	1	17	26	16	4	4	13	24	18	31	4	4	5	42	25	30	8	5	8	31	23	42	4	4	5	24	20	10	3	10	3	23	17	22	6
LOC111964303	0	0	0	0	0	0	0	0	0	0	0	0	0	0	0	0	0	0	0	0	0	0	0	0	0	0	0	0	0	0	0	0	0	0	0	0	0	0	0	0	0	0	0	0	0	0	0	0	0
LOC111964308	76	83	78	60	75	84	76	92	82	56	69	66	87	115	101	68	55	79	86	94	86	65	84	69	80	79	76	55	56	38	98	97	96	44	70	39	66	76	90	43	36	47	79	105	85	55	62	62	76
LOC111964329	78	63	69	80	113	102	67	81	82	109	95	110	64	59	40	99	86	87	67	72	109	99	78	125	57	77	63	87	115	78	74	84	76	160	131	106	53	55	65	84	106	91	76	88	65	73	67	97	96
LOC111964339	2	3	4	4	4	7	1	10	6	11	6	10	4	3	4	4	12	6	1	13	8	7	5	10	9	5	30	19	19	5	18	6	9	21	14	23	11	5	10	0	6	7	6	7	3	29	5	8	14
LOC111964345	58	13	25	34	41	36	33	17	23	33	33	40	21	13	16	20	38	34	25	24	27	29	36	24	16	17	20	36	37	31	18	38	19	37	32	32	17	27	19	31	30	27	26	16	19	36	25	34	26
LOC111973650	0	1	2	2	3	1	1	2	1	1	1	2	0	3	1	0	2	0	0	1	2	2	3	1	2	1	0	1	1	3	0	1	0	5	0	1	0	0	2	1	0	1	2	2	0	2	1	0	2
LOC111964352	219	134	165	227	211	241	180	127	146	196	197	196	152	268	306	196	163	195	142	196	334	247	147	221	179	144	148	218	183	191	195	163	152	216	235	202	133	161	155	172	176	171	154	151	177	203	153	169	153
LOC111964363	434	339	284	333	285	411	355	303	212	391	339	387	348	310	329	314	369	313	199	373	519	418	320	358	297	90	245	287	658	273	354	342	369	660	494	460	232	351	369	657	749	831	375	313	308	391	294	401	351
LOC111964383	11	6	2	6	14	7	5	3	3	4	12	15	4	4	6	7	8	4	4	6	11	11	1	9	5	0	5	12	13	6	1	5	5	17	14	14	5	4	4	6	4	9	1	4	1	11	2	10	8
LOC111964390	2	2	1	11	7	5	4	0	1	9	7	12	1	2	2	8	8	3	3	1	6	6	8	5	2	1	2	11	13	3	2	3	0	8	6	8	0	2	0	3	3	9	1	0	1	3	3	8	3
LOC111964400	333	323	287	230	232	306	327	262	243	222	239	239	350	295	350	273	224	315	307	305	311	233	236	273	256	154	281	292	167	115	294	294	285	180	239	178	280	238	310	185	113	144	301	277	168	232	211	238	267
LOC111964413	2153	1894	1912	1688	1426	1840	2080	1862	1451	1725	1591	1684	2123	1664	1834	1857	1669	1397	1979	1917	1705	1770	1485	1906	1832	1491	1900	1902	1906	1441	1999	1944	1913	2015	1808	1615	1155	1851	2047	2190	2195	2346	2005	1600	1660	1973	1593	1465	1878
trnar-ucu	0	0	0	0	0	0	0	0	0	0	0	0	0	0	0	0	0	1	0	0	0	0	0	0	0	0	0	0	0	0	0	0	0	0	0	0	0	0	0	0	0	0	0	0	0	0	0	0	0
trnak-uuu_4	0	0	0	0	0	0	0	0	0	0	0	0	0	1	0	0	0	0	0	0	0	0	0	0	0	0	0	0	0	0	0	0	0	0	0	0	0	0	0	0	0	0	0	0	0	0	0	0	0
LOC111964421	1202	1157	1092	821	752	962	1273	985	803	675	726	676	1255	1323	1234	1000	774	870	1177	973	1089	953	679	802	1100	980	1019	873	838	546	1270	1017	981	792	797	707	967	1100	1210	912	782	744	1064	1125	1117	838	722	730	1013
LOC111964430	4	2	4	13	6	8	2	1	5	8	3	7	4	3	1	4	9	9	2	5	6	8	5	5	1	2	5	14	7	7	4	2	2	9	4	11	4	10	1	7	8	2	3	3	1	2	5	3	1
LOC111973732	1	1	0	0	0	0	0	1	1	1	1	0	0	0	0	0	1	3	0	0	0	1	0	1	0	0	0	0	1	0	0	0	2	0	0	1	0	1	0	1	1	0	1	2	0	1	2	0	1
LOC112081091	0	0	2	0	1	1	1	1	1	0	0	3	0	0	0	0	1	2	0	0	2	0	1	0	2	1	2	1	1	0	2	0	0	0	1	0	0	0	2	0	0	0	1	0	0	0	1	0	0
LOC111964504	48	55	49	38	44	51	42	62	65	45	36	76	33	29	48	42	60	46	30	67	54	58	63	41	56	49	34	43	59	48	23	33	34	49	60	52	48	29	40	76	84	91	44	66	47	49	39	48	35
LOC111964465	267	312	241	279	318	270	266	367	388	294	248	356	258	130	208	216	291	327	253	300	252	266	312	228	277	159	219	227	301	232	177	248	215	284	283	224	227	261	257	358	307	306	283	314	133	305	208	193	256
LOC111964543	0	4	1	4	4	3	4	8	5	3	1	7	2	9	5	2	4	5	4	4	2	2	4	6	6	1	6	5	11	5	10	5	4	8	7	0	2	0	5	3	12	3	7	7	6	8	2	6	2
LOC111964522	4	4	6	9	2	10	4	3	7	3	7	5	1	10	7	8	5	5	4	8	8	6	8	4	6	4	4	7	6	5	4	10	10	4	7	4	1	5	8	4	3	9	1	9	2	9	4	5	4
LOC112081245	0	0	0	0	0	0	0	0	0	0	0	0	0	0	0	0	0	0	0	0	0	0	0	0	0	0	0	0	0	0	0	0	0	0	0	0	0	0	0	0	0	0	0	0	0	0	0	0	0
LOC111968129	3	2	1	5	1	2	5	6	3	2	3	2	1	4	3	4	3	10	0	3	3	3	1	4	5	2	1	1	1	2	2	3	3	3	5	4	2	4	2	3	4	4	2	0	6	3	2	2	3
LOC111964554	14	18	17	9	25	20	10	10	10	22	17	24	21	23	16	23	16	39	11	15	14	24	18	33	6	12	12	14	34	19	23	16	17	16	19	18	14	18	21	26	20	15	19	19	12	26	15	16	15
LOC111964570	900	813	564	520	666	722	898	648	636	536	621	625	741	714	830	650	511	547	786	574	838	600	496	631	716	614	679	711	631	454	769	653	698	571	674	542	612	672	778	563	439	446	703	834	642	653	501	621	599
LOC111964589	95	170	175	481	397	508	190	153	191	358	531	485	96	285	278	412	460	428	147	89	101	309	389	370	146	117	234	423	295	366	137	212	161	381	355	375	212	103	170	326	335	376	176	76	147	251	285	226	201
LOC111964606	98	74	57	63	45	100	94	69	45	84	81	79	93	64	123	77	71	65	79	67	81	96	71	110	51	59	69	90	82	68	64	76	95	115	118	79	57	54	90	113	95	87	73	79	30	99	72	81	64
LOC111964630	2	3	0	3	0	4	1	4	0	7	7	8	1	5	7	5	3	1	2	4	4	4	11	7	1	1	0	2	3	4	1	1	6	9	10	3	2	3	3	4	4	6	3	0	1	4	9	9	3
LOC111964639	20125	21105	24565	20118	25513	24496	23963	21872	25188	17701	24117	23069	23833	16836	15829	18885	16301	18168	20818	18661	18101	19795	22941	23637	20181	15956	20710	21301	21100	19301	22581	23962	19925	17823	19025	18262	15296	22480	20404	22077	19827	27278	21075	15223	23409	20972	16691	15861	24663
LOC111971069	10	7	12	8	4	9	6	7	7	2	4	3	4	10	8	7	6	4	4	10	6	3	5	5	5	2	6	5	1	3	5	10	4	0	3	4	4	6	8	1	1	1	3	3	7	5	1	1	8
LOC111971062	13	9	18	3	8	4	7	10	13	6	3	9	13	12	11	3	1	14	9	14	3	4	5	2	7	5	11	5	5	3	8	8	13	4	6	2	11	8	11	4	1	0	9	10	4	2	5	4	6
LOC111971048	4	8	12	4	6	7	9	6	12	1	4	6	1	5	2	3	2	1	8	4	0	2	3	3	5	5	5	2	0	1	5	7	7	2	1	1	3	6	10	2	0	0	7	2	6	2	1	4	5
LOC111971083	14	16	23	10	6	16	7	15	19	7	6	9	12	14	9	10	13	13	9	21	13	8	16	13	9	11	22	7	6	6	8	17	8	3	9	5	22	15	21	3	4	6	10	13	27	4	9	10	10
LOC111971076	8	7	7	1	6	2	0	6	8	4	4	4	6	4	4	5	4	10	4	9	3	2	1	3	3	7	5	6	5	3	3	11	7	0	3	3	3	8	5	4	0	1	8	8	14	6	2	4	7
LOC111964650	928	898	1014	943	958	951	915	963	1021	818	992	973	1011	1201	1013	1058	1036	1203	873	1052	866	843	1085	925	919	746	1042	985	959	902	853	1145	1039	919	839	679	860	1043	975	917	716	829	992	714	635	905	629	642	1030
LOC111964675	21	19	26	11	18	14	22	20	30	12	11	15	17	37	33	17	15	17	15	25	21	14	18	15	11	14	18	17	10	14	19	27	17	11	9	9	18	26	18	9	1	8	13	23	25	8	6	9	19
LOC111964664	276	220	193	256	195	288	263	272	163	263	233	269	272	263	209	270	260	236	236	205	391	303	225	265	215	169	224	279	318	243	204	224	224	333	285	259	182	230	246	298	316	352	234	255	81	267	235	268	205
LOC111964686	387	368	391	429	465	454	399	402	326	419	442	481	408	343	386	403	483	510	392	375	426	442	439	410	341	281	325	465	457	383	357	379	362	499	407	384	261	382	391	447	329	361	374	312	270	482	325	334	360
LOC111973891	12	14	6	16	15	5	9	15	17	12	13	23	15	16	40	23	35	22	10	15	27	20	57	49	12	9	16	18	21	15	19	4	22	16	37	17	21	21	17	34	35	13	29	10	16	35	38	42	9
LOC111968225	29	4	2	3	4	7	1	3	0	2	2	4	18	11	24	16	12	13	11	3	7	2	29	5	16	10	11	20	9	9	8	18	18	15	11	7	17	29	38	20	13	20	12	7	2	16	11	12	2
LOC111964710	44	51	49	75	73	71	56	74	65	79	65	70	46	62	68	55	79	79	64	56	46	42	51	68	47	41	59	65	58	80	58	82	60	67	53	62	53	43	51	57	45	48	65	53	29	85	45	40	55
LOC111968440	1	1	3	1	1	1	1	2	0	0	0	6	0	0	2	2	2	0	1	1	0	0	1	1	0	1	5	2	1	1	0	0	1	3	2	0	0	0	1	0	1	0	1	2	2	1	1	1	2
LOC111964739	110	125	113	172	202	202	124	112	119	204	156	193	123	99	104	202	198	183	131	141	54	192	129	162	135	86	114	185	196	173	134	119	129	254	160	131	85	133	123	202	126	132	102	83	47	200	120	110	131
LOC111968548	4	3	5	23	23	26	10	10	9	15	13	18	5	4	3	19	24	16	8	10	6	26	11	16	5	6	7	18	28	15	3	6	9	25	13	13	4	2	5	12	17	18	1	2	3	12	7	7	9
LOC111964751	2608	2741	3040	1871	2147	2223	2679	2726	2859	1599	1870	1887	2590	3160	2768	2116	1996	2049	2785	2757	2543	1935	1774	1726	2662	2351	2822	1901	1957	1522	2715	2846	2764	1812	1753	1462	2152	2884	2637	1671	1910	1981	2571	2556	2875	1689	1474	1496	2827
LOC111964762	1	0	0	0	0	0	0	3	1	1	0	0	1	1	5	0	0	0	0	1	0	0	1	1	0	0	2	0	0	0	0	0	0	1	0	1	0	0	0	0	0	1	0	0	0	0	0	2	0
LOC111964772	0	0	2	0	0	0	0	0	0	0	0	0	1	0	0	0	0	0	0	0	0	0	0	0	0	0	0	0	0	1	0	2	0	0	0	0	0	0	1	1	0	0	0	1	0	2	0	1	0
dnai1	63	57	75	53	47	42	75	60	64	49	61	56	88	116	114	66	70	81	90	69	87	53	52	62	54	74	82	49	54	52	78	103	91	45	56	43	80	70	72	63	41	57	81	80	57	57	33	38	100
fam219a	339	314	316	417	455	409	333	426	318	357	398	455	331	418	355	450	472	461	353	423	400	421	373	441	324	286	355	386	394	355	292	384	327	424	376	296	313	353	401	367	408	368	353	328	357	311	239	337	389
LOC111968622	6	5	4	34	38	43	2	7	3	40	60	46	8	2	5	5	31	13	3	7	3	53	54	56	1	6	5	25	24	37	0	5	7	47	22	31	1	7	2	27	41	25	4	2	8	31	32	27	8
LOC111964821	170	157	189	232	207	241	162	212	130	216	198	209	162	230	198	204	264	261	182	173	294	193	227	230	149	115	147	201	263	209	159	201	195	281	212	202	111	157	170	202	223	296	164	131	149	173	187	188	165
LOC111968681	2	1	1	5	3	3	3	2	3	2	4	3	3	2	2	2	2	2	3	3	2	3	2	2	3	1	1	5	3	3	4	3	1	3	2	0	1	2	1	3	5	2	3	0	3	5	1	2	1
LOC111964843	97	133	132	194	224	287	127	137	147	173	251	218	107	123	68	194	193	170	128	137	40	167	203	229	121	103	93	180	141	167	164	158	106	146	174	135	76	145	109	176	141	121	103	98	141	158	166	132	141
LOC111964856	1083	867	624	1638	2181	1993	1157	1132	1027	1335	2314	2119	836	617	482	1585	1422	786	1069	1064	850	1633	1022	1373	943	814	859	1538	1594	819	682	1237	1071	2022	1926	1513	450	881	879	1328	1059	1038	1071	1015	745	1021	1062	1502	1041
LOC111964864	321	346	361	252	282	281	330	333	361	204	241	285	342	374	383	322	261	320	370	322	477	229	189	229	334	279	346	259	179	179	359	388	321	195	184	176	315	331	357	237	158	179	334	313	334	233	188	199	343
LOC111964869	1186	1078	1183	1086	1198	1237	1145	1139	1180	1026	1052	1157	1208	1093	1105	1187	1058	985	1145	1204	1151	1026	1101	1089	1143	965	1181	1139	1164	1111	1035	1278	1096	1106	1024	803	930	1133	1081	935	929	944	1082	940	891	1008	695	700	1399
LOC111964877	58	81	58	91	96	84	61	71	73	110	108	90	63	53	62	102	105	90	66	62	69	88	115	87	77	52	64	93	103	92	63	52	60	72	71	61	69	56	68	88	60	57	76	66	42	87	54	47	70
LOC111964898	122	156	178	132	143	160	132	168	142	129	144	143	130	179	182	148	147	165	138	177	184	140	151	146	159	167	172	121	152	114	130	136	168	145	146	130	113	140	183	118	135	139	140	190	185	155	115	110	147
LOC111964912	746	581	549	523	575	619	696	525	404	555	477	487	677	659	658	539	442	489	631	541	615	589	400	593	540	492	558	583	560	445	538	573	619	582	595	511	488	552	673	519	407	409	589	584	375	534	383	505	561
LOC111964958	621	570	682	603	632	760	612	706	619	566	650	607	692	665	598	651	690	803	610	636	566	614	641	655	635	522	662	618	565	546	496	731	631	568	530	451	543	671	696	504	484	485	647	568	472	620	464	432	655
LOC111964997	410	493	462	337	443	454	469	532	448	289	353	434	425	448	384	458	464	581	576	482	346	372	397	426	210	329	408	402	271	299	488	551	507	268	313	216	386	267	429	355	210	137	472	386	387	462	331	296	518
LOC111965066	59	36	65	101	124	115	53	40	52	115	95	96	58	44	45	90	87	75	35	47	62	113	62	134	59	48	47	104	127	86	46	46	56	110	108	99	39	35	48	110	115	75	51	34	73	86	71	66	59
LOC111965045	257	289	334	315	400	357	327	322	350	301	306	327	276	330	283	386	347	325	281	322	305	305	343	317	280	289	305	319	321	339	270	321	266	303	280	260	233	309	268	241	229	242	326	315	313	317	225	212	353
LOC111965023	30	45	46	45	65	63	57	65	34	42	44	44	37	101	69	62	58	44	42	45	57	24	47	25	52	41	39	47	38	37	37	53	49	37	42	40	25	37	35	25	26	22	48	32	42	56	49	26	73
LOC111965037	216	233	216	261	241	211	218	246	212	172	181	210	237	160	151	269	280	260	205	194	193	234	237	256	232	164	219	249	211	170	237	216	213	156	169	167	200	288	218	205	135	146	236	144	187	220	152	144	251
LOC111965008	641	606	575	464	485	547	607	563	452	446	418	438	668	598	542	536	473	507	667	569	529	508	422	539	610	482	552	535	444	374	620	597	607	429	455	357	495	613	629	464	369	359	586	565	491	496	421	371	561
LOC111965075	146	114	92	98	80	95	118	110	104	98	81	97	125	163	221	120	152	150	118	106	257	93	87	93	108	88	106	91	123	62	144	107	121	91	84	98	95	107	113	104	73	79	104	100	95	134	96	97	116
LOC111965095	64	73	63	82	80	69	76	72	93	65	84	73	86	63	54	103	87	100	79	79	63	86	88	82	47	53	67	85	75	66	77	80	79	96	75	81	33	57	55	75	66	83	81	56	50	80	73	68	75
LOC111965121	383	238	205	336	240	361	428	336	159	420	367	394	385	124	135	461	276	277	329	296	232	422	335	446	340	190	215	485	436	337	347	355	332	525	563	331	115	236	345	654	687	749	401	284	360	483	503	452	287
LOC111965130	113	239	253	226	208	240	471	253	258	339	362	318	104	236	50	211	137	185	89	220	119	259	140	242	100	206	264	248	287	212	231	266	246	423	283	304	251	93	105	144	164	172	242	261	195	231	212	200	231
LOC111965160	200	154	140	144	156	168	165	131	114	138	133	129	197	149	165	157	134	146	193	156	158	209	155	155	146	125	142	180	123	106	153	170	162	112	130	107	148	163	204	170	115	110	168	156	116	145	109	119	160
LOC111965177	188	225	213	197	207	209	199	207	256	185	195	183	202	234	189	198	195	203	235	201	161	189	267	209	190	156	195	202	151	218	226	217	220	179	185	151	159	229	201	167	165	194	214	209	232	199	126	133	235
LOC111965184	269	207	144	197	219	261	230	289	133	266	219	213	232	249	304	209	193	196	203	273	266	211	218	259	153	182	218	219	248	154	180	267	292	339	321	207	179	251	279	218	150	134	218	225	88	241	198	179	221
LOC111965199	199	238	242	194	212	223	254	269	276	197	244	214	236	282	259	265	211	252	236	227	184	197	283	253	268	210	211	202	166	185	206	244	253	167	173	135	231	248	229	216	163	154	250	192	175	192	138	151	233
LOC111965225	376	409	507	296	356	362	432	392	550	181	332	257	432	525	431	397	278	466	420	402	337	296	370	338	412	351	450	338	148	175	418	491	368	79	161	97	454	462	402	161	94	105	419	344	417	318	210	206	471
LOC111968722	4	2	4	13	7	1	5	6	15	4	10	8	4	10	15	2	13	7	6	7	6	8	14	2	3	4	6	5	5	5	5	7	4	6	3	2	8	5	10	5	6	4	10	1	4	7	1	4	3
LOC111965233	37	44	38	72	75	95	67	27	42	85	71	62	40	42	36	80	78	50	50	39	85	80	59	89	49	41	39	65	101	59	31	38	41	114	74	86	29	35	42	72	81	75	32	47	37	69	40	70	45
olfml3	440	466	519	785	800	739	461	421	568	726	800	757	433	486	309	672	750	780	500	424	366	691	679	815	432	299	443	761	674	684	474	522	493	625	547	554	304	457	403	765	631	686	490	305	361	700	543	471	523
LOC111974047	2	1	1	0	1	1	1	2	2	2	1	3	0	1	0	3	0	2	2	0	3	0	2	2	1	2	1	3	2	0	0	0	0	1	2	1	1	3	1	0	0	0	4	3	2	0	5	4	0
LOC111965246	183	154	140	115	106	113	125	164	99	142	132	161	190	175	170	138	158	143	153	144	191	172	132	161	122	116	164	177	189	150	172	139	152	198	208	138	105	140	195	208	226	188	144	170	192	161	152	149	113
rnpep	824	905	588	606	553	939	877	848	784	793	875	870	907	802	714	885	891	868	927	804	441	883	554	904	796	641	838	919	733	679	860	847	775	714	776	615	689	881	834	847	623	687	766	614	612	889	601	633	983
LOC111965293	317	312	382	384	373	383	288	378	352	304	315	364	323	377	351	307	376	413	288	400	419	374	437	352	293	261	308	324	321	332	303	335	352	363	319	277	286	400	302	380	273	372	322	270	235	351	262	252	338
LOC111965302	2019	2013	1937	1886	1905	1918	1971	1848	1714	1642	1753	1855	2053	1932	1963	1905	1779	1817	1943	1793	2000	1993	1633	1900	1806	1581	1944	1943	1923	1475	1915	1847	1840	1786	1710	1419	1730	1929	1877	1896	1574	1703	1848	1740	1556	1761	1319	1400	1840
LOC111965315	338	376	449	352	365	350	362	359	483	288	388	325	370	438	303	434	345	403	384	337	315	329	383	326	402	305	412	329	274	295	403	382	324	241	254	211	325	389	338	292	218	221	384	269	384	290	221	235	404
LOC111965319	934	757	621	646	695	772	892	670	622	545	642	693	897	739	846	654	600	550	891	708	914	674	478	693	736	645	717	687	764	473	792	733	765	737	716	580	540	663	857	685	593	621	712	776	639	621	547	660	772
LOC111965327	734	723	772	624	650	647	785	670	722	464	573	530	836	825	767	707	661	628	833	737	670	652	578	683	771	597	760	603	589	506	778	750	753	480	535	462	679	794	771	550	484	522	785	624	630	625	456	506	752
LOC111965338	1138	1266	1157	1659	1828	1039	1087	1409	1911	1125	1518	1904	1160	2003	2088	1703	2112	1966	1120	1154	1204	1609	2182	1467	930	1065	1172	2129	2086	1652	1095	1249	1388	1410	1786	1052	1930	1331	1354	2763	2252	1906	1666	817	704	1554	988	1197	1096
LOC111965351	215	242	306	270	271	238	214	322	288	279	313	277	226	267	262	296	294	363	209	280	218	266	333	296	268	201	241	274	295	274	227	282	262	350	252	229	198	319	307	296	351	405	251	222	258	261	237	202	255
LOC111965366	253	299	250	155	194	249	241	319	230	182	151	173	255	260	272	185	184	211	236	261	219	190	239	206	334	207	218	192	195	168	225	250	238	191	187	160	196	256	309	180	148	147	270	308	153	173	167	145	223
LOC111965377	151	166	185	180	244	212	198	181	288	174	220	189	170	218	167	229	162	224	193	178	150	206	260	229	220	168	166	214	154	185	205	194	172	174	188	126	156	196	156	204	144	144	177	136	186	207	148	155	159
LOC111965393	652	565	491	503	457	621	635	576	390	558	485	526	682	653	767	577	557	564	599	510	593	598	518	574	443	445	539	580	626	479	504	610	599	664	593	493	380	587	637	646	446	513	600	532	209	563	484	494	558
LOC111965402	33	25	34	36	49	41	37	21	21	46	37	42	26	34	41	44	32	38	33	34	82	68	23	63	36	23	24	49	49	57	39	26	34	54	48	42	25	27	31	46	41	43	27	25	18	39	43	52	31
LOC111965410	5538	5688	5760	6975	7530	6207	5827	5916	7572	6047	7087	7157	5645	6576	6817	7763	7169	7186	5865	5193	5159	6165	7900	5885	5323	4300	5472	7193	6628	5898	5870	6126	5764	6100	5794	4636	5355	6087	4929	7274	6517	7449	6138	4156	4011	6806	4910	4023	6451
LOC111965419	10	8	10	7	19	6	7	7	10	8	10	8	3	13	5	11	10	6	10	8	7	11	9	15	9	5	8	14	13	6	12	8	10	6	11	8	9	7	5	9	8	9	10	4	16	10	8	5	14
LOC111965425	202	164	101	193	181	224	222	176	89	177	218	221	185	146	174	173	155	128	166	138	190	184	135	172	136	135	143	183	204	133	124	187	180	285	243	179	108	124	194	160	137	134	176	170	47	129	116	182	145
LOC111965448	184	197	163	207	227	243	192	193	234	225	192	257	221	191	223	212	234	255	187	214	271	221	227	212	207	172	156	203	218	165	164	210	228	234	214	185	189	212	241	199	150	164	227	187	118	194	163	161	182
LOC111965467	445	407	442	148	185	188	428	367	285	155	145	163	475	620	572	210	167	209	384	425	583	163	145	184	441	395	434	158	171	156	374	365	389	197	164	149	407	446	479	140	131	129	382	466	509	157	153	153	389
LOC111965484	881	935	1064	844	978	902	934	915	1112	700	889	815	944	1008	772	1035	835	991	1010	925	754	870	1073	893	933	741	895	915	634	781	954	1045	822	620	625	545	722	1013	860	728	573	597	921	758	724	784	585	531	1062
LOC111965495	304	354	368	185	193	241	313	295	336	142	187	179	305	375	294	285	220	309	368	281	234	197	255	207	335	287	325	252	154	191	349	356	286	110	137	116	304	359	304	175	119	115	333	255	283	192	143	142	325
LOC111965506	240	242	298	266	228	309	354	263	279	232	279	250	294	394	322	355	334	485	332	259	140	285	323	362	217	139	252	236	253	233	210	282	274	237	262	219	168	257	246	214	222	293	281	225	222	221	237	236	287
LOC111965516	390	523	531	376	358	370	445	482	391	274	329	320	435	531	425	395	372	444	453	429	415	448	347	345	493	406	374	405	400	308	478	437	347	351	326	282	328	444	408	367	284	261	448	351	419	348	261	293	354
LOC111965526	898	1040	1124	1512	1617	1711	1252	1144	1089	1333	1417	1475	982	936	675	1353	1435	1447	937	1063	1361	1550	1146	1573	1183	892	1116	1404	1479	1364	864	1170	1089	1560	1472	1314	734	996	900	1302	1403	1433	991	895	1230	1078	976	1258	1225
LOC111974171	2203	2217	2463	1809	1506	1713	2516	1875	1505	1431	1110	1240	2205	2836	2265	1847	1313	1445	2584	2168	3744	1920	941	1685	2548	2102	2198	1937	1616	1291	2367	1826	2126	1501	1538	1223	2087	2115	2309	1503	1316	1355	2196	2226	2513	1617	1316	1408	2238
timeless	976	895	833	551	610	711	965	668	727	465	500	505	1011	1028	1172	645	508	589	893	721	867	578	470	587	769	760	795	680	528	405	918	846	847	477	526	435	756	877	960	594	368	404	862	849	609	623	502	499	825
LOC111965558	259	284	277	230	237	228	241	248	210	210	206	237	298	329	286	241	238	225	281	240	285	237	231	234	276	205	283	239	245	207	271	301	267	236	222	209	208	266	257	217	173	182	265	249	187	219	183	183	303
LOC111965578	46	34	27	40	67	68	41	36	44	46	50	43	39	68	57	64	54	54	44	34	218	54	42	71	39	29	40	47	35	43	53	46	50	38	41	35	35	40	41	34	32	36	33	40	34	49	46	55	51
LOC111965588	30	30	16	38	42	35	14	27	24	26	34	44	14	21	40	36	47	63	21	19	17	25	44	30	24	23	22	38	34	22	14	29	23	20	27	19	58	13	20	37	34	17	33	21	19	23	22	44	14
LOC111965606	618	673	696	524	518	537	643	614	578	440	453	465	680	707	722	535	519	518	647	703	664	525	501	530	627	547	666	462	485	453	642	638	581	532	457	411	499	681	689	488	474	465	624	596	563	508	414	432	585
LOC111968867	0	1	0	0	0	0	0	0	0	0	0	0	0	0	0	0	1	0	0	0	0	0	0	1	0	0	0	0	0	0	0	0	0	0	0	0	0	0	0	1	0	0	0	0	0	0	0	0	0
LOC111965618	5	6	6	24	18	9	5	24	23	29	33	51	9	18	96	43	48	45	5	28	11	37	49	35	3	20	12	33	48	38	19	9	8	19	46	18	106	15	18	35	43	39	8	17	12	71	18	27	5
LOC111965625	33	29	12	22	37	44	33	19	21	35	28	34	25	14	13	48	40	35	38	37	40	47	39	36	33	26	29	36	51	32	23	31	25	37	45	35	10	30	30	34	50	36	22	22	28	33	23	38	38
LOC111965632	1077	961	959	886	823	822	1110	895	861	696	661	663	1052	1246	1199	987	779	963	1097	832	840	888	797	726	812	715	1017	944	668	570	962	1016	1005	655	684	515	924	1056	1000	719	431	462	921	834	465	805	596	557	1048
LOC111965649	30	33	16	80	99	68	28	29	18	88	79	78	24	14	15	63	38	54	28	21	36	103	33	72	21	17	28	86	77	38	15	23	23	102	96	77	14	15	21	60	71	44	33	28	13	56	48	69	31
LOC111965667	10	14	17	35	46	26	12	14	24	35	35	54	15	13	12	24	34	21	11	16	19	37	35	52	13	15	7	25	30	24	8	13	15	34	33	34	47	11	15	19	21	24	16	8	16	18	22	18	24
LOC111965679	11	13	11	12	11	12	13	12	8	6	9	15	17	9	6	36	19	35	10	4	1370	16	12	8	7	9	14	11	33	21	7	14	21	26	20	12	12	17	8	29	20	45	8	5	5	10	7	10	6
LOC111965683	137	118	163	120	139	136	125	138	117	150	142	144	130	126	102	127	146	183	135	117	172	146	148	153	105	114	125	137	155	132	144	153	108	150	136	132	115	130	136	161	167	150	155	129	129	125	121	114	165
LOC111974256	855	683	603	595	572	641	770	625	656	575	596	714	790	747	751	656	717	734	771	618	773	676	595	630	687	566	667	693	890	531	921	698	719	831	677	557	574	714	695	824	729	783	753	751	533	822	550	577	650
LOC111965695	3747	3406	3532	2573	2762	3034	3537	3069	2819	2507	2491	2698	3516	3818	3646	2644	2524	2592	3490	3411	3608	2684	2204	2746	3351	2938	3205	2738	2949	2157	3442	3495	3489	2936	2654	2274	2649	3369	3567	2692	2759	2840	3342	3461	3215	2704	2142	2269	3309
LOC111965863	562	609	675	516	576	550	631	638	706	401	547	486	648	683	534	661	465	590	626	616	535	511	658	495	594	530	666	607	416	443	595	684	565	355	410	314	557	654	556	402	309	304	564	505	644	493	348	375	635
LOC111965871	1644	1675	1817	1334	1524	1583	1621	1754	1464	1315	1377	1414	1548	1918	1577	1549	1555	1486	1661	1872	1571	1530	1416	1516	1729	1417	1633	1460	1432	1204	1553	1725	1623	1374	1436	1106	1369	1603	1695	1348	1331	1313	1706	1619	1449	1326	1180	1205	1790
trnar-ucu_1	0	0	0	0	0	0	0	0	0	0	0	0	0	0	0	0	0	0	0	0	0	0	0	0	0	0	0	0	0	0	0	0	0	0	0	0	0	0	0	0	0	0	0	0	0	0	0	0	0
LOC111965915	51	73	72	30	36	33	65	55	46	41	30	20	72	83	70	41	44	43	71	87	65	36	27	44	64	49	59	40	55	41	41	65	61	51	45	39	60	68	78	38	38	45	59	54	60	27	29	33	67
LOC111965940	199	208	268	159	138	151	211	203	206	161	138	109	207	236	192	196	156	183	209	227	163	169	158	135	209	165	200	152	181	156	189	241	215	158	148	126	170	212	209	164	152	150	218	172	195	121	119	117	263
LOC111965950	122	152	190	123	137	136	140	207	127	127	122	127	137	170	166	154	128	165	135	164	105	109	137	95	110	121	160	119	139	139	138	167	119	147	99	108	121	150	175	98	97	115	128	103	119	139	103	71	126
LOC111965931	283	307	409	308	345	294	338	360	242	262	268	277	350	269	278	340	270	384	347	343	239	298	310	312	314	242	368	282	311	279	362	432	346	301	272	235	218	349	362	258	245	271	335	292	296	293	229	223	337
LOC111965923	115	120	167	98	88	83	119	119	111	70	85	60	128	122	99	97	75	115	115	118	66	85	98	96	112	80	141	73	111	84	126	110	116	82	63	57	56	124	113	77	60	64	116	105	158	92	81	57	128
LOC111965908	148	108	140	137	169	142	139	147	129	147	182	152	160	98	75	149	162	153	127	110	79	141	171	140	123	103	100	162	164	142	140	155	135	184	93	102	43	106	121	175	161	176	137	99	126	143	97	74	149
LOC111965959	106	92	139	119	80	149	125	116	115	109	160	156	140	61	43	100	133	132	104	127	40	140	153	148	106	91	105	98	108	112	142	146	108	121	116	90	21	124	99	126	144	153	110	111	109	112	104	102	134
LOC111965967	772	604	659	775	625	808	690	613	794	824	1055	1006	880	321	268	664	897	759	756	652	288	823	1170	821	629	533	683	838	895	807	715	889	676	772	666	582	254	676	633	905	895	848	605	590	532	686	676	582	670
LOC111965977	95	90	110	87	74	94	67	99	149	92	112	100	125	35	26	67	124	110	82	89	31	108	114	119	79	72	85	69	101	93	79	104	98	80	57	73	64	78	75	110	73	89	72	69	52	95	69	64	89
LOC111968911	4	5	9	3	2	1	2	6	3	2	2	5	3	3	2	5	2	2	2	3	3	0	2	5	4	6	2	3	5	2	3	5	1	7	2	4	1	2	3	6	1	2	7	2	2	6	4	2	2
LOC111965987	1043	998	927	904	967	1054	934	824	831	856	961	1056	996	831	812	737	1041	937	982	945	928	870	820	932	916	796	894	874	1011	893	985	983	931	901	823	811	801	795	904	1022	900	952	886	941	655	910	720	760	974
LOC111966009	211	151	129	217	219	217	182	168	148	269	250	293	184	167	190	277	270	213	216	165	387	256	210	277	187	124	156	224	256	206	189	150	176	301	270	247	136	129	197	288	234	254	183	202	186	305	249	272	181
LOC111966016	431	413	419	516	500	535	471	426	343	469	426	477	519	424	461	475	478	482	494	491	420	520	449	491	344	349	419	546	563	475	395	463	489	594	475	397	346	435	471	579	395	501	398	400	172	468	363	349	438
LOC111966053	1645	969	557	847	1146	1230	1341	755	753	1048	978	1384	1044	953	1305	670	908	972	1205	796	1329	1075	919	1003	812	825	956	1157	1270	808	994	949	1282	1455	1466	1190	815	757	1220	1334	988	1043	920	1288	487	1088	838	1229	755
LOC111966081	699	811	808	569	653	668	735	731	700	556	591	589	757	917	734	653	701	685	744	691	780	618	695	571	671	568	765	620	603	518	749	835	744	556	578	415	682	750	785	609	433	515	740	716	547	589	522	488	727
LOC111966140	0	0	0	1	0	0	0	0	1	2	1	1	0	1	1	0	1	0	0	1	0	0	4	1	0	0	0	1	0	0	0	1	0	1	0	0	0	0	0	1	0	2	2	1	0	0	0	0	0
LOC111966063	2193	1985	1820	1617	1589	1915	2179	2087	1512	1515	1602	1708	2149	1602	2072	1553	1849	1695	1962	2086	1899	1790	1792	1917	1779	1471	1933	1733	1903	1430	2003	1938	2040	1795	1816	1534	1503	2076	2372	1926	1830	1709	1993	1956	1588	1856	1631	1607	1610
LOC111966148	117	104	119	89	83	106	112	86	108	92	98	85	95	88	85	132	94	106	103	103	82	112	79	104	121	98	104	103	73	70	110	103	115	90	104	62	79	122	139	81	70	85	120	110	122	98	76	68	107
LOC111966159	30	44	54	60	65	91	60	67	68	94	104	79	44	70	45	73	96	65	72	65	10	94	127	116	60	23	54	72	72	86	49	56	64	78	61	59	24	52	57	58	64	50	69	46	46	103	69	76	55
LOC111966183	0	1	0	1	0	1	2	1	1	1	0	2	0	2	0	0	1	4	1	0	2	0	1	0	1	1	0	1	4	0	1	1	2	0	0	1	0	0	0	1	1	0	0	0	0	0	1	1	0
LOC111966172	703	673	667	290	341	321	650	483	482	258	252	288	692	1282	1196	305	234	212	613	616	903	279	147	301	599	536	662	257	311	218	513	510	571	320	312	298	608	683	691	249	261	257	561	817	710	211	173	283	604
sumf1	128	147	133	149	124	142	135	157	155	106	132	155	155	163	130	136	155	149	148	125	128	122	110	149	129	119	152	119	137	110	125	145	133	131	128	90	106	147	117	127	141	137	143	121	185	116	99	97	155
itpr1	139	128	83	110	144	121	143	140	90	148	115	120	122	129	160	110	141	142	134	138	136	109	145	148	110	106	117	132	144	125	107	116	116	172	176	149	100	116	153	118	123	133	146	130	74	136	133	144	97
LOC111966209	96	75	80	139	150	147	78	94	79	201	130	186	113	100	154	141	181	155	82	103	169	178	138	140	71	49	63	132	229	174	84	86	109	278	193	178	111	104	104	279	255	440	75	71	75	160	133	110	71
LOC111966218	9	22	20	11	10	15	8	16	9	13	5	8	12	13	37	9	8	5	22	13	12	10	8	10	7	5	12	7	15	11	15	14	21	13	16	15	10	18	19	18	15	21	18	12	13	7	7	11	12
LOC111970986	0	0	0	0	0	0	0	0	0	0	0	0	0	0	0	0	0	0	0	0	0	0	0	0	0	0	0	0	0	0	0	0	0	0	0	0	0	0	0	0	0	0	0	0	0	0	0	0	0
LOC111970980	0	0	0	0	0	0	0	0	0	0	0	0	0	0	0	0	0	0	0	0	0	0	0	0	0	0	0	0	0	0	0	0	0	0	0	0	0	0	0	0	0	0	0	0	0	1	0	0	0
LOC111970993	0	0	0	0	0	0	0	0	0	0	0	0	0	0	0	0	0	0	0	0	0	0	0	0	0	0	1	0	0	0	0	0	0	0	0	0	0	0	0	0	0	0	0	0	0	0	0	0	0
LOC111966230	214	180	123	113	73	110	227	157	77	119	78	67	207	176	263	126	66	76	171	163	120	123	93	109	134	129	174	168	118	83	209	182	164	112	135	77	126	172	205	112	107	94	201	170	83	152	113	99	163
LOC111966243	104	87	114	244	224	247	77	125	66	299	190	219	99	96	93	191	216	295	87	143	155	262	207	265	101	94	123	250	289	284	54	94	143	351	301	244	74	102	119	226	303	270	87	127	83	217	167	251	116
LOC111966255	539	607	627	571	594	567	584	550	599	478	555	540	618	635	487	599	603	721	538	543	501	501	681	513	538	484	579	550	460	449	579	654	549	407	438	354	475	649	593	483	374	448	582	455	515	560	401	374	622
LOC111966263	707	726	860	610	601	684	708	713	607	509	576	519	750	741	649	649	586	669	716	764	719	578	617	605	707	598	702	618	601	523	689	723	666	545	521	452	530	761	691	593	578	604	663	652	658	539	523	455	689
LOC111966280	129	75	57	141	139	155	103	93	60	133	143	145	93	68	65	131	92	99	107	81	134	134	129	126	88	61	75	118	166	113	65	99	110	231	200	155	74	73	115	130	112	124	111	78	43	130	69	130	98
LOC111966288	385	412	391	365	315	371	359	347	352	300	318	358	393	434	418	371	333	363	364	394	379	363	258	364	400	305	378	374	410	314	445	351	386	436	384	303	288	358	417	385	438	426	373	418	395	314	301	306	362
LOC111966296	1921	1700	1441	1029	1056	1367	1834	1437	1327	968	1152	1157	1781	2027	1974	1220	1098	1246	1657	1402	1764	1192	1037	1237	1660	1482	1552	1308	953	672	1700	1525	1672	1001	1157	835	1379	1493	1743	1095	893	826	1637	1875	1771	1203	995	1134	1395
pbrm1	402	356	405	461	527	514	463	397	360	358	376	454	456	365	445	397	465	346	428	401	419	440	355	436	415	344	389	378	456	382	348	455	436	544	511	440	298	401	459	407	379	409	437	461	358	389	341	444	406
LOC111966318	2698	2767	2558	1681	1782	2158	2690	2415	2057	1345	1656	1503	2914	2854	2854	2119	1767	2179	2720	2498	2247	1867	1841	1890	2406	2097	2483	1944	1431	1223	2560	2568	2467	1231	1486	1165	2258	2802	2820	1533	1155	1242	2378	2397	1978	1879	1531	1515	2458
LOC111969069	1	1	1	6	8	4	3	2	3	6	2	5	2	1	2	3	2	3	0	4	0	8	3	3	1	0	2	2	0	0	0	0	2	1	7	2	0	1	2	3	2	5	1	1	2	2	4	1	1
LOC111966323	60	39	65	42	53	49	35	34	43	53	67	57	50	35	33	49	57	90	34	38	55	53	60	67	34	24	35	45	36	45	49	43	37	67	47	56	28	51	43	49	35	38	40	38	33	58	42	45	39
thumpd3	619	552	559	395	366	443	619	591	523	326	394	417	682	588	670	499	375	484	627	562	562	471	448	457	722	496	608	483	288	256	606	591	549	329	357	246	487	675	632	447	298	331	680	623	671	441	383	369	638
LOC111966327	118	133	169	115	108	131	134	122	125	94	111	85	149	154	109	147	132	122	133	114	135	110	126	105	113	108	145	107	92	100	149	142	142	62	70	58	121	135	142	78	55	49	122	108	95	91	51	61	148
LOC111970969	0	0	0	0	1	0	0	1	0	0	0	0	0	0	0	0	1	0	0	0	0	0	0	0	0	0	0	0	0	0	0	0	1	0	0	0	0	0	0	0	0	0	0	1	0	1	0	1	1
LOC111966351	1212	1013	886	924	991	1059	1184	933	825	912	926	1043	1034	1139	937	834	880	813	1042	1106	1601	1005	712	982	1026	929	967	873	1138	788	861	1005	1176	1257	1109	934	759	946	1169	918	1100	1104	912	1166	1141	806	751	888	969
LOC111966369	57	87	72	60	57	55	72	70	77	49	51	58	76	79	79	59	70	63	64	82	75	50	62	55	77	50	78	52	61	47	70	104	74	51	42	47	54	77	97	49	45	56	79	75	56	55	45	39	84
LOC111966390	7	5	8	16	17	15	2	4	5	16	11	16	4	5	1	10	9	10	9	5	6	10	10	9	13	4	6	10	15	17	3	4	11	22	17	10	9	4	8	16	21	17	7	3	4	15	10	9	6
LOC111966396	538	422	386	558	394	621	578	473	186	610	505	529	545	185	274	651	462	295	532	459	282	754	567	704	504	327	395	679	613	573	545	525	491	788	764	576	136	407	539	821	731	782	600	438	539	711	640	633	489
LOC111969281	19	24	37	33	29	30	18	28	27	16	31	33	18	9	33	24	29	38	36	23	29	24	27	24	22	10	28	13	20	16	25	27	20	37	22	18	16	18	16	15	36	29	28	14	18	23	25	16	35
LOC111969354	1	2	0	0	2	3	1	0	0	4	2	1	0	0	2	0	3	2	1	0	2	0	2	2	0	1	1	1	2	4	0	0	0	5	1	5	0	0	0	3	5	3	0	1	0	2	7	2	1
LOC111966407	8	10	9	13	6	5	19	14	10	9	22	16	8	9	13	33	13	40	7	5	14	8	17	7	5	1	5	8	17	5	6	7	11	27	13	12	2	4	9	10	10	10	17	9	1	19	19	16	14
LOC111966423	42	30	29	57	80	72	39	44	22	72	56	63	40	28	48	55	43	28	24	27	45	71	37	65	34	20	29	74	86	46	30	40	23	97	71	90	24	25	44	67	61	81	34	45	45	46	35	59	37
LOC111966447	124	126	187	195	229	196	156	123	143	176	165	200	149	152	168	232	189	250	154	142	121	184	192	148	126	123	179	206	201	179	163	155	145	175	176	129	176	174	159	181	165	213	131	144	130	173	146	134	159
fancd2	473	444	482	315	348	413	420	381	379	233	270	289	468	575	564	402	335	457	467	427	352	305	301	302	378	426	445	336	285	205	494	429	438	229	240	196	473	463	500	236	203	185	376	477	385	361	330	286	441
LOC111966460	1429	1407	1269	1007	968	1169	1523	1162	1043	841	942	962	1490	1535	1599	1165	925	1143	1528	1272	1339	1117	821	1119	1277	1100	1355	1238	801	629	1401	1280	1327	832	952	769	1180	1293	1539	851	656	637	1317	1477	1274	1126	912	983	1212
LOC111966468	346	312	339	308	313	300	294	297	328	273	294	310	312	347	299	356	345	334	314	325	307	329	354	254	289	217	313	301	284	284	250	386	301	257	264	213	241	353	292	241	216	209	305	268	215	264	209	213	317
LOC111966484	716	749	782	707	729	602	742	736	913	629	746	642	664	816	668	817	580	716	794	738	611	674	839	621	766	578	709	716	454	476	800	756	731	519	527	335	654	761	619	619	455	405	744	642	771	617	456	395	817
LOC111966488	408	376	503	291	335	437	263	541	320	403	361	461	385	454	581	334	444	528	358	506	499	340	447	355	385	385	498	269	386	443	295	437	435	627	430	418	299	462	502	291	485	577	399	493	477	333	364	425	367
LOC111969416	4	6	6	8	4	8	0	5	3	3	5	5	3	2	6	5	7	10	3	7	1	3	6	8	7	2	6	1	4	3	1	7	5	8	2	3	5	7	8	2	7	6	9	7	4	1	3	2	10
LOC111966496	51	47	44	137	165	137	49	46	39	151	149	118	50	60	53	114	107	99	52	52	45	164	92	117	47	38	53	141	146	125	31	59	56	151	147	143	41	50	57	128	125	118	39	46	19	113	92	120	52
LOC111966508	659	668	754	902	986	853	700	651	838	846	921	875	708	710	684	1036	911	981	661	599	764	851	1041	886	676	514	704	982	844	853	711	675	671	771	759	687	511	727	645	893	697	803	687	481	481	901	634	534	780
LOC111969500	0	0	0	0	0	0	0	0	0	0	1	0	0	0	0	2	0	0	0	0	0	0	0	0	0	1	0	0	1	0	0	0	1	0	0	0	0	0	0	0	0	1	1	0	0	0	2	0	0
LOC111973485	1	0	0	1	0	0	0	0	0	0	0	0	0	0	0	0	0	0	2	0	0	0	0	0	0	1	0	0	0	0	0	1	0	0	0	0	0	0	0	1	1	0	2	0	0	0	0	0	0
cdhr4	1	0	1	1	0	0	1	0	0	0	0	0	1	0	1	1	0	0	1	1	2	0	0	2	2	1	0	1	3	0	0	1	0	2	0	2	0	0	0	0	0	4	1	1	0	1	1	1	0
LOC111966513	169	172	164	118	129	141	182	150	110	143	113	121	214	159	130	151	148	157	157	176	102	168	133	164	164	140	170	142	156	151	179	139	162	151	131	103	117	150	150	149	137	148	187	158	181	162	133	103	152
LOC111974623	876	714	434	296	494	597	624	815	536	583	580	650	774	419	774	412	784	1162	761	460	263	555	688	562	557	683	610	552	779	574	1024	472	679	888	590	750	441	494	698	688	653	702	704	905	419	819	658	868	419
LOC111974697	3	0	0	1	3	2	0	2	0	1	2	2	1	1	1	0	3	1	0	3	2	2	1	2	0	2	1	3	3	2	1	5	2	2	2	2	0	0	2	0	3	3	0	2	1	5	2	5	1
LOC111974763	0	0	0	1	0	1	0	0	0	1	1	1	0	1	2	0	2	0	0	0	2	1	2	0	1	0	0	3	1	0	0	0	0	2	1	2	1	3	1	0	0	0	0	0	0	1	1	0	0
trnaf-gaa	0	0	0	0	0	0	0	0	0	0	0	0	0	0	0	0	0	0	0	0	0	0	0	0	0	0	0	0	0	0	0	0	0	0	0	0	0	0	0	0	0	0	0	0	0	0	0	0	0
LOC111966516	329	273	240	304	378	357	300	243	251	392	343	346	320	294	294	381	316	357	328	260	325	383	286	355	283	259	291	373	370	302	311	257	308	374	359	345	212	241	261	414	345	377	283	279	226	327	289	357	272
LOC111966523	0	1	0	2	0	0	0	0	0	0	1	0	0	0	1	0	2	0	0	1	0	0	1	1	0	3	1	0	0	0	1	1	0	2	1	1	0	1	1	1	1	0	2	0	1	0	1	0	1
LOC111966530	4657	4673	4329	3809	4026	4537	5020	4798	3759	3141	3786	4013	5092	4135	4051	4346	4162	4783	5166	4814	4193	3946	4357	4312	4189	3498	4379	4466	3308	2771	4955	5045	4637	3261	3463	2539	3665	4906	4584	3754	2954	3213	5097	3642	3607	4209	3412	3154	4932
LOC111966538	198	249	267	167	144	182	235	209	198	111	150	157	239	238	220	185	198	199	245	199	209	162	168	165	252	174	187	168	112	107	246	236	188	102	120	90	183	257	254	126	93	112	196	198	263	145	136	116	223
efcab12	5	4	2	4	3	5	6	7	3	6	3	3	2	8	4	4	7	5	7	3	7	7	2	4	7	6	4	6	2	4	3	5	7	9	2	3	5	4	10	3	2	5	9	7	6	4	7	3	2
LOC111966545	355	357	377	332	328	396	310	394	301	354	348	368	329	409	464	397	381	390	373	381	386	351	385	353	338	302	329	351	402	352	323	369	344	413	370	314	317	381	402	325	355	393	369	304	339	345	300	264	369
LOC111966555	52	67	30	74	69	76	41	50	55	21	71	56	37	33	53	64	44	55	46	47	60	60	85	60	70	39	27	63	48	32	20	41	34	23	60	32	41	42	45	27	24	37	44	60	34	60	70	73	53
LOC111966567	1587	1893	2052	1742	1953	1647	1780	1793	2395	1427	1874	1756	1989	2037	1683	1908	1826	2398	1883	1767	1779	1606	2089	1701	1938	1370	1903	1780	1457	1572	1975	1869	1726	1240	1283	1032	1637	1967	1738	1725	1434	1486	1713	1366	2018	1801	1232	1173	1891
LOC111966574	1452	1923	2132	2919	3041	2187	1938	1914	2555	2723	2905	3014	1732	2275	2043	2598	2681	1752	1836	1652	2556	2547	2687	2176	1893	1606	1763	2572	4219	3428	2058	2227	1813	3851	2474	2396	1062	1815	1660	3561	4713	4900	1764	1449	1429	2463	1768	1496	2035
LOC111966581	506	590	529	524	586	545	521	600	620	508	534	586	530	565	570	555	598	522	534	516	615	503	590	557	611	466	511	515	626	522	572	556	427	542	484	406	478	532	488	572	526	595	548	492	467	479	399	358	585
LOC111974917	41	36	13	46	51	42	8	22	44	33	47	59	25	39	54	36	55	66	32	15	11	30	62	41	12	19	31	48	63	39	32	16	34	27	68	25	52	38	28	80	28	52	36	28	23	54	46	36	13
LOC111966585	222	239	239	214	228	250	221	206	213	216	233	223	176	206	179	230	179	144	256	215	285	193	112	202	223	160	229	211	244	173	186	178	240	256	257	184	141	182	191	244	208	198	239	265	209	180	136	199	226
LOC111966595	1484	1707	1745	935	1001	1311	1635	1489	1216	666	846	755	1784	2130	1750	1351	854	1305	1760	1518	1405	1079	943	1162	1625	1423	1597	1144	627	580	1728	1587	1407	497	733	526	1378	1747	1685	714	392	401	1436	1496	1612	1073	914	768	1468
LOC111966602	123	102	126	130	125	146	103	149	112	119	107	146	122	120	130	151	112	138	116	135	90	132	120	153	115	97	109	102	122	117	101	111	104	159	106	115	90	149	128	141	156	102	105	100	122	115	110	109	123
LOC111966617	127	125	98	127	115	137	98	131	110	115	135	122	129	153	165	117	155	147	130	147	175	132	123	158	100	88	129	168	156	95	134	122	128	169	139	100	136	119	121	188	156	234	141	89	107	141	113	123	98
LOC111966624	57	17	24	38	35	33	40	36	25	47	39	35	50	27	30	23	28	31	40	34	47	51	25	36	29	22	31	39	38	26	33	33	30	58	67	34	23	26	35	47	36	22	48	35	14	42	27	30	34
ghrl	1	1	1	2	1	0	0	0	1	2	1	3	0	3	2	2	0	0	2	2	0	0	2	1	0	0	1	1	0	0	0	0	1	0	1	2	0	1	0	0	0	1	0	1	0	2	1	0	0
tatdn2	1	7	10	6	3	7	6	4	7	3	1	2	10	21	19	6	5	5	3	5	18	3	3	3	11	6	5	2	0	6	2	5	4	1	5	2	3	9	4	5	2	1	3	4	7	4	1	3	6
vhl	125	138	133	148	180	166	124	157	183	156	144	176	157	161	156	185	156	156	133	108	132	158	196	170	142	103	135	169	150	151	147	153	135	126	153	129	139	145	138	126	123	125	134	120	106	147	86	102	164
LOC111966655	10	7	5	10	20	23	13	12	11	18	14	16	9	19	10	15	20	14	10	15	11	19	22	14	13	11	13	20	24	21	10	12	13	16	22	12	12	15	11	11	14	14	19	12	16	13	15	22	14
crbn	293	258	283	253	249	274	250	256	231	221	254	292	259	264	290	240	226	255	232	251	284	275	223	268	236	199	250	268	287	225	244	247	237	338	259	231	208	242	304	250	250	280	269	264	255	250	194	222	267
LOC111966676	37753	48227	50844	42250	46715	41227	44606	43542	59532	35407	46299	43347	44321	48280	36657	48584	37956	43053	41872	37434	37585	41097	43981	39484	46128	34159	41441	44948	44010	40920	48460	46737	38297	35946	35618	31822	32729	45391	38092	46443	39502	50021	43774	29446	51321	39723	31826	27245	47998
LOC111966684	532	665	694	692	725	684	745	677	775	551	662	607	664	800	609	914	635	788	773	590	519	681	833	656	639	506	700	754	491	535	674	689	663	385	517	374	501	696	650	653	346	421	661	555	546	661	505	491	729
LOC111966704	163	103	72	165	192	170	122	96	79	148	135	144	144	94	110	157	169	214	137	88	109	182	168	152	54	70	102	164	195	131	93	127	126	178	146	147	106	143	112	136	75	106	126	100	70	171	124	99	117
LOC111966712	605	600	613	564	609	545	593	615	931	421	674	549	627	727	488	610	584	701	675	582	572	461	696	514	649	459	625	657	337	404	742	711	642	286	341	262	563	654	552	479	319	325	693	394	663	598	414	302	700
LOC111975151	9	11	8	2	6	11	2	18	3	6	3	2	6	7	7	6	4	8	8	7	7	2	7	5	3	6	11	4	1	5	3	8	9	3	4	5	7	10	5	4	1	3	7	9	9	2	7	2	9
LOC111966721	134	126	142	105	113	144	103	159	117	100	105	113	135	179	186	118	123	150	119	167	164	102	132	124	130	154	163	99	101	90	101	160	148	112	116	95	129	152	151	85	73	93	136	175	157	113	118	105	137
LOC111966736	212	123	237	365	341	216	89	128	110	196	197	197	221	231	137	332	398	432	241	221	227	339	361	363	220	172	153	177	209	235	199	49	54	228	74	196	159	262	218	297	309	311	45	196	174	309	261	247	109
LOC111966742	1250	1418	1425	1236	1328	1180	1324	1387	1436	1099	1261	1223	1401	1609	1402	1350	1250	1380	1311	1250	1223	1200	1383	1219	1286	1067	1351	1232	1242	1098	1489	1408	1299	1177	1084	845	1079	1507	1242	1263	1074	1165	1298	1049	1275	1167	903	818	1397
LOC112067743	173	174	161	146	153	155	192	174	186	119	124	135	162	227	190	191	140	179	161	171	176	149	148	130	153	128	164	150	119	126	160	166	163	103	105	101	150	194	157	107	98	100	163	129	103	146	114	113	183
LOC111966751	295	219	224	232	240	231	208	216	145	147	184	223	241	254	170	246	232	176	334	292	283	249	190	202	281	253	268	211	234	147	230	268	274	195	259	178	185	277	280	186	170	203	268	307	208	182	204	232	186
LOC111969777	1	0	6	2	0	2	2	1	1	0	0	3	1	0	0	0	0	0	0	2	1	1	0	1	2	1	2	0	0	0	1	1	1	1	1	0	0	0	0	0	0	2	0	0	2	0	1	1	0
LOC111975393	79	74	62	85	114	99	79	73	78	93	92	96	91	79	95	60	80	87	84	76	88	109	93	92	54	63	65	107	93	91	94	73	94	105	108	79	73	79	106	110	93	124	82	69	69	110	62	93	82
LOC111969842	3	3	7	1	1	3	3	3	2	3	2	1	3	4	3	6	2	3	7	2	3	0	2	0	4	3	5	3	0	1	5	3	8	2	1	3	3	1	8	2	2	2	6	2	6	2	2	5	2
LOC111966771	59	59	57	99	103	130	70	70	47	118	94	88	56	46	37	118	99	113	65	88	97	119	91	127	68	42	55	86	102	90	47	65	97	118	95	106	38	56	70	88	94	91	57	52	50	75	89	107	58
LOC111966778	267	246	235	230	260	286	250	203	225	210	269	225	302	214	180	289	293	361	292	253	375	262	274	273	249	226	250	264	223	161	254	247	289	173	198	170	206	264	284	200	146	148	254	225	204	288	219	191	228
LOC111966796	534	595	685	571	613	663	543	717	560	596	594	655	567	627	616	538	673	601	552	639	681	619	611	571	605	496	556	549	615	608	534	611	588	667	593	485	489	664	635	571	578	659	610	570	531	579	479	423	620
LOC111966819	10	10	3	7	10	6	7	4	13	10	5	5	8	4	3	3	10	6	6	6	11	8	3	9	4	2	4	9	5	3	7	4	2	7	5	10	5	6	6	10	7	4	11	2	2	4	8	3	5
LOC111966826	41	23	19	28	29	44	33	35	15	46	54	41	24	25	27	30	34	45	32	45	33	59	31	55	36	28	20	46	43	35	24	35	30	59	57	34	11	25	39	35	44	42	33	34	29	49	43	49	30
LOC111966831	73	73	116	232	207	239	85	118	108	159	282	224	112	61	43	165	196	142	98	150	92	212	180	168	118	96	108	161	198	159	85	129	95	175	193	165	54	124	106	162	156	188	123	90	104	106	163	150	96
tsfm	320	379	403	237	280	280	344	313	307	159	248	216	350	385	344	373	223	327	365	343	255	275	279	300	369	277	351	289	146	150	371	352	295	132	177	135	344	376	325	180	113	119	333	283	360	245	193	232	365
LOC111966848	3416	4440	4656	3851	4385	3888	4138	4340	5228	3225	4027	4223	4721	4235	3840	4439	3998	4415	4294	3888	4226	3840	4581	3512	4336	3402	4199	4018	3839	3735	4806	4393	3823	3348	3420	2725	3506	4689	3707	4293	3562	3852	4080	3136	4179	3696	2786	2692	4102
LOC111966872	392	377	239	254	295	332	410	286	254	293	235	281	342	403	406	318	280	235	385	325	427	340	233	294	320	267	300	322	246	176	316	299	369	307	281	252	324	323	346	254	174	167	349	390	193	257	238	277	325
LOC111966883	122	100	90	139	169	190	94	100	118	147	98	128	89	80	65	131	117	111	92	120	188	135	68	128	125	100	87	153	159	110	75	107	125	165	140	126	94	100	101	117	161	143	99	129	125	81	52	131	142
LOC111966894	14	19	14	107	63	93	18	31	8	166	197	202	18	8	6	107	156	98	20	28	18	206	125	237	12	13	9	91	116	132	14	24	22	192	206	195	8	14	20	163	176	228	19	14	15	203	210	161	21
LOC111966906	60	64	56	83	77	49	59	100	100	49	67	76	71	31	80	53	67	53	60	35	8	81	69	61	62	33	47	71	71	80	63	55	63	73	68	44	49	96	44	90	72	81	70	47	37	81	50	58	61
espl1	763	651	483	307	346	503	667	535	516	283	378	365	683	622	708	378	353	380	606	559	635	352	346	358	588	563	573	421	346	271	625	559	566	255	353	290	528	530	722	329	201	233	605	735	481	408	321	379	514
pfdn5	1591	2033	2179	1874	2067	1937	1864	1958	2684	1436	1926	1712	1949	2335	1794	2335	1696	2077	1951	1822	1592	1728	2064	1905	2078	1630	2051	2121	1449	1413	1953	2024	1815	1120	1322	1010	1746	2018	1659	1469	1155	1220	1835	1410	2008	1731	1256	1161	2295
LOC111966939	2702	3036	3321	2155	2128	2411	3001	2837	2931	1546	2025	1796	3274	3085	2575	2751	1944	2594	3219	2403	2429	2082	2282	2227	2859	2280	3122	2466	1488	1512	2952	2977	2704	1241	1451	1052	2592	3183	2763	1714	1135	1337	2732	2167	2418	2040	1491	1414	3353
LOC111966950	85	61	43	97	127	89	74	64	41	104	89	102	72	54	81	94	121	101	56	46	46	115	117	89	62	44	46	143	116	75	71	50	79	114	124	86	46	60	60	116	57	56	61	34	34	109	71	69	71
LOC111966961	107	120	138	112	110	111	132	153	145	81	115	107	130	152	133	108	94	128	124	135	116	102	120	105	111	98	136	112	113	91	147	132	149	83	83	61	108	111	103	94	79	87	122	100	145	95	75	68	135
LOC111966971	81	58	49	56	89	86	82	39	46	63	62	63	80	70	91	76	82	107	66	51	158	90	76	65	54	61	62	80	81	57	72	63	73	79	73	65	71	51	78	53	39	37	66	60	29	77	49	62	69
LOC111969901	7	6	7	6	10	2	5	7	9	6	11	12	6	8	1	6	7	17	6	5	13	2	12	8	2	8	2	9	6	3	13	5	9	6	7	6	5	3	6	10	13	3	4	3	8	9	6	12	8
LOC111966984	9	10	11	11	9	12	9	14	21	20	8	8	14	12	20	12	18	14	13	11	13	16	16	18	2	5	11	11	6	13	12	13	5	17	14	16	6	12	14	14	11	15	14	11	12	12	12	16	15
LOC111967002	164	171	120	136	167	208	172	175	136	161	120	165	187	140	156	151	148	161	167	163	142	119	177	124	102	132	166	183	188	133	94	143	172	141	160	144	125	163	173	151	134	151	127	154	75	136	132	145	152
LOC111967043	26	16	18	19	16	10	8	10	12	9	18	14	14	18	28	21	19	20	19	19	19	12	17	18	12	6	6	11	12	12	14	15	19	9	16	7	11	11	12	10	12	16	15	11	23	7	8	5	17
LOC111967055	171	172	140	240	205	219	248	184	222	204	207	192	175	180	166	216	211	208	185	134	173	217	225	205	151	134	191	223	200	211	148	218	164	205	210	145	171	187	181	226	177	191	181	158	64	201	140	119	205
LOC111967065	7	18	9	20	23	17	21	11	8	19	14	26	18	6	7	27	12	15	9	10	11	28	21	22	14	11	14	18	25	23	10	10	11	22	15	17	10	19	16	19	14	18	17	9	7	19	8	11	11
LOC111967076	20	12	23	28	24	22	29	17	9	38	26	19	17	20	17	26	25	25	12	31	29	33	19	31	21	5	12	32	27	15	11	18	16	37	28	20	12	23	16	27	28	17	18	23	18	19	23	24	22
LOC111967087	231	218	289	239	229	276	251	218	190	187	200	195	246	248	258	211	193	210	290	244	275	211	169	227	236	197	295	234	173	172	182	279	268	223	187	161	210	257	276	173	153	156	212	208	192	202	152	144	281
LOC111967098	6	4	4	17	22	21	2	4	7	17	10	21	4	3	3	10	14	6	7	5	8	21	13	21	5	5	5	20	18	9	9	3	11	26	21	22	4	0	3	16	24	17	2	6	2	9	7	17	8
LOC111967121	10	10	6	32	39	28	12	14	11	28	34	28	8	8	7	29	29	50	10	14	4	37	33	39	16	7	8	22	38	29	18	12	16	42	36	32	4	9	25	45	37	37	12	13	6	39	35	28	17
LOC111967109	871	930	1047	843	884	896	806	858	818	739	827	781	871	820	820	720	930	853	960	947	898	650	739	759	773	823	1089	892	927	790	796	933	894	843	791	673	689	987	1031	686	755	903	807	807	732	701	619	604	852
LOC111967143	77	76	65	89	115	56	72	56	58	71	83	49	52	72	56	103	90	121	68	36	51	46	103	68	55	56	72	97	79	95	50	69	57	79	66	67	72	65	62	72	56	71	79	45	52	84	53	46	61
LOC111969986	2	3	5	0	4	1	0	1	0	3	1	2	0	0	1	1	1	0	0	5	0	0	5	4	0	1	0	0	2	0	0	2	1	2	3	2	3	3	2	0	0	0	1	3	1	1	0	0	0
LOC111967161	2325	2914	3427	2055	2251	2313	2632	2443	2991	1559	1948	1705	2649	2945	2193	2575	1858	2368	2889	2302	2207	1987	2332	1941	2780	2139	2995	2402	1620	1619	2732	2574	2267	1209	1404	1080	2354	2558	2279	1531	1162	1109	2503	1952	2712	1807	1471	1308	2723
LOC111967172	85	105	121	82	87	95	74	101	106	76	83	84	92	489	310	248	98	282	110	72	188	84	79	72	70	79	149	114	65	59	70	102	82	75	58	34	163	120	92	67	49	58	80	87	71	87	69	46	96
LOC111967195	20	10	15	20	21	20	24	24	16	18	19	26	16	17	16	24	18	19	12	14	37	23	11	32	24	8	11	9	26	15	8	20	22	26	29	16	11	17	18	21	18	12	19	14	19	24	12	17	22
usp49	645	591	602	432	430	510	615	559	505	340	373	409	706	702	642	480	393	450	611	571	532	418	366	449	534	516	655	431	309	312	482	642	635	349	385	295	543	570	622	326	221	257	580	547	436	379	295	365	594
med20	331	390	560	392	414	339	451	420	446	279	333	327	394	481	447	473	339	368	476	329	404	320	396	312	371	385	547	448	292	357	411	435	334	241	266	218	376	425	328	313	223	337	391	294	288	333	246	223	442
bysl	2697	3007	3316	1974	2114	2188	2858	2601	2470	1446	1860	1614	3065	3127	2657	2611	2079	2652	3127	2407	2264	2038	2536	2052	2802	2128	3091	2311	1487	1525	3144	2831	2415	1113	1447	1155	2543	3128	2823	1756	1042	1140	2551	2402	2500	2045	1724	1547	2766
LOC111967235	19	23	18	17	18	22	23	26	17	13	12	13	18	15	35	13	16	17	18	17	15	13	15	16	16	13	12	9	10	7	29	24	22	12	22	11	8	15	13	13	14	6	19	16	13	10	13	11	19
LOC111967240	298	264	273	207	197	250	268	270	194	196	226	248	286	282	337	256	240	203	298	263	271	227	211	267	236	207	299	247	233	215	242	264	247	222	249	211	206	293	307	210	209	214	264	255	242	231	237	228	250
LOC111975553	922	685	399	413	481	540	819	573	613	405	467	519	722	836	1043	479	340	292	732	611	1082	395	295	461	562	674	597	469	531	330	566	615	781	508	555	521	467	691	864	389	325	349	615	865	505	329	320	504	628
LOC111967261	4117	4243	4206	5004	4909	5277	4498	4372	3795	5311	5221	5321	4648	3382	3218	5181	5302	4886	4253	4192	3409	5677	5493	5931	4043	3118	3990	5347	5370	4597	4670	4615	4100	5608	5108	4435	2951	4500	4198	6030	5666	5893	4431	3443	4063	5548	4721	4377	4408
LOC111967274	86	89	143	170	160	105	94	112	143	109	114	121	97	99	75	111	96	101	142	115	70	108	101	103	100	99	145	168	133	126	103	102	97	100	101	71	77	103	105	127	140	132	113	65	105	96	85	62	102
LOC111967283	303	367	308	399	413	386	308	336	423	425	405	508	310	284	210	425	446	539	321	282	171	389	428	371	285	251	329	428	473	384	434	299	300	471	368	321	249	312	280	586	480	489	341	288	350	453	316	325	362
LOC111967288	24	17	20	28	40	23	21	21	18	31	27	24	30	23	21	24	24	22	20	11	26	15	28	25	26	15	23	25	24	19	22	16	15	28	19	25	16	19	16	14	26	15	15	24	26	22	17	26	31
LOC111975608	46	46	33	94	111	85	50	30	45	69	74	107	48	78	68	116	84	135	60	43	15	101	88	104	44	33	48	104	93	81	33	37	45	81	82	67	41	46	44	89	58	52	39	26	18	90	53	73	55
LOC111967300	344	374	394	255	215	247	359	348	282	172	226	193	342	405	327	295	237	315	391	351	295	236	251	246	350	317	324	255	261	209	387	346	317	233	190	168	287	364	359	234	210	253	336	325	385	234	166	210	336
LOC111967307	0	0	0	0	0	0	0	0	0	0	0	0	17	0	0	0	2	1	0	0	1	0	2	1	0	0	0	1	0	0	0	0	0	0	0	0	0	0	7	12	5	1	0	0	0	0	0	0	0
LOC111967314	17	15	18	30	29	23	14	13	20	35	29	33	20	8	13	27	35	24	19	16	24	36	15	39	27	10	18	31	23	28	13	23	17	42	22	27	5	13	16	21	18	23	14	15	12	24	13	30	15
LOC111967323	810	842	1054	583	655	707	838	829	766	472	650	566	900	1183	1085	763	643	867	824	805	799	638	724	667	904	732	899	699	410	451	819	886	791	429	505	381	789	987	887	527	356	356	909	746	918	625	540	467	842
LOC111970035	17	17	12	25	23	30	14	9	12	22	31	28	14	13	11	34	14	18	16	14	11	21	20	30	10	9	9	22	23	26	11	11	14	20	36	17	10	13	13	27	28	30	15	9	9	20	12	18	12
LOC111967330	689	683	719	462	484	743	769	657	415	434	444	464	787	700	720	603	507	681	686	638	653	681	536	666	592	494	603	657	356	308	699	641	644	312	511	348	618	651	788	473	310	273	655	709	598	679	588	578	609
mrpl20	356	395	456	405	436	438	438	392	461	319	457	390	409	444	347	539	375	480	399	347	251	397	554	449	444	289	347	429	287	332	443	452	302	224	318	264	317	449	404	332	246	284	390	294	424	417	330	324	398
LOC111967368	6	1	7	4	6	3	3	10	2	9	4	7	7	4	8	6	4	9	3	5	13	10	7	5	6	3	5	5	5	3	0	5	4	7	7	3	5	5	5	5	3	7	5	5	5	5	7	7	4
LOC111967344	1385	1552	1465	1450	1408	1506	1542	1512	1178	1303	1434	1581	1593	1765	1607	1615	1542	1681	1353	1384	1375	1590	1672	1479	1435	962	1170	1493	1417	1217	1626	1402	1242	1447	1360	1019	1069	1581	1423	1533	1138	1274	1612	1195	1400	1575	1182	1057	1552
LOC111967355	915	1067	1216	1114	1132	1104	1102	991	1153	1019	1140	1039	1028	1088	828	1119	1123	1169	1111	932	709	1103	1216	1051	954	905	1192	1317	1202	1155	1024	1097	1026	936	909	872	816	1048	964	1122	800	974	992	746	627	1058	789	736	1053
LOC111975732	342	330	283	223	240	397	275	336	252	270	287	328	300	303	381	210	321	329	293	355	416	238	307	312	242	271	310	249	288	329	248	341	322	382	343	287	206	345	369	246	241	350	332	476	314	253	209	283	305
LOC112081129	1	1	1	0	1	0	1	1	0	0	2	0	1	0	0	0	0	3	0	2	2	0	1	0	0	0	0	1	0	0	0	0	1	0	1	0	1	0	1	2	1	1	0	3	0	0	1	0	1
LOC111967378	128	119	154	115	142	131	138	133	140	95	126	121	134	127	126	140	125	145	146	136	121	114	154	94	104	120	155	133	111	112	120	128	123	91	87	95	117	134	115	111	76	96	126	101	81	132	90	89	124
ap5b1	106	108	116	102	79	105	127	86	104	72	86	78	114	104	108	73	78	81	102	121	110	107	78	91	112	95	100	87	72	60	115	99	89	71	84	75	96	93	118	85	57	55	97	116	98	98	59	69	99
lg1h1orf50	484	615	652	479	496	497	594	578	750	359	522	383	584	684	523	567	454	614	581	485	462	437	629	480	651	459	574	530	285	371	576	562	508	257	327	242	562	589	536	409	254	265	565	408	514	502	359	334	565
LOC111975807	714	751	781	606	638	742	742	858	683	487	652	664	905	920	695	718	656	940	838	702	451	639	733	783	793	550	787	657	405	440	873	866	740	409	509	330	715	841	849	538	292	337	749	662	767	686	624	569	805
cldn19	399	498	431	322	296	351	456	414	346	367	292	291	438	578	509	403	337	286	437	346	398	382	296	316	468	354	356	346	380	287	441	472	403	416	321	241	288	414	452	407	362	386	453	454	386	365	261	255	443
LOC111967414	13	8	6	23	32	20	10	9	9	19	22	28	6	10	5	7	16	21	7	14	13	25	13	31	13	7	10	21	31	21	8	14	16	27	17	21	6	12	17	27	29	30	11	10	8	20	16	21	6
LOC111967420	3845	4268	4030	2860	2970	3278	4417	4189	3341	2230	2464	2715	4382	4769	4282	3682	2878	3582	4440	3806	3881	3111	2976	2865	3840	3267	3803	2891	2396	1975	4005	4599	3906	2301	2609	1831	3520	4293	4064	2687	1825	2000	3763	3627	1847	2967	2111	2354	4427
LOC111967428	8	13	9	13	15	23	4	24	16	11	7	28	18	8	13	30	40	34	13	25	30	29	45	37	11	15	8	8	13	9	5	14	12	34	28	12	13	16	9	20	15	22	16	16	12	19	19	26	20
LOC111967441	80	60	83	54	50	40	95	90	66	86	51	86	83	54	80	72	58	34	96	86	111	66	55	64	80	49	66	59	106	59	70	95	84	131	72	70	43	59	76	58	90	89	67	78	84	79	50	45	77
LOC111967472	150	135	71	93	91	152	134	127	113	107	98	112	160	159	215	107	123	107	147	123	158	110	111	107	93	84	142	119	118	84	94	145	142	115	131	70	101	137	136	118	75	62	137	141	48	117	93	98	107
LOC111967461	34	19	30	13	12	34	12	14	24	15	20	17	19	32	31	26	16	17	23	21	17	17	13	24	16	24	17	19	21	18	20	25	27	30	25	15	11	18	15	23	16	19	17	22	36	24	16	20	26
klhdc8a	27	24	19	39	36	46	28	32	31	34	26	39	37	20	26	32	37	14	19	23	32	49	22	32	25	28	23	28	32	24	21	23	31	30	34	43	25	28	23	30	44	31	27	29	32	31	19	34	28
LOC111967511	462	502	507	413	448	473	432	514	369	397	424	393	472	537	571	460	407	585	487	541	717	409	413	477	495	396	508	402	347	360	395	469	501	312	403	272	395	555	521	320	289	253	438	542	426	439	340	381	540
LOC111967508	657	565	569	520	585	544	635	611	558	469	498	556	652	761	619	595	553	579	634	605	808	562	376	520	548	537	570	552	563	413	594	606	583	536	537	443	466	622	628	495	438	475	611	611	596	485	392	407	611
LOC111967522	1205	1582	1658	1265	1379	1388	1391	1419	2034	1018	1308	1218	1530	1625	1195	1346	1195	1289	1521	1263	1143	1203	1423	1306	1544	1089	1364	1235	969	1087	1490	1561	1360	842	902	816	1043	1531	1270	1285	1025	1015	1510	991	1488	1112	834	764	1627
LOC111970166	0	0	0	0	0	0	0	0	0	0	0	0	0	1	0	0	0	1	1	1	2	0	0	0	0	0	1	1	0	0	0	0	0	0	0	0	1	0	0	0	0	0	0	0	1	0	0	0	0
LOC111970113	1	2	0	0	0	0	0	1	0	1	2	0	0	1	1	0	1	0	0	0	1	0	0	1	1	1	1	0	0	0	0	1	2	1	0	0	1	0	3	1	0	1	0	0	0	2	0	1	1
LOC111970206	1	1	0	1	0	0	0	0	0	1	1	1	1	2	0	0	0	0	0	0	1	0	0	1	0	0	0	0	0	0	0	1	0	0	0	0	1	0	0	0	1	1	1	0	1	0	0	0	0
LOC111967530	361	246	231	198	280	286	248	355	132	259	198	239	341	407	369	261	334	155	282	357	341	162	333	156	171	202	211	287	301	190	275	283	309	330	311	261	208	280	312	174	330	297	266	288	239	286	294	155	285
LOC111970271	3	5	2	6	1	3	6	11	6	5	7	5	5	4	4	0	7	5	10	9	16	6	7	11	10	11	3	4	7	6	0	12	8	10	5	6	2	1	3	5	3	2	3	2	7	1	8	5	9
LOC111967545	483	616	615	584	574	519	596	640	781	490	545	536	598	679	540	665	550	649	587	624	465	534	676	587	641	444	567	567	471	549	581	664	530	405	442	387	559	523	529	552	388	390	605	419	604	513	362	373	690
LOC111967552	210	151	84	166	162	137	210	103	192	158	197	174	190	101	126	172	97	74	227	139	134	155	62	161	138	138	128	190	153	87	137	110	161	250	204	182	107	155	199	170	133	107	143	209	142	156	132	155	139
LOC111967599	62	59	59	168	134	102	65	85	89	178	161	179	68	70	72	140	141	125	81	80	61	150	200	152	80	49	52	85	138	129	67	76	71	217	131	178	61	65	78	216	200	310	73	56	72	156	142	97	60
LOC111967559	484	352	368	477	428	480	444	472	330	544	552	527	383	335	330	455	411	482	355	440	376	541	456	577	350	282	415	541	649	560	312	422	411	679	607	502	237	353	374	436	505	584	379	385	317	478	447	457	478
LOC111975964	62	48	35	30	32	44	51	44	52	23	30	42	54	21	64	27	39	31	37	45	31	16	37	31	33	32	34	45	45	43	57	45	40	37	37	36	46	49	37	43	32	31	54	45	23	52	25	26	29
LOC111976035	25	29	14	10	17	17	30	22	31	14	16	11	30	23	35	17	8	15	23	23	29	13	22	16	12	16	25	21	20	17	32	15	30	19	26	19	22	26	22	15	24	14	26	29	10	17	17	13	21
LOC111967608	641	681	765	777	772	616	744	681	881	692	813	743	698	884	776	753	688	790	736	674	554	634	863	711	661	531	706	704	561	549	764	700	701	593	624	507	617	707	681	671	600	557	798	548	676	729	582	482	731
LOC111967616	1250	1350	1269	773	804	857	1186	1218	1513	503	829	807	1254	1746	1191	1198	688	1217	1355	1069	1035	830	1192	795	1347	1024	1431	1064	508	572	1311	1278	1009	370	484	415	1197	1270	1170	702	396	527	1108	950	1182	827	602	575	1417
LOC111967623	121	128	126	170	130	161	165	191	128	198	194	175	167	132	180	167	143	154	168	193	150	164	156	217	123	95	114	137	134	133	122	188	162	226	184	159	86	150	174	188	154	144	175	166	106	196	182	165	175
LOC111967642	713	639	528	552	635	738	741	735	453	594	626	614	730	615	604	747	566	570	633	614	581	636	748	730	547	487	632	839	553	558	574	705	630	580	618	499	451	632	622	556	466	463	654	545	214	783	542	529	743
LOC111970351	54	62	60	38	58	59	55	54	70	56	76	47	52	33	36	79	58	72	43	57	84	53	75	55	65	60	60	51	56	66	54	69	55	55	43	37	40	50	53	58	65	59	45	47	61	60	37	27	55
LOC111970428	145	106	108	54	55	44	136	113	157	58	60	80	161	170	152	119	97	103	123	106	181	68	113	74	106	135	145	98	139	98	135	151	141	84	79	62	95	156	132	90	98	112	120	96	161	62	58	47	147
LOC111970497	94	56	60	47	37	69	55	84	91	24	38	30	61	68	63	47	37	38	43	58	41	20	40	32	78	63	95	59	62	47	55	80	69	19	28	13	59	62	50	27	33	53	82	50	67	23	24	23	84
LOC111970776	297	233	343	91	91	124	219	215	242	52	61	92	291	366	209	112	130	119	177	200	220	74	75	68	252	206	291	103	82	86	237	267	210	42	55	46	235	289	239	66	71	74	242	215	253	61	40	49	244
LOC111970881	93	54	79	37	31	55	61	79	70	40	42	35	80	99	56	56	56	51	59	72	79	28	45	28	78	73	84	50	36	59	57	89	88	35	31	21	70	81	65	23	40	41	89	56	102	39	27	21	102
LOC111967651	262	254	264	201	216	268	226	280	238	196	215	208	263	289	297	226	269	271	221	281	242	209	208	221	228	194	265	237	207	182	226	295	258	198	202	168	193	297	263	200	196	242	223	235	226	233	197	169	258
LOC111967657	255	333	320	224	255	220	342	260	321	215	198	205	318	386	273	262	190	229	320	298	386	242	157	214	290	283	293	214	233	160	291	296	266	215	218	211	228	283	269	215	203	241	253	295	380	175	141	176	346
agtrap	683	818	610	1072	1067	571	563	965	1392	653	1194	1322	616	1036	1275	858	1105	1203	602	667	714	772	1328	1028	481	665	719	1303	955	754	788	640	791	613	1031	558	1115	908	732	1523	1167	826	1067	606	728	1057	839	952	598
LOC111973429	1	0	1	0	0	0	0	0	0	0	0	0	0	1	0	0	1	0	0	0	1	0	1	0	0	0	3	1	0	1	0	1	0	1	1	0	0	0	1	0	0	1	0	0	0	0	0	0	1
LOC111967695	2869	3244	3602	3444	3496	2892	3163	3151	4519	2628	3392	3242	3199	3864	2818	3645	2702	3167	3136	2828	2946	2867	3400	2790	3297	2546	3198	3533	3186	3156	3596	3509	2971	2653	2368	2356	2532	3417	2640	3353	3168	4065	3081	2213	3406	3040	2198	1960	3631
LOC111967699	73	99	78	142	206	152	68	112	86	117	152	196	81	87	78	166	129	171	106	143	126	202	133	208	77	77	70	89	131	117	62	106	99	340	238	235	52	85	127	147	176	151	89	133	98	144	139	235	102
LOC111967700	1016	870	779	763	810	754	926	842	833	754	808	827	957	1037	1077	766	719	775	1015	1071	1058	877	706	893	867	808	870	767	707	502	836	919	962	947	771	777	740	1007	1063	894	773	671	953	1039	992	852	695	814	929
LOC111970957	0	0	1	0	0	0	0	0	0	0	0	0	0	0	1	0	0	0	0	0	0	0	0	0	0	0	0	0	0	0	0	0	0	1	1	0	0	0	0	0	0	0	0	0	0	2	0	0	0
LOC111967716	26	12	13	54	55	53	19	19	22	55	52	53	21	22	10	47	53	37	22	30	30	64	37	42	24	16	23	50	66	45	22	27	22	75	67	61	18	18	17	49	37	58	16	21	18	49	29	51	33
LOC111967731	26	10	11	42	40	31	14	14	14	26	27	33	15	6	6	25	43	22	13	14	6	36	36	49	10	8	9	42	21	26	12	25	18	37	36	27	10	16	14	37	16	30	23	8	7	26	30	19	22
lg1h1orf158	3	3	0	3	0	1	1	0	1	2	0	2	1	0	2	0	1	0	1	2	3	1	0	4	1	1	2	0	2	0	0	2	1	1	2	5	1	0	3	2	2	1	1	3	0	1	0	0	1
dhrs3	119	94	106	139	142	94	139	140	137	130	150	147	101	96	105	129	100	81	129	114	44	126	119	123	83	80	78	76	103	98	152	130	103	113	109	93	48	168	92	98	83	107	107	87	126	130	84	81	127
LOC111967738	8	5	9	22	32	24	6	8	9	32	19	32	9	3	3	9	11	11	6	5	2	31	12	23	12	7	4	23	17	14	4	6	8	33	27	22	4	7	8	11	17	19	8	5	9	26	10	12	8
LOC111967748	451	336	216	331	375	387	346	290	342	267	350	340	417	286	258	306	279	268	391	401	447	306	226	347	280	288	331	340	324	201	290	324	378	371	339	335	209	377	357	311	278	256	319	387	256	258	192	300	317
LOC111967764	1	0	1	10	8	7	0	4	2	17	12	12	2	2	2	4	17	3	2	1	3	8	16	11	0	1	2	4	19	13	1	2	0	20	17	14	1	5	1	7	16	20	0	2	2	3	11	11	1
LOC111976216	0	0	0	0	0	0	1	0	0	0	0	0	0	0	0	0	0	1	0	0	0	0	0	0	0	1	1	0	0	0	0	0	0	0	1	0	0	0	0	0	0	0	0	0	0	0	0	1	0
LOC111971107	1	1	5	8	7	0	7	5	4	4	3	3	2	0	3	7	6	5	6	3	4	3	1	1	3	0	4	3	1	6	0	3	2	4	6	3	0	1	0	5	7	3	2	0	0	2	5	1	2
LOC111967774	135	239	240	347	410	371	327	212	211	329	299	325	152	167	213	185	256	177	254	219	189	280	141	281	139	106	201	262	264	244	129	248	250	300	240	259	176	150	169	180	118	141	221	143	36	182	147	156	276
LOC111967779	373	323	320	345	403	374	313	404	364	354	375	408	352	423	408	323	452	469	339	418	334	339	364	397	318	295	352	370	452	409	330	366	371	489	394	376	237	373	383	439	437	501	333	347	301	438	341	307	380
LOC111970964	1	1	1	2	0	0	1	0	4	2	0	0	1	0	2	0	3	4	0	2	1	1	2	2	3	0	2	1	0	1	0	1	5	4	2	1	2	2	1	2	0	1	3	0	1	2	1	2	1
LOC111967787	1199	1047	861	656	749	891	1038	915	822	513	761	796	1061	1150	1210	749	672	879	1051	995	1110	760	720	791	993	970	976	772	564	438	1002	1002	984	589	826	562	895	1003	1304	582	369	453	900	1376	1172	761	663	824	864
LOC111967834	6300	6520	6313	5017	4910	5450	6801	5406	5144	4092	4592	4759	6653	5805	5181	5329	4638	4686	6687	5599	5376	5051	4345	4849	6173	5255	5921	5096	4670	3435	6807	6561	6311	4302	4642	3720	4832	6089	6153	5076	3559	3709	6022	5997	5417	5002	4105	4181	6265
LOC111967842	91	79	100	81	102	91	63	67	83	89	80	77	101	119	97	103	134	151	89	99	143	104	94	87	76	75	86	100	100	88	93	109	94	109	85	89	97	132	123	109	90	80	79	91	99	118	98	66	70
LOC111976464	1	1	3	4	5	1	1	1	1	1	2	2	2	1	2	2	3	3	3	2	2	5	1	1	2	2	3	2	2	2	1	2	1	6	3	0	0	2	0	3	0	1	1	1	2	6	2	2	1
LOC111967867	139	141	132	133	112	145	149	111	118	133	118	148	163	100	104	100	127	125	138	124	178	121	100	149	130	104	131	143	139	111	147	148	156	161	144	97	107	135	146	136	104	140	123	132	91	116	109	96	137
LOC111967882	7	14	14	20	28	13	7	5	11	17	9	6	2	26	18	7	11	17	14	9	18	11	21	13	7	6	15	12	11	12	7	11	9	15	5	9	14	5	6	4	3	6	12	3	14	4	6	16	11
LOC111967873	148	154	167	157	200	177	126	131	164	170	162	172	176	201	223	167	161	251	155	203	191	145	215	157	132	147	176	156	171	180	137	136	137	176	151	168	144	201	139	141	139	136	133	148	178	188	173	150	138
LOC111971205	0	0	0	0	1	1	0	0	0	0	0	1	1	3	0	0	1	3	0	0	1	0	0	0	1	0	1	0	1	0	1	1	0	0	0	0	0	0	0	0	1	1	0	1	0	0	0	0	0
LOC111967890	2	2	3	6	9	1	17	3	1	8	3	4	5	2	2	1	6	9	3	2	0	3	1	2	0	1	0	3	4	4	3	1	2	5	3	1	1	2	2	0	0	1	4	1	2	2	2	1	3
LOC111967897	111	94	71	194	198	172	95	118	60	101	176	235	96	72	49	121	166	118	92	145	90	181	151	169	62	69	85	153	193	133	50	90	58	262	224	140	47	89	110	120	160	188	76	81	63	80	151	157	87
LOC111967911	820	835	774	490	505	593	805	716	569	461	505	535	766	932	963	646	558	654	831	704	715	627	602	602	609	548	713	551	557	479	776	805	758	529	487	442	658	816	756	593	458	450	758	765	478	618	519	522	709
LOC111967924	123	147	157	139	151	147	127	160	177	130	179	177	144	167	148	170	178	185	136	151	149	148	173	168	129	103	149	132	163	159	114	159	169	209	183	146	118	179	174	130	124	161	136	122	153	136	127	106	176
LOC111976531	38	33	23	33	43	40	23	38	20	39	34	35	24	22	28	40	46	44	23	28	27	45	32	50	18	16	28	29	33	26	24	39	32	56	40	50	29	33	39	41	20	22	30	25	9	45	25	45	27
LOC111967955	687	624	650	584	600	701	591	713	515	615	626	780	676	669	811	543	683	735	656	797	734	549	566	676	536	601	688	582	762	613	547	690	687	865	750	629	455	663	778	579	677	730	577	775	595	575	541	598	641
LOC111967974	143	136	121	220	221	248	131	190	158	203	242	255	136	106	142	243	282	221	153	144	125	265	298	304	126	93	149	313	262	212	154	142	155	224	223	187	100	185	146	245	196	230	139	94	109	254	183	212	184
LOC111976596	17	17	16	31	32	30	14	14	19	20	22	33	16	8	21	16	24	21	13	21	20	20	23	31	19	9	16	17	23	19	11	16	16	21	22	20	9	15	18	17	33	41	11	8	21	30	20	22	15
LOC111967997	341	312	345	350	406	348	361	295	353	359	345	356	358	353	474	425	406	391	345	345	720	384	346	389	293	289	297	431	396	299	353	304	349	376	341	273	352	348	342	494	520	660	314	291	294	373	280	314	302
LOC111968004	533	485	367	431	559	502	596	447	455	431	485	489	411	425	367	465	334	306	558	445	674	509	276	455	538	451	421	495	437	323	438	465	504	482	562	402	343	412	492	389	369	390	463	490	528	373	284	488	478
LOC111968040	330	257	286	267	281	308	222	358	247	331	297	325	346	363	381	243	325	334	301	375	408	291	328	268	214	236	327	240	388	364	178	340	329	468	396	329	233	318	378	272	198	228	321	266	154	302	220	225	304
LOC111968052	50	36	33	54	40	45	32	21	34	34	40	39	57	54	58	26	46	50	56	48	83	45	40	32	26	27	40	34	56	40	41	39	42	46	33	37	29	33	55	58	51	53	37	52	28	42	26	30	32
LOC111968074	1949	2556	2773	1699	1787	1776	2376	2141	2334	1168	1582	1400	2329	2991	2261	2455	1623	2284	2558	2044	2098	1728	2001	1646	2440	1764	2328	1794	1051	1229	2586	2527	2088	1056	1174	860	2235	2570	2440	1588	900	1125	2242	1991	2249	1738	1336	1109	2507
LOC111971190	1	0	0	0	0	0	0	0	0	0	0	0	0	0	0	0	0	0	0	0	0	0	0	0	0	0	1	0	0	0	0	0	0	0	1	0	0	0	0	0	0	0	0	0	0	0	0	0	0
LOC111971183	0	3	0	1	0	1	0	0	0	2	0	0	1	0	0	1	0	0	0	0	1	1	0	1	1	0	0	0	0	0	1	1	1	0	0	0	0	1	1	3	1	1	0	1	0	0	1	0	2
LOC111968109	0	2	1	0	1	0	2	1	0	0	1	1	1	1	0	0	1	1	0	2	1	2	3	1	0	1	1	1	1	1	0	1	0	0	0	1	0	0	0	1	0	0	1	0	3	0	0	1	1
LOC111968101	654	827	863	779	888	725	746	727	1012	618	875	746	871	957	729	898	728	956	822	754	668	740	909	701	849	679	791	822	605	609	932	837	743	517	571	427	657	849	689	687	567	619	808	554	967	757	557	539	843
LOC111968081	183	194	192	157	153	170	193	191	159	143	157	166	210	236	182	165	177	165	204	216	211	149	170	138	180	157	199	158	188	152	186	198	193	171	170	140	157	192	201	159	123	178	175	174	136	146	106	108	217
LOC111968116	269	244	220	320	325	303	231	233	200	269	315	311	203	163	151	299	349	342	245	215	228	317	286	321	257	181	191	317	302	223	217	243	239	308	306	259	186	208	209	321	215	280	243	177	166	328	234	236	229
LOC111968138	72	57	54	125	114	113	90	80	61	131	124	132	62	40	36	117	129	129	56	61	58	121	113	113	56	48	50	118	120	127	59	88	66	113	118	117	31	80	59	111	109	163	62	52	51	101	82	92	85
fhit	72	86	71	84	95	80	89	95	78	82	106	100	71	73	49	108	72	86	91	75	93	104	130	134	88	49	57	84	81	92	73	96	87	76	76	68	64	83	84	103	94	69	70	74	71	99	83	68	100
LOC111968171	258	220	300	379	403	405	270	279	225	349	393	434	268	191	173	319	353	309	273	291	286	351	318	416	249	215	274	350	381	311	248	323	316	444	400	321	194	258	307	335	362	370	285	278	272	365	283	314	292
lg1h3orf14	32	70	76	78	65	82	74	78	82	74	86	79	60	87	54	92	91	85	79	78	63	68	95	79	64	42	85	71	62	65	29	44	51	59	38	57	22	49	73	63	53	28	43	75	92	34	74	48	97
LOC111968199	43	81	97	63	65	61	65	86	105	39	67	74	65	95	81	55	71	59	77	62	55	67	83	67	66	36	68	63	44	52	68	77	54	41	38	32	79	73	70	58	35	29	61	67	76	54	51	36	87
fezf2	54	91	110	136	168	143	82	92	101	129	164	164	70	125	85	139	144	103	77	96	132	166	188	111	79	65	86	114	151	160	79	107	69	167	102	120	64	93	64	103	156	148	63	48	74	72	93	92	83
cadps	71	79	88	127	129	141	96	129	82	130	151	126	79	106	108	111	138	122	79	127	156	127	111	172	102	95	79	106	145	141	54	86	108	225	166	136	58	82	99	95	167	184	95	100	97	95	119	141	111
synpr	17	7	11	22	52	25	8	9	14	37	26	33	8	6	7	15	16	9	6	7	15	30	36	31	9	12	5	18	19	23	5	6	11	25	19	22	6	8	6	12	33	33	3	6	6	14	12	18	11
LOC111968289	24	21	18	81	81	54	22	20	15	62	61	62	25	4	7	41	73	47	8	15	11	57	66	60	11	1	5	37	34	44	18	17	15	43	59	45	12	14	22	34	8	17	18	4	9	55	22	29	23
LOC111968315	11	9	1	10	14	11	2	4	5	4	7	7	5	2	3	5	16	10	2	6	9	12	19	14	1	4	5	4	6	6	4	5	8	9	9	8	5	11	7	7	2	1	4	2	6	8	4	8	1
thoc7	2	2	2	5	0	0	3	2	1	3	1	3	1	1	4	2	3	4	0	1	1	2	4	1	2	1	2	1	4	1	2	4	2	2	1	3	3	2	2	1	1	0	1	2	0	2	1	0	0
atxn7	102	95	90	67	77	105	109	122	59	108	84	86	100	97	117	84	82	101	102	101	99	100	86	96	109	91	92	88	94	67	84	104	76	112	120	86	59	89	122	110	111	114	78	107	90	111	98	100	96
LOC111968359	1425	1764	1888	1221	1336	1335	1627	1618	1834	878	1254	1049	1749	2019	1537	1608	1119	1642	1722	1587	1496	1171	1498	1238	1778	1378	1738	1294	686	813	1640	1825	1555	636	817	602	1599	1788	1620	852	587	630	1525	1346	1846	1132	886	876	1804
LOC111968343	6	3	2	6	1	4	5	4	1	1	5	0	2	4	6	5	2	2	5	9	9	5	6	2	5	2	6	4	3	3	9	3	2	2	2	1	4	3	1	2	4	8	9	7	8	4	5	5	4
LOC111968365	197	159	163	114	124	196	173	118	117	147	130	147	187	128	193	135	139	146	190	151	160	186	115	171	176	124	145	141	167	119	183	151	159	175	156	128	106	150	204	171	151	172	143	174	151	159	133	135	132
LOC111968402	109	92	82	62	55	70	95	86	70	48	69	61	118	117	119	57	46	70	108	100	74	63	48	65	74	74	85	64	50	38	115	92	114	34	64	39	80	103	109	51	31	32	74	100	61	52	70	54	73
LOC111968415	539	418	395	418	419	497	447	373	335	414	400	490	461	379	425	455	409	391	437	336	500	520	377	405	446	346	413	530	538	406	396	380	401	624	548	470	296	379	481	546	436	571	415	451	344	444	349	427	418
slc25a26	189	193	203	171	153	170	187	181	201	114	174	171	222	204	196	166	163	200	218	171	169	154	144	184	159	163	199	180	120	123	187	223	156	108	120	96	163	190	144	136	125	137	217	178	219	175	148	132	190
LOC111968487	1258	1075	1118	731	684	909	1198	1160	736	857	715	768	1244	1204	1253	904	810	741	1074	1095	1301	864	749	822	1005	876	1169	799	889	786	1088	1122	1138	943	932	747	785	1101	1299	948	970	994	1115	1269	1171	876	772	772	989
LOC111971003	0	0	0	0	0	0	0	0	0	0	0	0	0	0	0	0	0	0	0	0	0	0	0	0	0	0	0	0	1	0	0	0	0	0	0	0	0	0	0	0	0	0	0	0	0	0	0	0	0
LOC111968493	355	333	337	227	233	276	348	341	310	175	222	251	291	372	393	263	207	273	308	342	333	240	231	234	403	319	313	237	180	177	253	328	339	215	238	167	330	300	355	223	154	188	334	374	323	261	185	196	300
LOC111968501	131	200	92	138	162	58	154	284	308	97	151	200	98	199	339	144	122	166	144	126	93	70	148	98	183	180	118	162	108	72	159	129	231	111	139	89	422	136	146	173	103	102	324	180	160	199	116	145	131
LOC111968514	524	540	413	481	546	513	505	575	513	457	493	590	534	658	643	480	528	542	492	479	385	380	610	468	389	374	489	575	468	440	466	535	536	441	541	418	456	510	543	495	547	565	576	427	341	606	439	413	510
LOC111968520	50	54	47	89	80	80	53	57	50	78	65	88	44	50	44	77	65	77	71	80	61	83	67	82	72	42	62	68	83	96	61	70	67	95	85	67	32	73	70	75	78	84	59	47	74	72	40	66	80
eogt	293	244	281	203	206	225	257	264	227	176	203	178	290	308	348	232	225	259	318	291	331	218	215	203	203	203	250	245	174	173	229	262	275	188	187	166	232	264	296	179	132	133	277	230	108	259	158	156	246
tmf1	360	391	341	277	351	390	352	343	276	340	299	314	311	358	361	295	337	326	356	378	347	330	266	299	297	270	307	294	343	253	316	314	396	351	354	293	293	355	327	365	248	313	301	328	227	297	225	240	300
LOC111976876	88	53	59	55	68	75	90	62	45	63	59	55	69	49	38	55	62	51	70	63	78	70	53	81	70	60	63	89	90	64	97	72	85	83	77	79	48	62	96	64	60	33	69	80	26	80	57	59	69
LOC111968563	2	0	0	1	2	2	1	1	2	2	7	5	1	0	1	2	2	8	2	3	0	1	4	2	0	1	2	1	1	1	1	0	3	2	3	1	1	2	1	2	7	1	3	1	0	3	0	1	1
LOC111968570	400	362	294	315	325	343	360	343	263	346	285	305	426	250	337	387	367	357	347	306	386	360	306	313	292	270	329	380	347	291	326	348	362	326	352	265	292	389	370	345	221	264	371	272	113	363	223	225	329
LOC111968580	150	157	173	134	141	152	120	137	115	148	127	127	130	158	184	130	123	147	146	169	172	138	128	162	142	115	168	123	115	82	140	149	157	111	109	81	135	148	175	101	70	94	159	156	169	142	107	110	149
LOC111968590	188	198	233	178	169	205	187	211	178	156	158	185	222	247	249	186	189	226	217	211	203	182	190	201	193	187	242	166	134	130	168	249	203	127	179	102	166	210	243	108	146	99	225	216	191	155	133	148	194
LOC111968607	33	25	26	39	78	52	16	31	18	71	55	47	38	32	39	32	58	17	37	33	40	15	100	20	16	27	33	58	48	44	30	39	33	35	64	56	19	28	28	27	79	58	53	34	29	61	68	30	44
LOC111968617	589	504	509	477	379	499	555	595	450	508	494	438	551	468	535	555	506	523	525	463	454	520	555	542	460	406	509	555	470	441	486	504	498	473	449	325	398	583	534	519	434	469	536	487	320	520	491	400	521
dnah1	90	78	65	63	65	103	96	100	64	62	62	86	88	134	161	60	50	71	79	104	119	67	79	86	74	55	84	64	65	50	60	97	96	79	106	71	57	81	111	76	56	58	97	121	58	87	65	81	77
LOC111968627	6	5	5	19	21	30	6	6	9	20	17	18	8	2	2	17	22	17	10	7	4	14	21	18	4	9	4	20	26	28	16	7	5	36	14	23	1	4	11	30	31	30	10	6	13	25	15	19	8
LOC111968636	131	145	139	112	107	137	164	134	116	99	141	87	137	138	149	144	127	124	150	123	91	157	142	140	149	104	139	129	85	75	138	132	123	90	111	68	106	150	144	85	70	48	136	138	129	131	114	109	136
LOC111968639	4917	4889	4707	4131	4006	4281	4943	4152	3797	3635	3579	3521	5212	4803	4412	5038	4201	4731	4621	4095	3797	4134	3876	4137	4466	3594	4626	4629	4415	3900	4939	4518	4290	3857	3449	3120	3637	4944	4646	4366	3743	4300	4554	3742	3524	4162	3128	3049	4624
LOC111971312	1	1	3	1	0	2	0	0	0	0	0	1	0	1	2	1	1	0	0	0	0	0	0	0	0	1	0	0	1	1	0	0	0	3	2	0	0	1	0	1	1	2	0	2	0	0	1	1	0
LOC111968642	122	114	117	117	100	109	88	100	106	88	123	115	112	133	124	122	136	146	111	116	127	110	89	123	121	107	135	87	124	128	81	104	80	123	93	90	99	114	137	99	114	121	62	116	128	103	95	96	100
LOC111968662	5	4	2	2	1	2	2	4	2	1	2	2	2	4	5	1	1	3	3	4	1	4	5	1	0	1	2	3	3	6	2	1	3	3	5	1	1	2	1	2	4	2	5	0	2	1	2	0	2
trnaf-gaa_1	0	0	0	0	0	0	0	0	0	0	0	0	0	0	0	0	0	0	0	0	0	0	0	0	0	0	0	0	0	0	0	0	0	0	0	0	0	0	0	0	0	0	0	0	0	0	0	0	0
LOC111968655	4	1	3	3	1	6	5	3	3	4	2	5	3	7	4	3	2	8	5	2	5	3	6	4	3	3	7	2	5	1	5	4	7	5	2	2	3	3	2	8	6	4	5	9	1	9	3	6	5
LOC111971376	0	0	1	1	0	1	0	0	0	0	1	0	0	0	1	1	0	0	0	0	0	0	0	0	0	0	0	0	0	0	0	0	0	0	0	0	0	0	0	0	1	0	0	0	0	0	0	0	0
LOC111968667	1581	1597	1662	1659	1691	1907	1635	1526	1321	1591	1710	1837	1819	1487	1451	1550	1463	1673	1717	1509	1467	1817	1685	2075	1502	1330	1636	1893	1552	1419	1693	1576	1547	1537	1691	1461	1155	1664	1593	1599	1550	1765	1712	1344	1490	1764	1598	1529	1547
LOC111968676	12	14	14	20	17	19	12	15	21	17	27	25	22	11	15	19	20	23	20	26	17	22	18	18	13	13	12	21	23	15	17	20	14	25	22	16	16	19	22	14	18	18	18	15	14	18	15	17	13
LOC111968691	463	522	543	270	254	336	485	442	302	217	244	268	524	483	535	384	252	337	502	400	376	297	286	320	463	445	457	349	245	214	545	446	407	196	277	197	359	454	572	344	274	304	458	526	425	337	254	252	395
LOC111976951	1	4	3	3	3	0	1	2	2	3	3	1	1	2	3	0	0	2	9	2	4	2	2	0	1	1	0	3	2	0	1	4	3	4	0	3	1	1	4	0	0	2	2	0	1	3	1	2	1
LOC111968699	2	2	2	4	4	14	7	2	1	9	10	4	1	3	1	6	5	6	5	3	2	11	7	7	2	1	1	3	6	4	1	0	3	3	15	7	5	4	1	6	5	6	2	2	1	4	7	10	6
LOC111971460	31	21	32	35	28	33	29	25	24	28	23	32	30	31	37	32	40	38	28	31	53	39	52	30	31	32	30	22	31	25	21	28	29	48	33	30	29	33	35	47	31	29	33	24	34	35	35	26	14
LOC111968703	259	250	238	175	190	236	217	250	206	200	198	243	244	257	272	234	224	234	210	286	222	222	235	266	235	226	266	207	202	201	204	230	238	188	246	172	177	238	247	205	163	169	222	285	263	190	218	194	227
LOC111968723	27	19	19	33	31	39	24	24	20	32	17	38	27	15	14	29	22	22	19	30	42	29	24	34	19	15	21	34	38	29	14	29	21	50	48	36	13	20	22	30	36	35	26	12	23	29	19	31	25
LOC111971592	6	13	7	15	18	16	20	12	9	22	15	12	12	10	8	11	12	12	5	12	15	13	18	19	16	5	6	10	17	13	5	8	14	20	19	14	9	12	12	21	15	9	12	5	14	7	11	15	7
LOC111971724	0	0	0	1	2	0	1	2	0	1	0	1	0	0	0	0	0	0	1	0	0	0	0	1	2	0	0	0	2	2	3	1	0	0	1	0	0	0	0	0	1	0	1	0	0	1	0	0	2
LOC111968735	2	53	23	73	35	27	22	22	26	29	30	28	1	6	7	4	1	4	0	15	27	22	37	23	8	1	4	3	0	2	32	0	5	0	1	3	1	1	2	1	0	1	1	2	1	27	1	1	23
LOC111968741	704	550	421	357	450	583	726	528	413	377	451	499	658	677	816	427	433	482	667	533	705	513	421	472	517	523	547	491	468	379	514	594	644	524	567	463	477	553	615	479	299	320	617	682	391	455	363	511	496
LOC111968752	846	804	838	581	584	834	671	983	582	861	818	793	837	752	796	687	949	1145	717	997	912	748	790	704	751	789	818	583	770	754	625	809	914	982	834	694	690	839	1101	786	847	881	820	1052	910	760	760	887	753
LOC111968787	1130	921	837	618	656	967	879	954	748	806	777	817	1043	1096	1278	760	771	790	920	853	792	722	645	741	775	796	854	671	697	627	766	1010	1093	863	766	793	715	924	1039	712	627	667	935	1017	860	722	644	727	910
LOC111968808	1211	1161	1317	1116	1182	1158	1191	1114	1565	1018	1198	1079	1287	2116	1455	1454	1216	1415	1101	991	1367	995	1217	983	1056	928	1210	1088	1279	1324	1287	1224	1174	1017	994	975	921	1262	1110	1207	996	1403	1252	977	1469	1173	816	818	1210
LOC111968816	162	180	195	123	99	158	240	187	112	96	97	122	236	139	196	145	114	103	191	173	224	133	88	111	173	137	194	111	131	109	224	196	167	133	134	84	111	196	236	123	108	132	192	165	166	127	123	89	157
LOC111968830	1012	893	738	630	614	732	831	707	659	439	571	541	933	971	1008	709	509	621	900	842	887	615	551	614	780	739	861	643	499	375	701	825	902	519	562	439	792	882	973	537	336	381	757	975	647	579	467	568	707
LOC111968890	667	655	671	1199	1320	1222	718	666	693	1256	1192	1171	744	612	611	1117	1216	1172	697	699	772	1250	1131	1232	674	523	711	1220	1193	1054	661	746	652	1275	1103	990	505	705	638	1038	1164	1223	675	526	606	1032	754	807	734
LOC111971825	1	0	1	0	1	1	0	0	0	0	0	1	1	2	1	1	0	2	0	0	2	2	0	1	0	0	0	2	0	1	0	0	1	1	3	1	0	3	0	2	0	1	1	0	0	0	1	2	2
LOC111968905	29	16	25	29	49	26	11	25	33	25	19	34	20	56	51	29	19	34	24	30	23	26	33	20	29	20	14	37	32	34	27	33	24	13	24	13	23	34	25	29	28	31	24	14	27	34	21	27	27
LOC111968925	1	4	2	2	4	5	1	4	3	4	7	1	2	1	5	3	0	3	3	4	8	1	4	7	1	2	5	3	2	3	3	3	7	3	3	4	1	3	1	7	3	1	2	0	3	5	2	3	4
LOC111968932	557	592	553	528	461	501	580	581	461	428	463	431	559	692	726	478	446	537	574	459	943	477	443	475	483	482	527	480	558	415	752	571	550	545	534	364	427	511	505	531	444	530	596	546	508	566	444	413	467
LOC111971930	0	1	1	0	1	1	0	1	0	1	1	3	2	0	0	2	1	2	1	0	3	1	2	1	2	4	1	1	1	0	0	4	1	3	1	1	0	0	1	0	1	0	1	0	0	2	2	2	1
LOC111968954	107	70	66	123	134	77	56	72	70	133	93	108	116	69	88	106	158	150	64	81	66	118	126	101	46	53	78	143	193	120	79	66	95	139	141	90	82	79	87	144	159	169	96	54	46	87	79	74	48
LOC111968969	4536	4953	4890	3347	3274	3622	4717	4382	3835	2625	2961	2805	4875	5477	4603	4191	3204	4033	4975	4596	4123	3461	3474	3340	4607	3699	4576	3649	2586	2257	4702	4937	4409	2422	2727	1958	4270	5092	4905	2865	1998	1989	4489	4148	3693	3335	2666	2523	4760
LOC111968998	113	98	65	101	121	124	112	97	76	111	101	104	102	77	78	104	96	82	106	96	108	111	98	117	100	74	99	109	118	94	101	113	114	123	146	127	74	105	110	143	87	88	100	138	98	111	77	110	89
LOC111969015	268	241	245	155	181	226	263	218	226	168	146	133	267	228	264	177	175	220	293	245	159	184	192	150	266	234	250	204	139	105	271	269	276	142	141	119	216	241	291	172	134	103	266	185	232	171	165	142	239
LOC111969026	384	328	383	278	263	303	353	421	421	293	325	322	382	293	467	348	269	229	391	361	258	309	339	302	330	248	322	301	234	231	300	416	441	262	283	194	315	428	408	305	284	297	430	326	383	328	247	260	389
LOC111969036	611	677	678	552	554	598	634	662	574	473	483	481	669	699	546	651	550	595	694	601	546	477	508	531	708	533	684	580	506	422	576	706	633	464	418	385	599	670	675	442	362	438	611	559	598	502	409	366	741
LOC111969046	291	320	370	254	262	268	303	311	387	236	284	222	347	395	294	332	244	359	315	277	256	247	296	240	360	301	343	320	196	184	370	307	282	163	194	149	292	327	339	212	172	167	319	320	321	246	205	203	337
LOC111969058	169	357	84	105	80	57	249	226	186	57	36	125	84	80	125	34	56	33	166	112	108	87	75	63	468	242	43	95	95	51	156	43	61	72	124	67	218	53	202	145	169	173	232	344	95	102	61	76	44
LOC111972011	1	3	1	3	2	2	1	0	4	1	2	3	3	6	3	6	7	3	4	0	0	1	0	0	5	0	1	2	2	1	2	2	2	4	2	0	4	0	3	5	2	2	0	1	2	4	3	1	4
LOC111969075	1911	1829	1725	1412	1408	1661	1736	2101	1568	1277	1498	1679	1809	2080	2447	1367	1252	1466	1726	1943	2041	1391	1459	1452	1451	1524	1835	1267	1367	1288	1457	1806	1917	1708	1706	1350	1332	1775	2060	1172	1115	1138	1721	2005	1557	1203	1180	1433	1746
LOC111969141	0	0	0	0	0	0	0	1	0	0	0	0	0	0	0	0	1	0	0	0	0	0	0	0	0	0	0	0	0	0	0	0	0	0	1	1	0	0	0	0	0	0	0	1	1	0	1	0	0
LOC111969152	0	0	0	2	1	2	0	0	0	2	3	1	0	0	0	0	0	0	0	0	0	1	2	2	0	0	0	0	0	1	0	0	0	4	0	4	0	0	0	1	1	2	0	0	0	0	0	1	0
LOC111969163	0	0	0	2	12	0	1	0	0	2	4	1	0	0	0	0	1	3	0	0	0	3	5	4	0	0	0	2	3	3	1	0	0	9	3	5	1	1	0	0	1	2	0	0	0	4	4	1	0
gnl3l	1381	1665	1773	1266	1278	1349	1601	1563	1655	1111	1289	1208	1586	1968	1664	1540	1276	1677	1650	1449	1446	1342	1603	1326	1631	1176	1606	1295	1125	1183	1469	1708	1603	1004	991	828	1381	1748	1494	1273	944	1137	1478	1196	1368	1268	960	906	1702
LOC111969179	107	88	99	90	98	112	112	113	86	108	95	122	98	101	96	115	112	142	111	123	85	87	115	98	77	88	108	102	114	96	87	110	104	122	126	87	77	116	118	98	89	94	91	85	106	101	90	81	130
LOC111969203	650	686	681	511	503	550	589	646	618	435	500	501	647	674	627	571	533	608	706	624	584	516	552	548	548	525	671	520	476	428	573	683	558	429	418	334	504	666	667	417	354	433	569	584	485	473	396	368	674
LOC111969211	658	695	743	487	457	578	657	674	616	446	496	526	700	674	699	641	560	693	686	695	629	526	541	559	680	558	729	567	433	423	607	693	609	429	479	378	592	732	773	420	370	403	664	633	546	516	398	389	666
LOC111969251	138	109	93	98	90	95	93	108	80	99	97	133	113	114	133	103	93	118	121	129	111	99	100	112	125	120	113	111	123	102	101	113	133	165	112	122	84	107	143	110	112	110	93	139	134	98	74	115	109
LOC111969230	96	96	79	65	62	85	68	132	51	95	88	100	88	81	108	77	65	65	82	97	73	97	124	89	90	62	94	105	84	62	71	96	108	108	125	81	30	82	144	97	125	114	115	118	101	91	139	150	91
LOC111977415	22	16	16	19	18	11	14	13	12	17	13	11	5	30	18	15	16	10	10	16	5	11	12	12	21	16	14	17	17	7	17	20	15	12	9	14	13	11	4	6	5	10	16	24	27	23	8	11	22
mon1a	569	477	504	441	433	445	529	507	443	366	372	394	631	539	451	437	415	492	502	501	440	392	417	444	481	451	513	496	446	358	522	599	533	383	400	317	436	526	496	404	345	371	516	431	380	440	358	310	520
LOC111969288	54	48	60	53	33	55	52	52	17	47	30	31	59	61	95	57	22	25	56	82	76	41	42	43	40	32	67	31	44	43	54	72	79	55	55	36	28	53	71	65	43	40	53	56	49	41	28	35	50
LOC111969296	13	9	11	60	57	49	11	22	13	63	60	57	12	4	2	41	61	41	19	19	17	56	41	84	12	13	11	59	53	64	8	17	17	82	63	47	5	6	10	52	44	57	10	16	17	47	48	43	24
LOC111969310	384	405	429	424	425	366	399	431	538	383	455	460	443	539	632	491	427	564	411	381	471	378	527	443	375	323	440	509	460	413	385	480	436	392	392	305	474	481	411	424	435	406	472	343	361	392	377	280	407
LOC111969320	104	68	69	141	95	95	73	68	74	114	112	103	65	67	83	107	135	106	59	79	102	103	116	137	54	49	60	127	129	129	70	83	88	131	135	108	59	80	79	148	124	119	95	72	70	140	95	92	64
LOC111969325	36	18	16	37	59	42	20	23	17	44	30	38	88	30	28	52	44	54	25	27	23	32	39	51	8	17	37	45	56	40	19	27	37	83	64	62	17	26	112	87	79	44	34	26	14	41	38	54	14
LOC111969330	74	75	84	65	63	65	55	73	40	58	53	60	54	86	54	75	76	80	73	66	61	69	77	53	59	58	60	78	66	76	68	76	68	73	62	54	55	83	54	65	58	59	86	53	51	63	53	48	89
LOC111972094	10	6	12	3	15	9	14	5	5	10	12	13	9	7	7	8	10	13	4	6	5	7	10	13	9	8	5	6	13	6	10	10	7	9	11	6	12	11	5	8	6	7	7	5	13	8	12	9	12
trnt1	465	569	622	421	458	438	496	587	601	412	441	414	559	681	592	560	450	527	609	570	515	421	521	474	648	449	594	452	362	385	560	540	503	315	354	267	477	568	591	409	310	327	534	460	478	450	309	275	569
LOC111969358	324	364	338	400	401	295	314	348	455	255	373	388	327	317	334	385	365	366	304	272	307	337	442	328	267	260	299	423	311	285	365	318	298	226	268	190	356	343	282	322	239	173	337	246	328	359	275	247	306
LOC111969377	45	48	50	35	25	49	52	53	62	28	37	44	39	54	58	36	66	63	71	52	19	36	56	41	46	24	45	46	52	40	35	55	54	45	52	28	18	59	56	37	41	50	44	41	52	37	36	30	53
LOC111969394	35	32	32	86	95	72	29	53	33	95	98	80	36	62	35	112	91	87	29	39	16	97	111	104	33	21	30	83	70	61	41	52	32	86	86	76	57	37	23	75	63	54	38	62	24	96	92	73	26
LOC111969388	1202	1373	1273	1180	1298	1314	1314	1358	1379	1055	1303	1119	1385	1363	1264	1433	1251	1540	1428	1129	969	1238	1564	1417	1171	981	1247	1422	748	879	1436	1266	1334	658	955	719	1163	1459	1172	987	567	552	1409	952	873	1373	961	864	1424
LOC111972169	0	0	0	4	1	1	1	2	0	3	1	2	1	0	3	4	2	9	1	1	4	0	2	7	0	1	0	1	3	5	0	1	0	6	4	0	0	0	1	5	4	0	1	0	1	2	1	0	0
LOC111969407	271	235	150	180	241	255	249	185	144	169	189	193	245	210	234	209	174	190	255	203	241	208	168	190	191	189	221	261	292	163	227	242	248	297	252	232	203	191	268	235	164	158	231	248	122	245	159	206	208
LOC111969451	158	167	208	182	216	179	178	179	217	193	230	215	197	194	177	215	203	281	180	176	173	160	227	213	182	144	200	209	161	171	174	180	186	151	178	121	159	200	192	168	134	134	191	153	148	191	145	127	184
LOC111969467	21	19	30	44	64	47	30	29	21	50	56	42	35	15	8	42	44	46	29	22	35	53	42	48	28	21	20	33	44	49	14	19	19	43	47	44	12	28	18	40	40	32	28	16	24	35	25	33	28
LOC111972239	0	1	0	2	1	2	1	0	0	1	1	1	1	1	0	1	2	0	0	0	0	1	1	1	1	1	0	1	1	0	1	0	0	0	1	3	2	0	0	1	1	0	0	1	0	1	1	0	0
LOC111969476	432	422	426	442	467	423	415	407	373	378	406	426	374	509	486	397	397	474	399	446	469	458	417	460	380	319	420	385	421	345	335	430	426	465	409	352	359	450	441	376	343	402	371	410	256	422	329	311	412
LOC111969503	218	250	102	92	82	186	230	256	284	146	136	154	243	232	192	188	177	179	223	219	184	190	178	171	245	180	204	149	211	169	197	230	259	196	164	149	198	231	200	211	162	167	217	208	97	150	127	143	199
LOC111969517	458	505	575	341	402	429	533	506	535	296	401	367	529	582	452	499	395	440	513	555	429	412	420	382	568	459	464	386	320	282	480	533	438	295	315	218	447	552	496	336	256	259	470	472	426	361	301	270	515
LOC111969534	139	134	100	89	85	109	150	109	96	95	85	96	126	137	132	83	85	104	134	114	133	130	62	89	102	107	115	113	101	81	116	132	128	93	105	97	122	112	129	95	64	71	126	139	58	101	88	98	115
LOC111969545	638	567	527	465	488	473	595	517	401	400	326	372	604	680	622	362	366	347	583	552	700	420	294	453	610	499	568	427	512	351	553	581	600	485	422	372	441	594	647	394	382	471	536	609	474	371	311	392	629
LOC111977569	24	26	24	22	28	33	19	34	16	36	23	36	24	15	25	21	28	37	16	27	20	12	29	25	15	17	23	17	26	27	20	25	31	38	21	33	24	20	22	21	30	32	10	19	16	21	21	27	22
LOC111969579	117	55	138	109	139	134	184	176	154	193	161	167	163	79	87	72	107	97	147	97	96	115	82	114	116	78	133	111	143	140	168	153	170	166	209	147	81	158	178	128	158	178	149	200	180	172	157	186	178
LOC111977633	92	68	70	123	162	157	71	35	40	102	111	68	57	54	64	150	123	144	52	91	113	147	112	155	64	57	58	109	147	113	66	66	94	196	183	150	65	58	82	110	141	142	50	65	47	127	87	153	31
LOC111969626	5	3	3	2	3	3	2	4	3	2	2	5	4	5	1	7	2	5	2	5	5	4	4	3	4	3	4	5	5	1	5	4	3	2	1	0	8	3	2	5	1	1	5	5	3	3	2	3	5
LOC111972489	0	0	0	0	0	0	0	0	0	0	0	0	0	0	0	0	0	0	0	0	0	0	0	0	0	0	0	0	0	0	0	0	0	0	0	0	0	0	0	0	0	0	0	0	0	0	0	0	0
LOC111969645	65	63	53	82	98	74	49	47	42	76	77	80	65	59	43	64	85	71	47	45	26	87	93	72	55	34	52	84	92	76	74	59	54	109	101	59	33	68	65	100	65	66	56	36	54	89	48	63	42
LOC111969669	2049	1834	1789	1399	1537	1895	1709	1457	1238	969	1099	1151	2113	1834	1915	1619	1516	1777	1948	2082	1843	1482	1456	1650	1597	1425	1850	1695	1202	965	2062	1917	1900	1050	1353	972	1483	1934	1862	1245	987	948	1917	1601	1641	1685	1391	1259	1539
LOC111969682	480	454	399	251	253	308	442	396	389	197	260	206	472	484	532	314	270	314	421	411	406	246	233	247	430	360	483	291	284	196	399	419	448	192	203	187	379	427	439	243	133	142	353	485	285	273	244	237	379
LOC111969687	0	0	0	0	0	1	0	0	1	0	0	0	0	0	0	0	0	1	0	0	1	0	0	0	1	1	0	0	0	0	0	0	0	1	0	0	0	0	0	0	0	0	3	0	0	0	0	0	0
LOC111969701	532	560	476	315	293	372	555	459	405	260	271	256	521	671	622	407	344	485	554	425	502	361	355	355	494	386	521	398	259	202	487	477	496	216	248	154	528	529	530	266	129	117	475	442	203	346	241	217	534
LOC111969714	52	45	37	64	69	68	63	56	48	88	63	74	47	46	49	72	58	59	47	52	42	78	46	82	64	46	40	78	72	73	58	52	55	62	65	51	35	43	53	58	53	54	47	61	50	62	63	69	61
LOC111969707	2	5	8	13	23	17	11	8	8	14	11	12	10	6	9	13	9	11	8	6	14	9	10	11	8	6	7	13	13	8	4	9	8	19	13	12	8	8	7	12	6	4	14	8	10	8	6	8	8
LOC111969717	141	147	123	105	114	117	107	135	109	120	122	115	146	133	83	109	103	141	145	129	125	113	110	119	108	84	109	112	101	91	132	119	121	94	104	94	94	131	140	101	70	70	120	128	84	95	116	101	122
LOC111969741	62	66	53	55	59	45	55	72	58	54	59	49	59	54	53	55	50	55	57	40	40	37	50	45	43	40	44	46	60	45	43	68	55	50	48	46	36	72	47	33	53	52	54	39	36	47	27	31	58
LOC111969731	153	138	178	116	134	162	146	154	150	127	148	127	147	170	138	137	130	164	139	161	151	126	132	111	146	119	130	134	141	144	133	162	141	139	125	105	107	181	148	127	153	142	147	141	177	120	120	109	159
LOC111969764	23706	28588	32809	16077	17660	18024	26092	25214	31214	12690	17491	14957	28260	30999	24637	21459	16704	20393	27970	24882	22217	16195	18141	15080	28089	23460	29782	18269	13950	15376	27681	28728	24729	10497	11112	9908	25477	28885	24734	14184	10712	12252	25420	20804	26010	16243	11218	10943	27869
LOC111969776	25	41	35	75	88	61	46	34	31	90	58	89	29	36	18	56	69	70	45	29	32	87	63	79	33	25	34	78	61	85	24	41	50	91	65	73	20	40	45	63	67	63	28	28	15	64	48	70	41
LOC111969783	39	36	27	13	24	21	34	21	28	10	9	11	41	54	20	11	12	24	28	35	33	13	13	19	24	27	37	16	14	15	32	33	32	10	7	10	30	44	17	13	9	11	31	26	34	11	8	7	34
LOC111969796	80	92	81	65	62	82	75	72	62	58	61	54	76	98	102	68	70	60	65	64	77	57	60	54	80	55	84	78	54	40	91	71	66	66	77	63	72	65	85	64	55	47	66	74	78	58	56	57	55
LOC111969803	167	153	168	139	133	182	166	137	127	125	130	156	188	135	147	163	150	203	201	149	146	152	133	158	153	142	181	169	164	116	156	158	148	133	147	122	138	178	160	134	122	136	149	158	141	156	105	145	164
LOC111969839	10	18	9	20	19	17	16	15	19	15	13	22	19	5	2	17	16	15	16	11	8	19	16	11	13	12	20	18	17	18	8	12	12	23	15	12	11	12	12	18	18	19	13	3	12	15	15	6	13
LOC111969816	247	201	194	224	197	227	215	221	175	220	260	289	222	196	163	182	226	235	235	243	191	239	226	216	197	210	250	224	246	210	186	230	244	277	259	250	149	275	270	205	186	204	207	169	202	230	201	247	210
LOC111969849	24	23	23	34	34	32	11	27	28	12	10	42	23	31	14	23	38	34	10	20	23	32	28	28	1	7	8	7	23	20	16	20	17	23	28	12	16	19	21	18	11	5	19	8	8	7	14	7	35
LOC111969889	163	170	85	132	119	134	165	130	110	129	141	161	136	104	126	136	103	86	139	97	159	180	112	146	109	113	122	147	151	99	115	136	125	174	158	152	102	117	134	138	101	106	132	143	75	150	111	153	117
LOC111977900	437	300	308	307	302	329	411	325	318	249	301	337	419	422	369	292	278	287	343	334	378	316	290	286	353	331	384	345	298	214	382	354	375	330	345	285	262	329	403	298	291	292	330	409	424	362	275	283	317
LOC111969907	91	77	79	84	81	100	74	60	72	109	95	104	72	78	83	94	91	95	75	79	78	95	74	82	82	68	84	86	115	86	66	61	68	93	97	106	55	50	85	72	118	99	73	66	106	78	64	97	87
LOC111969895	8	2	6	9	20	10	8	6	3	12	8	11	9	8	8	9	8	23	1	16	10	13	4	20	8	14	6	7	12	5	11	11	20	16	11	17	4	2	3	7	21	13	5	3	7	5	9	5	8
LOC111969911	100	88	108	99	101	106	85	91	85	76	95	122	116	115	81	73	125	155	73	93	177	126	98	111	85	80	79	96	85	96	104	115	94	88	87	76	84	106	103	118	61	64	121	97	65	94	85	77	100
LOC111969924	282	265	281	289	317	298	292	247	245	320	312	318	340	246	216	254	295	286	309	267	200	322	261	304	263	234	284	310	326	270	279	310	322	320	296	263	217	288	312	309	297	312	274	285	258	302	235	247	318
LOC111969981	9	8	13	14	21	14	8	13	6	17	19	20	8	14	8	10	16	12	9	6	5	22	12	31	9	4	9	19	22	14	5	5	12	16	18	24	1	10	8	15	12	20	8	6	10	22	20	13	10
LOC111969931	186	139	144	153	150	189	168	164	139	174	151	188	176	151	205	176	153	139	167	153	135	187	145	200	164	144	154	169	157	116	136	158	161	153	177	153	130	174	157	154	131	153	173	176	141	176	159	179	165
LOC111969951	300	279	280	264	278	293	281	304	258	277	295	297	324	263	265	272	317	280	289	285	343	286	266	255	257	253	289	279	362	254	301	292	302	375	303	264	199	316	303	261	322	398	288	297	253	257	253	283	275
LOC111970011	213	195	230	240	221	202	215	211	247	231	238	248	213	255	151	247	212	237	199	194	233	191	222	205	182	169	199	217	196	211	245	244	246	193	179	165	186	185	179	181	199	214	242	178	221	184	154	130	229
glyctk	128	135	103	150	240	192	168	170	107	146	163	184	168	90	116	116	138	90	155	149	69	65	229	93	128	95	92	210	143	120	115	172	175	148	189	149	104	162	114	89	169	174	159	111	115	233	176	117	173
LOC111969996	371	435	517	322	360	371	401	467	461	299	353	301	465	572	361	433	367	498	456	397	345	359	394	339	435	348	456	365	315	335	434	445	407	305	322	265	355	447	436	375	256	292	421	391	487	343	298	287	408
LOC111970002	14	22	28	23	11	23	29	26	25	36	23	33	24	8	27	21	30	15	43	21	107	28	22	24	31	16	16	27	15	15	36	35	28	38	35	25	26	26	26	27	28	26	51	19	32	29	18	23	21
hemk1	118	137	159	138	110	120	130	123	157	96	134	137	172	89	153	71	123	80	132	128	110	103	123	122	162	106	95	64	46	52	140	139	144	72	97	69	52	135	97	104	76	82	131	121	119	110	72	81	160
LOC111969984	212	230	258	253	251	251	224	245	279	211	248	267	216	246	239	242	249	236	220	244	252	247	249	237	214	162	175	215	260	238	206	263	229	283	230	187	182	247	200	251	299	332	223	186	190	224	193	156	248
LOC111970032	266	162	113	64	87	176	289	186	95	146	132	167	317	194	179	181	175	216	317	187	276	161	226	159	76	177	292	269	213	195	330	343	207	207	183	117	155	341	336	251	168	205	306	261	273	277	190	182	182
LOC111970051	93	112	110	113	124	120	117	114	133	83	126	115	107	110	82	115	107	122	87	110	107	87	120	111	94	76	100	114	102	124	101	126	104	110	97	90	76	108	115	127	107	117	98	97	120	101	69	79	104
trnat-ugu	2	2	0	3	2	2	2	1	1	0	1	1	2	2	3	5	2	0	0	1	1	2	1	1	2	0	4	2	0	1	1	2	1	4	1	1	4	2	1	1	2	3	0	2	2	2	3	0	1
LOC111970060	357	325	319	239	271	287	364	293	324	209	222	225	355	382	438	297	248	281	401	286	516	298	239	265	335	284	335	313	278	191	416	308	361	224	279	209	316	331	338	323	229	204	324	311	321	300	254	211	275
LOC111970072	137	109	99	79	95	111	113	90	95	78	94	79	114	122	109	108	101	132	118	87	86	85	89	95	99	73	109	116	92	71	138	133	115	79	109	71	79	138	120	83	55	92	115	84	85	116	82	94	107
cacna2d2	27	24	16	87	102	95	24	39	53	81	96	115	20	25	46	56	65	61	22	47	38	94	41	74	34	26	18	67	80	53	12	28	39	122	109	95	24	19	28	57	91	69	20	27	8	44	28	87	24
LOC111970096	40	32	50	46	54	49	39	46	47	49	65	57	36	68	33	46	48	62	39	43	42	51	50	55	36	27	25	37	46	44	34	35	52	55	49	50	30	49	41	40	57	39	43	43	35	30	50	47	43
LOC111970086	129	88	76	91	151	115	137	117	57	106	93	107	106	95	91	88	135	78	125	133	109	93	189	108	25	72	126	173	150	107	135	125	117	148	172	124	74	129	100	72	120	144	132	144	84	164	121	118	91
LOC111970121	552	656	692	433	453	477	594	626	580	421	390	351	597	910	785	487	528	623	608	528	453	366	450	421	665	505	610	432	358	306	650	560	560	370	324	296	502	604	600	354	263	258	518	476	484	380	331	296	619
LOC111970148	1078	1048	1171	1289	1429	1333	1175	1050	1259	1252	1394	1340	1220	1300	1079	1343	1267	1399	1194	1084	1198	1226	1361	1359	1101	881	1163	1285	1162	1066	1015	1294	1115	1020	1131	934	970	1151	1079	1231	1130	1137	1143	818	1009	1236	925	855	1364
LOC111970140	7209	6404	7560	5014	5394	6028	6808	6612	6067	4529	5161	5035	7876	7107	6442	5986	5413	5976	7514	6934	6561	5350	5074	5606	6512	5902	7358	5074	4484	4262	6821	8085	6708	4315	4373	3848	5888	8183	7610	4919	4461	4875	7181	6676	6655	5366	4599	4553	7324
LOC111970154	197	237	254	142	186	149	203	203	272	106	163	144	189	296	174	203	149	210	224	200	162	164	171	132	221	168	187	147	89	135	234	236	202	96	116	77	200	220	209	123	108	108	206	144	224	160	118	106	220
LOC111970162	1	0	0	0	0	0	1	0	1	2	0	2	0	1	0	0	1	0	0	0	0	0	3	1	0	0	1	0	1	0	0	1	0	0	2	1	0	0	0	2	1	1	1	0	0	2	1	0	0
LOC111970174	60	56	56	37	52	49	74	54	60	40	49	53	47	94	101	54	60	45	70	44	59	68	53	51	56	50	51	45	38	39	83	78	56	64	59	31	74	28	39	22	23	26	63	62	72	52	41	43	74
LOC111970183	389	334	332	178	185	200	288	207	308	147	176	148	358	636	625	180	166	197	304	344	489	174	106	184	275	307	360	156	179	149	211	281	340	149	140	169	287	405	370	169	148	148	259	400	385	149	131	140	285
LOC111972550	1	1	1	0	0	0	0	2	0	1	0	0	0	2	2	1	0	0	4	1	14	0	0	3	0	0	0	0	1	0	7	2	4	1	0	1	1	2	3	1	0	1	3	2	2	0	0	0	3
LOC111970185	671	645	577	405	490	509	615	623	581	400	424	499	621	747	772	506	440	503	524	483	575	422	375	433	704	547	520	474	414	317	571	566	664	470	470	400	565	487	680	408	339	331	557	659	484	430	354	433	564
LOC111973549	0	0	0	0	0	0	0	0	0	0	0	0	0	0	0	0	0	0	0	0	0	0	0	0	0	0	0	0	0	0	0	0	0	0	0	0	0	0	0	0	0	0	0	0	0	0	0	0	1
LOC111972642	1	3	1	1	1	0	1	4	0	0	0	1	0	0	0	0	1	0	0	1	0	2	1	0	3	0	0	2	1	1	0	0	0	0	1	0	0	2	0	1	1	1	0	1	2	0	1	0	0
LOC111970196	112	109	118	89	102	114	137	109	122	107	87	91	136	86	72	86	71	70	118	121	128	84	108	100	109	110	90	102	97	73	97	98	122	86	112	81	95	103	127	98	66	73	112	63	22	97	34	37	118
LOC111970207	416	356	262	301	293	307	313	274	302	297	291	271	379	344	333	383	350	419	351	324	370	348	365	279	242	245	331	356	314	283	293	415	353	260	259	211	305	351	285	209	140	132	339	293	113	323	207	182	324
LOC111970213	7	5	5	8	10	6	3	1	10	6	7	3	7	3	6	7	10	8	1	6	7	5	3	4	9	2	10	5	8	11	2	5	5	9	5	4	5	9	6	10	9	10	9	9	4	6	11	4	3
LOC111970219	433	344	368	312	353	369	395	366	356	319	270	307	394	261	235	326	272	265	393	363	235	348	254	313	428	294	337	313	397	262	405	358	428	384	338	298	271	367	413	366	352	346	355	388	382	311	233	256	372
LOC111971014	0	0	0	0	0	0	0	0	0	0	0	0	0	0	1	0	0	0	0	0	0	0	0	1	0	0	0	0	0	0	0	0	0	0	0	0	0	0	0	0	0	0	0	0	0	0	0	0	0
LOC111970242	1146	979	829	734	733	869	903	903	691	768	763	744	1027	1179	1211	722	752	735	938	922	1246	807	691	771	791	852	932	726	820	680	897	894	892	929	873	739	746	893	1104	652	633	703	900	1155	832	679	642	848	845
LOC111970266	32	31	45	43	33	43	37	22	20	21	42	34	32	54	35	29	35	33	55	42	36	36	29	45	30	15	22	27	45	35	26	42	26	37	44	24	19	47	27	36	28	28	44	32	28	41	28	22	54
trnak-cuu	0	0	0	0	0	0	0	0	1	0	0	0	0	0	0	0	0	0	0	0	0	0	0	0	0	0	0	0	0	1	0	0	0	0	0	0	0	0	0	0	0	0	0	0	0	0	0	0	0
trnak-cuu_1	0	0	0	0	0	0	0	0	0	0	0	0	0	0	0	0	0	0	0	0	0	0	0	0	0	0	0	0	0	0	0	0	0	0	0	0	0	0	0	0	0	0	0	0	0	0	0	0	0
trnak-uuu_5	0	0	0	0	0	0	0	0	0	0	0	0	0	0	0	0	0	0	0	0	0	0	0	0	0	2	1	0	0	0	0	0	0	0	0	0	0	0	0	0	0	0	0	0	0	0	0	0	0
LOC111972718	19	14	21	11	13	24	19	13	9	18	21	13	21	21	20	12	9	16	28	23	21	19	17	19	12	14	18	23	26	17	17	33	37	11	22	15	13	12	23	21	13	13	21	22	3	17	10	16	22
LOC111978201	22	9	6	6	20	22	13	14	7	26	18	26	11	10	7	7	18	5	12	14	18	12	11	18	13	13	12	14	19	13	18	14	18	21	22	23	7	16	12	17	17	11	9	11	5	7	7	13	11
LOC112081304	3	3	1	2	3	2	0	3	4	4	3	2	3	1	4	0	3	1	2	3	2	3	3	2	2	1	2	3	4	3	2	0	0	3	1	3	1	0	0	2	3	3	1	4	0	0	1	6	3
LOC111970282	42	34	33	26	40	52	42	59	12	28	20	26	49	32	54	30	25	24	45	42	26	23	29	31	22	27	42	39	33	14	38	41	33	29	38	26	30	45	44	19	27	33	38	37	17	38	26	16	48
LOC111970296	778	686	731	490	570	702	561	817	657	590	666	689	723	734	841	641	797	862	737	892	729	635	691	702	633	609	711	526	754	713	572	735	781	930	736	661	535	770	832	645	780	1019	654	864	691	573	562	632	637
LOC111970310	505	1168	1259	1578	1651	1437	1278	1173	1600	1303	1572	1589	1233	1425	1060	1633	1412	1609	1226	1106	1190	1447	1673	1396	1159	885	1181	1531	1331	1211	1217	1321	1193	1154	1171	919	1074	1280	1081	1390	1168	601	1247	397	1052	726	514	846	1301
LOC111970316	334	479	400	402	458	352	426	420	603	326	402	401	378	420	361	423	381	429	439	406	303	354	466	358	493	332	385	412	323	325	389	394	318	241	293	211	340	373	364	373	250	168	394	305	324	381	272	239	390
LOC111970333	929	908	757	502	525	622	944	688	683	407	473	461	908	925	917	642	452	642	872	734	762	578	438	618	810	687	741	591	400	299	800	716	731	369	467	369	669	794	825	508	283	293	797	881	826	522	483	511	786
LOC111970340	93	66	69	125	151	139	72	86	84	132	133	121	93	74	60	119	100	74	96	96	109	117	77	122	82	68	75	113	148	96	74	89	96	147	133	131	64	76	103	109	148	130	68	77	76	101	111	109	101
LOC111970348	55	23	23	75	55	48	32	53	50	62	43	41	30	35	41	48	67	45	35	36	19	55	77	60	27	16	34	45	72	51	48	38	31	70	68	54	29	51	47	87	68	54	43	28	45	56	55	54	32
LOC111970358	368	387	397	382	404	378	373	357	368	306	355	365	430	460	420	402	347	422	392	328	322	348	365	429	402	323	382	360	311	299	398	449	387	282	327	276	304	374	365	353	322	336	378	303	449	389	326	275	412
LOC111970374	74	82	68	58	71	64	71	80	68	68	63	58	57	74	61	54	86	70	84	74	45	71	71	69	67	55	74	67	64	45	77	63	79	46	60	36	50	57	76	67	51	60	77	63	52	67	60	50	80
LOC111970370	660	740	741	591	602	619	717	695	662	556	583	566	740	632	647	628	601	649	750	700	556	586	593	589	742	555	734	673	604	558	810	715	633	529	547	407	517	763	707	594	515	598	732	610	674	582	498	497	681
LOC111978417	175	160	151	134	135	165	128	167	112	120	131	148	160	72	91	166	135	109	148	169	124	158	118	123	155	125	169	157	140	130	169	180	138	106	121	119	70	152	177	124	75	128	179	161	148	114	112	135	128
LOC111978493	6	7	9	9	6	10	5	5	6	5	3	10	13	10	10	1	8	4	5	7	6	6	7	2	7	8	9	4	7	5	6	5	12	11	9	11	3	8	4	12	7	6	3	9	5	7	3	7	3
LOC111978642	31	27	30	20	25	35	40	34	25	30	26	27	41	52	44	41	38	37	38	31	32	32	30	30	47	30	28	29	28	27	33	47	36	25	28	18	31	33	32	24	23	20	25	32	16	32	30	33	49
LOC111970379	50	39	33	37	29	44	41	36	43	27	37	25	55	44	48	23	31	33	44	40	25	27	29	35	24	27	44	36	53	30	45	36	48	38	38	38	58	41	47	42	28	35	58	49	23	41	25	40	45
LOC111970387	585	554	552	514	531	539	561	563	554	434	497	483	533	615	571	582	546	603	520	545	528	487	544	507	480	418	589	478	474	434	456	593	517	437	459	344	474	575	544	415	398	413	520	458	431	454	378	384	576
LOC111970396	2470	2832	2882	3082	3392	3099	2658	2517	3260	2730	3191	3007	2900	2951	2838	3452	3338	3357	2568	2590	2143	3068	3630	2878	2415	2155	2812	3293	2590	2971	2964	2907	2670	2480	2512	2252	2251	2804	2707	2984	2242	2456	2670	2249	2462	3124	2557	2173	2761
LOC111970405	86	73	90	81	64	80	103	104	85	68	81	71	75	86	104	76	74	79	80	96	88	70	73	78	67	57	66	83	75	59	78	91	83	78	65	64	78	75	84	66	60	67	89	59	58	44	45	65	98
LOC111970488	8	6	10	21	15	21	15	9	10	26	20	23	7	2	4	17	22	20	7	13	17	23	18	25	10	8	6	19	32	24	4	12	16	38	25	29	2	9	11	16	16	30	5	8	9	19	11	11	10
LOC111970501	45	19	19	60	81	80	28	24	16	76	42	45	22	24	14	73	41	40	22	19	26	71	25	61	25	18	25	70	60	54	15	22	30	93	86	60	19	14	18	58	47	38	17	21	18	50	45	76	30
LOC111970475	0	0	2	1	3	3	0	1	0	3	1	5	0	0	0	3	1	0	1	0	0	3	2	1	1	1	0	1	1	5	1	1	0	3	3	1	2	1	0	1	0	2	0	0	0	1	1	1	0
LOC111970606	1	4	4	5	5	4	5	2	5	5	6	3	2	1	0	1	0	4	5	4	85	3	5	3	4	1	2	2	2	7	2	1	8	4	2	3	4	1	2	4	10	3	2	1	4	1	0	6	0
LOC111970507	26	17	29	15	19	20	26	20	8	22	28	23	19	14	19	28	21	20	19	36	15	21	24	18	18	12	18	21	30	21	22	28	10	30	23	18	13	16	21	33	25	16	23	10	19	21	22	16	18
LOC111970698	1692	1788	1915	1735	2177	1617	1810	1774	2602	1427	2104	2187	1843	2111	1371	1936	1704	2058	1718	1677	1543	1620	2115	1836	2075	1480	1744	1861	1874	1756	1976	2083	1685	1540	1703	1471	1416	1941	1488	2027	1813	2352	2182	1246	2121	1738	1291	1088	2022
LOC111970636	18	19	24	28	13	19	8	7	6	12	11	8	7	8	12	10	10	8	13	13	12	9	9	4	5	10	11	10	9	2	14	4	3	10	8	7	11	8	5	9	2	5	6	23	5	12	3	4	13
LOC111970626	2	3	4	8	11	4	4	4	10	1	8	3	3	4	4	11	7	2	1	3	2	6	6	8	2	3	4	1	3	3	5	2	5	0	2	0	5	2	6	3	0	1	3	3	5	9	4	5	6
LOC111970648	4	6	1	12	15	6	8	5	6	5	15	13	2	1	1	12	17	7	4	8	2	4	18	10	2	3	7	9	9	15	1	11	4	16	11	8	6	3	4	14	13	12	5	3	9	8	8	3	8
LOC111970726	0	0	0	5	15	4	0	1	0	5	7	11	0	0	0	4	6	0	0	0	0	12	12	10	1	0	0	5	4	4	1	4	0	5	3	9	1	5	0	3	4	10	0	1	1	9	7	4	1
LOC111978805	1	3	3	20	43	34	2	1	2	24	33	30	1	1	5	8	13	5	3	3	0	37	19	45	3	0	1	20	17	32	3	8	2	27	23	29	2	0	2	22	17	25	1	1	5	29	29	18	5
LOC111970517	2897	2683	2777	1832	1740	2319	2576	2676	1866	1895	1925	1969	2833	2426	2742	2290	2203	2166	2555	2718	2224	2317	2095	2144	2436	2227	2937	2402	2266	1862	2617	2694	2699	2301	2203	1778	1845	2635	3033	2256	2284	2199	2702	2738	2398	2302	1988	1837	2465
LOC111970468	24	19	19	61	74	66	21	14	22	74	59	69	27	15	18	42	54	58	34	23	21	79	47	40	36	21	21	78	40	41	25	24	34	67	69	59	26	28	22	55	43	41	28	21	22	81	53	44	33
LOC111970669	80	94	136	144	138	131	66	112	86	64	78	131	96	162	129	175	147	132	148	107	94	153	173	137	82	95	103	151	91	134	118	100	94	95	79	62	114	106	105	113	113	132	111	66	75	102	100	94	106
LOC111970657	8	3	7	11	11	6	3	2	14	10	18	12	7	11	7	9	6	14	9	6	10	9	13	7	13	2	8	20	7	13	8	6	15	7	10	6	3	6	8	5	6	13	8	1	5	11	8	8	7
LOC111970716	562	441	355	506	554	559	543	417	432	500	498	554	423	362	513	451	452	385	419	389	574	500	413	490	400	355	420	548	534	404	431	479	514	614	576	450	370	448	447	517	418	441	413	466	376	533	348	452	390
LOC111970494	2552	1951	1780	3516	2177	3515	3027	2817	1010	4773	3985	3811	2386	974	1244	3599	3161	1773	2370	2191	1062	5031	3442	4898	2449	1448	2108	4454	4719	3945	2465	2628	2418	5070	5047	3758	749	1852	2622	5731	5278	5364	3006	2060	2535	4687	4469	3476	2400
LOC111970587	58	65	73	204	172	181	91	76	36	226	150	149	64	68	67	184	149	165	82	83	73	242	143	221	67	36	70	212	230	203	71	67	70	269	224	229	48	63	70	206	249	209	67	70	66	196	133	194	74
LOC111978902	0	0	0	0	0	1	0	0	0	0	0	0	1	0	1	0	1	1	0	0	1	0	0	0	2	0	0	0	0	2	0	0	0	0	0	0	0	0	0	0	0	0	0	0	0	0	1	1	0
LOC111970681	57	45	42	53	40	67	60	73	32	68	61	63	45	31	29	72	50	55	43	46	26	73	86	52	29	30	36	49	49	58	28	45	44	82	69	66	24	36	36	56	62	75	47	44	38	44	56	49	54
LOC111970615	191	182	171	351	305	396	305	287	165	398	400	370	223	117	108	446	328	312	263	228	123	474	441	526	171	149	194	422	329	331	234	287	242	360	411	375	74	212	217	541	367	488	301	170	115	504	332	410	261
LOC111970421	0	0	0	10	4	3	0	1	1	15	24	29	0	0	0	7	6	6	2	1	1	14	13	6	1	1	2	6	3	7	4	3	2	15	11	10	0	2	3	7	10	4	2	1	0	10	5	11	4
LOC111970734	0	0	0	0	0	1	0	0	0	0	0	1	0	0	0	0	0	1	0	0	0	0	0	0	0	0	0	1	0	1	0	0	0	1	2	0	0	0	0	1	0	0	0	0	0	0	0	0	0
LOC111970442	34	20	31	128	49	93	20	36	6	159	314	265	24	6	3	41	74	34	17	27	15	138	212	177	26	5	10	92	78	91	10	44	31	252	221	160	5	25	23	151	95	127	33	29	19	174	182	113	23
LOC111970429	14	10	13	337	137	293	21	27	8	571	905	677	13	7	2	104	310	71	21	19	14	647	675	587	20	4	9	335	260	312	7	15	18	577	457	376	3	14	12	502	398	442	13	20	6	520	481	515	14
LOC111970415	1086	759	699	1284	687	1750	818	1307	444	1869	2064	1976	828	170	285	983	1987	638	783	937	402	1733	1579	1948	674	477	816	1540	2134	1640	783	902	1019	3584	2672	1872	166	687	938	2134	2312	3600	1106	965	667	1845	2040	1699	940
LOC111970456	75	51	54	105	98	82	69	47	25	71	79	82	73	47	48	80	61	84	59	43	35	104	78	100	56	40	57	108	89	109	62	67	63	124	93	86	39	71	69	102	91	65	53	53	53	87	75	90	60
LOC111970742	1184	1263	1318	1142	1081	1205	1244	1184	1105	1025	1097	1038	1265	1340	1178	1247	1073	1245	1260	1234	1090	1160	1038	1105	1155	1056	1197	1148	1110	1012	1147	1225	1140	1090	980	823	983	1252	1076	1140	975	910	1197	1019	1099	1027	826	811	1261
LOC111970751	10081	11629	13460	9986	10333	9973	11824	10681	13467	8262	9792	9796	12174	12398	9688	12294	8767	10779	11257	9361	9626	9480	11103	9072	11724	8162	10931	10662	10884	10827	12886	11916	9779	9848	8936	7413	7964	12018	10486	12055	9851	12371	11182	8426	13111	9384	7813	6932	11747
LOC111972851	9	19	12	14	14	15	12	20	11	8	10	10	8	15	8	13	9	17	11	14	8	7	9	11	16	10	10	11	15	8	6	13	15	10	13	9	7	11	17	13	5	6	17	9	7	5	5	13	8
LOC111970762	85	76	88	175	176	178	103	120	82	146	157	135	83	62	60	150	153	132	82	111	113	153	139	158	91	69	105	128	174	164	53	100	104	155	132	144	51	89	87	91	119	111	75	67	48	90	65	124	104
LOC111970820	3533	4852	4926	4232	5026	4200	4093	4586	6092	3480	4586	4523	4442	5483	3655	4703	3729	4279	4221	3890	3946	3819	4163	4195	4690	3478	4323	4408	4367	3929	4834	4997	4180	3418	3323	3054	3160	4469	3894	4675	3970	4646	4474	2854	5719	4024	2901	2601	4897
asb14	18	17	12	54	29	44	16	19	11	57	52	43	16	12	4	38	40	15	16	19	8	46	39	77	19	11	5	27	40	41	9	13	17	61	51	44	7	25	19	67	55	60	18	8	14	65	46	43	21
LOC111970772	587	544	580	584	635	582	464	580	497	555	554	632	573	515	551	481	613	617	566	641	546	533	558	586	528	413	541	553	637	541	590	540	529	593	548	476	397	608	595	529	540	533	564	518	458	563	444	440	542
hesx1	11	8	24	15	17	4	10	16	13	0	1	17	7	13	12	3	15	9	10	9	8	5	13	6	10	0	11	10	12	11	11	12	0	8	11	0	7	11	11	8	7	18	5	7	0	15	5	0	17
irak1bp1	22	21	35	16	13	24	26	29	22	10	25	20	29	41	36	15	21	20	30	31	28	17	21	20	28	13	25	21	12	12	19	26	30	9	11	8	26	30	26	15	9	22	25	16	30	14	7	9	36
LOC111970843	190	198	198	196	209	197	169	176	195	132	165	197	225	110	124	189	201	201	186	163	167	182	195	194	166	119	153	214	117	159	193	213	171	127	172	131	110	222	221	189	121	140	192	137	159	232	185	136	213
LOC111970861	16	39	14	16	22	27	27	13	22	30	26	24	26	19	13	24	10	23	27	14	14	16	24	12	29	20	12	18	16	25	21	18	31	16	22	13	22	21	25	14	7	4	17	18	22	21	14	19	18
LOC112081238	24	52	16	28	24	23	32	24	22	23	21	22	35	33	27	30	20	16	22	30	44	34	23	21	17	19	28	18	31	12	24	26	26	22	22	17	20	25	33	30	21	16	28	22	11	31	13	21	17
il17rd	401	382	382	329	304	411	466	369	280	336	271	357	473	442	531	356	352	396	461	382	499	402	296	337	402	346	438	374	406	302	406	443	465	384	367	304	324	391	421	358	287	349	452	398	314	332	292	337	387
arhgef3	110	83	82	74	62	110	83	106	55	98	80	77	105	81	114	81	90	100	87	87	129	115	79	117	69	72	102	111	122	88	76	110	105	123	129	102	64	94	100	133	92	96	124	81	33	114	102	86	85
LOC111970921	936	769	629	453	559	662	841	699	561	526	561	608	815	773	994	556	578	616	835	659	900	617	495	589	758	670	768	624	579	446	818	735	837	654	699	525	583	681	883	598	518	471	778	996	756	552	493	637	681
ccdc66	177	190	205	143	150	176	169	256	167	141	195	223	189	246	269	187	221	242	192	245	255	189	189	193	196	161	258	164	195	202	178	243	208	293	218	186	203	195	200	149	176	178	209	209	244	173	155	165	166
LOC111978991	52	42	51	43	30	43	49	36	44	31	40	40	57	48	45	33	35	38	59	44	46	39	37	34	52	41	44	39	47	28	40	44	38	44	31	34	37	48	54	44	32	27	58	54	31	39	31	26	43
LOC111970940	382	342	287	259	314	324	347	273	267	260	242	265	344	331	295	273	203	207	335	314	283	225	167	257	341	259	314	247	230	169	286	308	314	200	231	204	241	341	331	213	180	167	266	317	189	210	179	219	341
LOC111970929	347	348	309	313	333	337	332	357	337	288	338	318	313	355	307	330	380	351	369	371	314	296	338	332	327	293	389	335	333	296	330	323	328	296	315	273	266	381	319	283	258	279	349	309	324	306	280	244	358
LOC112081176	23	15	32	34	24	27	22	24	39	24	21	31	28	19	19	35	38	35	32	28	35	32	38	29	30	17	29	19	28	32	31	31	31	46	20	21	21	23	23	37	25	25	28	21	29	30	23	13	23
LOC111979071	30	25	27	22	21	25	26	23	37	25	28	27	31	31	23	32	19	25	26	18	43	31	31	26	26	19	23	33	18	23	22	28	19	24	32	14	12	32	26	22	25	19	23	17	17	25	15	14	17
LOC112067786	698	465	261	540	684	827	733	459	227	465	490	840	354	330	516	393	489	768	471	326	297	652	408	603	371	283	451	720	569	471	467	522	645	657	844	646	338	342	491	676	425	471	501	408	34	656	496	786	361
LOC111973006	11	8	9	6	10	11	13	6	4	6	5	13	6	8	6	11	9	16	8	9	4	25	12	11	7	8	11	11	3	8	7	9	10	3	10	4	5	6	0	4	3	5	9	7	1	4	6	7	6
lg1h12orf10	891	1108	1131	848	831	853	1096	996	1044	489	772	643	983	1177	861	973	782	993	1087	1010	840	843	933	852	1097	782	972	735	578	593	1073	1119	871	414	540	431	801	1076	908	632	505	468	1016	765	1060	766	635	531	1117
LOC111973074	21	27	7	14	24	22	26	12	14	15	21	27	14	14	11	14	13	6	19	14	36	26	15	13	17	21	10	28	22	5	13	12	25	37	18	22	12	11	16	12	15	12	12	21	9	10	17	22	11
LOC111970954	278	264	242	252	321	292	271	257	265	291	255	323	290	320	258	250	303	277	303	298	349	303	262	291	274	232	297	278	396	279	279	257	287	354	302	289	204	289	294	335	385	406	265	225	247	275	221	221	251
LOC111973187	0	1	0	0	0	1	4	1	0	2	0	1	2	0	3	1	0	0	2	3	1	1	4	0	2	0	1	1	1	1	4	4	1	2	2	0	7	3	2	4	0	2	2	0	1	1	0	0	2
LOC111973268	1	0	0	2	9	1	0	1	0	3	4	3	2	0	0	6	0	6	1	0	1	2	6	6	0	0	0	4	4	3	0	1	1	4	4	2	0	2	0	8	5	0	2	0	0	1	2	3	1
LOC111973347	29	24	19	68	79	64	22	24	26	51	89	65	22	26	21	66	68	56	26	34	23	74	76	64	31	24	22	69	65	88	36	21	19	106	95	56	16	24	27	63	62	60	29	25	17	53	29	38	38
LOC111973037	382	367	401	319	322	335	387	301	342	255	253	250	374	560	416	307	253	300	354	368	344	314	219	300	385	341	405	338	364	296	385	366	386	365	304	277	268	376	366	340	309	367	310	348	425	338	223	258	405
LOC111973031	169	181	165	159	179	150	180	146	186	132	131	118	155	259	196	172	151	176	193	151	169	156	110	108	164	139	164	162	187	132	156	166	189	171	133	119	129	153	196	158	148	176	162	155	150	141	108	97	177
clybl	149	168	168	171	172	185	194	204	182	191	213	217	196	203	157	230	207	235	184	147	144	161	172	165	190	132	156	191	184	185	154	206	143	202	177	182	128	169	135	190	163	218	175	152	164	204	136	159	193
LOC111971989	1	0	0	1	1	1	1	1	0	1	2	1	0	0	0	1	1	0	0	1	0	2	1	1	0	1	1	0	0	0	2	1	0	0	3	2	0	0	0	2	2	1	0	0	0	1	1	1	0
LOC111971997	11	11	14	16	16	9	28	23	12	14	14	15	23	11	20	21	16	5	22	7	5	11	6	19	6	17	8	22	19	16	11	13	19	18	12	20	13	21	24	28	9	12	21	12	0	21	13	16	14
LOC111973053	92	99	129	116	161	142	104	90	106	117	126	102	101	84	89	114	107	103	45	105	131	149	97	125	109	81	105	109	132	119	82	102	97	131	132	108	81	97	102	107	149	144	90	100	108	107	100	101	97
LOC111973059	16	10	29	24	26	21	26	20	8	14	14	24	26	10	18	22	27	24	29	23	28	23	23	24	17	19	11	23	24	25	14	22	26	43	24	19	8	24	28	37	19	35	27	19	12	22	17	11	12
LOC111973065	194	164	108	188	187	205	177	139	109	181	156	205	168	143	148	179	136	156	152	146	148	159	152	190	154	117	151	178	174	131	144	163	174	204	191	163	101	153	166	192	174	158	164	137	118	170	133	138	154
LOC111973069	103	43	30	31	52	72	43	66	51	42	47	55	41	92	90	78	73	59	62	33	26	18	29	7	64	95	167	73	75	50	76	70	59	53	50	57	69	55	40	34	10	34	70	84	91	28	44	44	61
LOC111973076	380	339	258	361	469	443	304	391	314	422	436	561	372	285	467	311	479	459	286	365	424	484	513	410	253	273	327	403	484	446	361	319	326	507	483	445	308	327	361	539	497	475	371	352	317	481	369	411	293
LOC111973084	67	63	57	54	71	81	71	77	39	93	64	77	75	39	79	80	57	70	84	73	68	102	84	91	76	54	76	79	89	74	79	83	74	110	119	50	40	62	96	101	120	87	80	63	73	93	86	80	61
LOC111972012	2	0	0	1	1	3	0	1	0	5	4	3	0	2	2	1	2	0	1	2	1	1	2	4	1	0	2	1	1	4	0	1	5	6	6	3	1	3	0	2	3	1	0	1	3	0	0	4	3
LOC111973092	2135	1664	1016	1272	1531	1723	1871	1481	1330	1272	1417	1543	1685	1567	1846	1254	1223	1229	1661	1403	2019	1485	1137	1401	1421	1334	1341	1485	1409	1080	1387	1499	1750	1648	1722	1395	1196	1467	1760	1443	1187	1104	1526	2109	1209	1418	1146	1646	1389
LOC111973188	96	100	57	120	102	91	104	84	85	116	126	112	67	103	65	94	95	90	83	85	124	89	77	102	69	77	75	68	96	91	75	81	87	147	115	80	70	97	97	77	77	66	80	88	84	79	67	89	88
LOC111973197	104	104	134	150	138	149	125	110	79	128	78	148	129	135	63	84	127	147	109	120	103	58	135	107	96	92	99	125	163	156	140	127	72	81	62	40	104	137	124	103	119	148	50	95	72	124	39	87	67
LOC111972018	1	1	2	6	2	2	0	4	2	3	0	3	5	3	2	2	2	1	3	1	5	5	3	0	6	0	0	1	2	5	2	7	2	9	3	4	1	5	5	3	6	6	3	2	5	3	2	0	6
LOC111973202	55	44	33	54	65	38	43	37	37	60	47	52	53	54	50	55	58	67	56	46	57	43	57	39	33	27	38	68	55	53	32	44	46	60	44	34	44	45	56	49	35	35	45	45	17	59	47	28	65
LOC111973210	461	373	297	281	323	361	454	328	239	290	287	289	398	353	392	279	290	243	386	345	390	313	253	301	313	314	352	327	304	225	379	357	395	314	325	267	263	332	374	272	227	236	330	390	212	313	223	255	325
trnaf-gaa_2	0	1	0	0	0	0	1	0	0	0	0	0	0	0	0	0	0	1	0	0	0	0	0	0	1	0	0	0	0	0	0	0	0	0	0	0	0	0	0	0	0	0	0	0	0	0	1	0	0
LOC111973217	346	314	187	199	232	264	319	215	189	161	140	195	303	284	323	192	192	230	295	253	315	214	179	224	203	185	254	241	209	160	215	251	308	189	209	141	220	280	283	241	152	165	259	252	100	247	153	176	253
LOC111972021	8	10	13	6	8	9	7	13	10	8	12	3	8	12	6	11	3	19	12	6	13	11	6	8	11	12	14	8	13	13	9	13	16	4	9	4	6	18	15	9	3	5	10	1	15	13	8	6	17
LOC111972026	0	0	0	1	1	0	0	0	0	0	0	0	0	0	0	0	0	1	0	0	0	0	0	0	0	0	0	0	0	0	0	0	0	1	0	1	0	0	0	0	0	1	0	0	0	0	0	0	0
LOC111973233	323	289	304	354	396	373	310	326	295	339	301	375	345	341	387	340	369	343	317	337	285	352	371	338	313	250	290	345	428	354	276	323	318	427	345	304	275	336	325	368	351	396	340	251	169	386	259	237	321
LOC111973242	646	684	749	574	555	552	612	676	604	437	505	468	698	790	784	616	552	709	653	784	700	565	514	577	663	593	739	494	432	412	627	685	686	438	423	353	546	701	751	448	401	449	618	715	800	494	432	424	732
LOC111973257	348	383	316	309	344	349	212	336	319	160	163	184	363	436	353	356	307	366	342	345	177	137	176	176	154	137	313	159	141	305	181	409	288	233	262	181	266	396	176	145	116	249	326	2	254	173	94	128	322
LOC111980418	0	0	0	0	0	0	0	0	0	0	0	0	0	0	0	0	0	0	0	0	0	0	0	0	0	0	0	0	0	0	0	0	0	0	0	0	0	0	0	0	0	0	0	0	0	0	0	0	0
LOC112081324	0	0	0	0	0	0	0	0	0	0	0	0	0	0	0	0	0	0	0	0	0	0	0	0	0	0	1	0	0	0	0	0	0	0	0	0	0	0	0	0	0	0	0	0	0	0	0	0	0
LOC111980390	0	0	0	0	0	0	0	0	0	0	0	0	0	0	0	0	0	1	0	0	0	0	0	0	0	0	0	0	0	0	0	0	0	0	0	0	0	0	0	0	0	0	0	0	0	0	0	0	0
LOC111980431	0	0	0	0	0	0	0	0	0	0	0	0	0	0	0	0	0	0	0	0	0	0	0	0	0	0	0	0	0	0	0	0	0	0	0	0	0	0	0	0	0	0	0	0	0	0	0	0	0
LOC111980396	0	0	0	0	0	0	0	0	0	0	0	0	0	0	0	0	0	0	0	0	0	0	0	0	0	0	0	0	0	0	0	0	0	0	0	0	0	0	0	0	0	0	0	0	0	0	0	0	0
LOC111980414	0	0	0	0	0	0	0	0	0	0	0	0	0	0	0	0	0	0	0	0	0	0	0	0	0	0	0	0	0	0	0	0	0	0	0	0	0	0	0	0	0	0	0	0	0	0	0	0	0
LOC111972038	1	1	3	1	2	4	2	2	1	0	1	0	2	4	5	3	1	3	0	0	3	0	0	3	1	0	2	1	2	3	2	0	3	3	3	1	4	2	1	1	1	0	0	3	0	1	1	2	0
LOC111973275	250	261	300	278	192	281	258	246	235	195	208	196	306	470	441	343	238	394	261	211	277	195	210	168	203	217	291	232	258	188	211	260	207	189	174	146	250	293	275	227	165	241	236	235	209	175	168	190	262
LOC111973284	50	60	60	47	53	59	65	68	72	52	68	65	66	89	87	79	82	60	50	61	79	48	81	53	34	51	60	80	59	67	39	50	41	50	41	47	60	49	65	53	53	57	49	33	47	25	30	18	70
LOC111972043	7	6	10	7	6	4	13	5	3	16	17	6	14	12	4	11	3	3	4	10	3	8	6	7	8	7	7	8	6	12	7	10	7	13	12	11	6	12	12	9	6	3	4	3	9	5	5	4	5
LOC111973294	347	362	442	288	294	337	375	395	322	262	310	314	380	462	395	372	325	388	352	382	408	308	328	331	351	278	373	310	233	237	358	408	385	280	264	219	283	390	373	282	202	221	400	325	409	289	294	246	376
LOC111973306	82	76	92	118	108	136	79	100	106	116	108	119	69	123	90	102	145	109	88	125	108	127	95	115	91	61	87	108	117	116	88	97	100	186	133	107	57	81	85	82	129	130	81	109	95	79	91	110	95
asmtl	845	932	841	636	737	739	905	991	747	528	616	685	1051	1096	1252	820	700	732	911	906	842	596	896	640	768	831	851	816	613	535	836	947	910	542	705	505	866	942	909	668	584	566	985	802	606	788	663	685	934
LOC111973332	100	113	155	136	187	173	137	160	122	159	156	138	105	67	46	120	109	91	129	160	124	173	128	149	144	95	129	139	165	163	84	165	141	142	135	118	93	103	132	142	145	137	118	115	132	102	85	119	166
LOC111972056	0	5	1	5	3	2	2	1	0	1	2	3	1	4	1	4	2	4	2	3	9	1	1	2	4	1	4	1	2	6	1	1	4	2	4	2	1	1	1	1	3	2	3	4	3	2	1	0	0
p2ry8	9	5	6	3	5	6	11	19	8	12	5	8	10	2	6	15	13	7	9	8	4	10	7	6	5	14	5	10	17	11	13	14	4	9	13	6	3	8	8	8	9	11	5	5	1	4	5	6	14
LOC111973360	188	198	220	179	184	176	167	174	242	151	205	178	226	295	207	227	191	213	197	191	219	159	216	156	190	266	198	231	213	189	194	216	180	163	171	112	170	199	203	165	140	173	165	142	173	172	137	90	197
dnah7	88	77	59	38	48	76	101	70	68	60	40	51	94	123	104	46	50	61	81	57	90	47	42	37	58	71	64	53	56	55	69	71	88	71	82	68	48	76	89	58	43	68	83	85	68	59	44	52	72
LOC111972066	0	0	0	0	1	0	2	0	1	0	0	2	9	3	29	4	1	2	0	0	0	0	0	0	1	11	1	8	9	0	0	1	2	0	5	0	0	20	2	1	0	5	0	12	0	12	7	0	1
LOC111972604	76	77	82	141	127	136	110	80	54	141	113	143	74	59	40	112	102	106	81	69	91	143	80	131	66	49	74	138	130	104	73	87	53	179	160	100	50	77	92	119	108	105	81	69	67	75	74	102	107
LOC111973384	1998	2066	1504	1756	1873	1877	1777	1712	1573	1789	1698	1832	2035	1442	1881	1725	2265	2186	1830	1716	961	1917	2075	1775	1516	1390	1705	1909	2238	1759	2028	1633	1796	2296	1807	1533	1545	1877	1682	2016	1669	2001	1730	1509	903	1949	1444	1256	1813
LOC111973393	489	389	253	415	280	625	531	533	144	590	553	491	412	192	304	444	412	326	372	429	330	677	540	642	281	259	286	422	479	367	376	431	435	836	907	512	138	294	483	752	729	684	505	484	320	698	670	805	378
LOC111973401	6	10	6	6	10	6	4	8	6	13	9	4	8	6	6	5	6	15	8	13	5	5	7	9	8	9	7	5	14	8	3	5	7	11	7	7	4	6	7	2	8	4	6	9	4	8	3	11	9
LOC111973407	41	60	39	129	87	106	61	93	52	112	99	106	60	37	38	85	91	66	42	51	34	119	87	130	50	30	47	126	164	125	63	83	58	202	133	103	29	51	63	153	132	95	71	39	34	105	111	95	77
LOC111973416	3318	2436	1552	1196	1552	1815	2800	1852	1793	1589	1286	1530	2603	2182	2866	1677	1423	1595	2354	1647	2270	1863	1261	1467	2109	1912	1906	1690	2076	1251	2894	2125	2584	2088	1825	1596	2089	1853	2207	2114	1309	1572	2416	2503	981	1871	1455	1788	1857
LOC111973454	1211	1413	1425	1200	1351	1207	1344	1271	1421	1073	1335	1297	1365	1267	1397	1363	1225	1316	1315	1137	1057	1217	1425	1224	1255	984	1288	1335	1338	1303	1375	1355	1160	1264	1097	1083	976	1402	1191	1471	1406	1724	1323	976	1261	1195	971	868	1393
LOC111973446	107	100	124	110	114	144	118	123	81	133	116	102	111	62	60	132	119	80	114	108	107	115	128	138	87	60	100	109	143	112	121	111	90	149	119	130	55	105	113	116	154	155	89	82	108	107	101	95	111
col6a3	942	626	484	730	1016	1108	825	647	456	905	981	1207	684	442	775	632	1002	1059	686	633	534	958	1030	999	597	564	648	998	1159	758	767	676	753	1188	1237	1113	426	528	730	1220	943	1050	651	915	520	1117	983	1251	480
LOC111972612	6	9	4	12	18	19	16	3	2	20	20	21	9	3	3	19	13	13	9	5	5	9	12	15	9	5	7	22	15	15	4	3	20	32	13	16	5	7	7	22	11	8	6	16	2	19	6	17	8
LOC111973494	145	96	124	112	123	118	55	137	98	70	62	97	148	108	174	104	131	151	144	151	181	127	153	102	89	101	127	120	127	109	112	139	133	181	135	107	114	179	151	122	86	107	120	71	49	72	52	99	135
tyw5	4	2	7	3	5	0	4	1	5	5	2	3	2	2	3	4	1	10	4	1	1	6	5	1	1	5	5	6	5	3	5	1	3	1	7	3	2	5	3	4	5	4	2	1	3	4	6	1	2
LOC111973544	260	267	305	288	292	240	308	114	145	212	236	240	312	317	244	330	250	316	295	134	126	248	140	240	246	208	246	249	194	212	262	266	252	162	167	150	218	261	230	186	150	160	267	235	236	218	180	162	137
pgap1	344	320	243	266	266	317	271	322	311	232	302	286	306	344	456	271	260	289	284	303	421	264	208	266	354	277	345	250	233	199	297	317	370	272	376	242	271	249	356	229	202	202	320	380	316	264	229	294	264
LOC111973572	57	57	53	91	98	115	68	71	39	113	94	71	36	38	46	72	70	72	51	80	69	99	71	103	39	39	36	95	83	89	34	60	75	141	140	103	30	59	61	77	83	82	42	51	47	79	54	91	62
stk17b	65	64	51	59	40	64	46	59	40	32	48	42	45	60	50	56	45	50	61	50	48	60	42	51	49	38	53	62	39	32	41	53	51	41	37	25	55	59	60	49	25	33	37	53	30	39	26	24	42
LOC111972072	0	1	0	2	1	7	2	2	2	4	6	3	0	2	0	1	2	3	0	0	0	1	6	5	2	2	1	4	2	2	2	5	0	1	1	0	0	3	1	3	6	0	1	2	2	3	3	2	0
LOC111973598	1	3	4	11	14	10	3	3	2	7	16	15	4	3	0	9	4	6	3	2	0	13	7	14	1	0	0	9	11	7	3	4	6	11	8	7	2	5	2	8	8	7	2	3	2	8	7	9	6
LOC111972087	1	4	2	5	5	4	2	0	3	8	9	0	3	3	2	5	5	3	4	3	3	8	6	8	5	3	3	7	7	11	0	1	6	8	6	5	0	0	2	1	7	2	3	1	1	4	0	9	1
LOC111973613	12	5	5	8	14	13	10	9	4	18	12	10	8	11	10	15	11	10	8	8	9	9	16	11	10	9	3	15	8	8	9	18	17	13	17	11	10	12	12	11	8	21	16	5	12	14	6	11	17
LOC111973639	323	283	276	258	309	283	320	308	294	275	290	312	286	360	359	281	318	320	290	348	304	324	261	291	248	254	289	291	339	272	305	328	288	357	348	243	210	327	346	311	327	358	299	255	252	257	263	253	308
LOC111973664	1923	2119	2265	1771	1886	1983	2058	2009	1863	1500	1659	1646	2165	2295	2088	2132	1852	2298	2192	2016	1899	1827	1869	1923	2202	1628	2051	1991	1360	1319	2130	2149	2027	1185	1344	1048	1901	2239	1963	1471	1177	1034	1933	1670	1882	1863	1398	1269	2069
LOC111972641	9	19	13	32	41	39	12	24	15	27	31	31	20	5	5	24	34	24	13	28	17	43	21	37	18	15	11	21	32	37	12	24	12	43	19	32	16	17	11	22	30	27	14	7	13	20	14	25	17
LOC111972648	24	25	41	55	76	70	39	33	33	75	62	70	32	26	8	52	88	74	36	29	36	70	87	66	37	28	29	73	96	76	21	41	36	108	77	85	29	35	34	51	110	80	34	33	34	62	32	67	57
LOC111972657	5	6	6	8	8	8	4	8	8	16	16	5	4	6	15	7	10	26	7	6	7	16	10	15	5	2	4	7	17	9	1	9	4	16	10	10	4	9	3	9	11	9	9	2	2	3	4	7	10
LOC111973676	3234	3372	3369	2168	1863	2567	3390	2749	2077	1829	1837	1680	3440	3774	3851	2765	1918	2320	3411	2676	2945	2505	1858	2391	3180	2557	2969	2585	1876	1488	3589	3056	2870	1693	1906	1428	2707	3150	3460	2356	1503	1659	2973	3260	2944	2445	2133	2093	2941
LOC111980473	0	0	0	0	0	0	0	0	0	0	0	0	0	0	0	0	0	0	0	1	0	0	0	0	0	0	0	0	0	0	0	0	0	0	0	0	0	1	0	0	0	0	1	0	0	0	0	0	0
LOC111973699	1278	1122	1062	649	597	674	1155	915	931	507	602	549	1231	1541	1414	768	587	627	1128	946	1099	669	487	594	1037	957	1095	702	596	427	1185	1057	1048	513	574	460	1056	1062	1142	572	441	432	955	1204	1113	642	510	465	1027
lct	80	83	47	51	72	71	70	79	53	53	58	48	61	103	102	46	72	77	72	76	95	49	44	59	61	67	61	42	57	50	46	76	71	73	52	40	59	65	67	43	44	60	67	75	65	38	48	43	88
LOC111972095	1	2	3	1	3	0	1	0	3	1	0	3	2	2	2	1	1	3	1	4	0	0	1	1	0	1	4	1	2	1	1	0	4	2	1	1	2	1	7	4	1	0	1	0	1	3	0	1	1
LOC111973717	7	6	8	7	5	2	3	10	3	5	4	8	4	2	1	4	3	2	4	6	6	5	9	6	3	6	1	8	12	7	3	4	2	5	6	4	3	3	11	7	2	4	5	4	0	6	6	6	5
LOC111972666	58	45	19	37	57	39	44	26	39	36	35	38	39	18	30	35	45	34	45	38	69	40	36	54	26	22	39	40	55	44	26	43	33	61	47	46	23	33	45	44	26	33	32	47	15	38	24	34	26
LOC111973722	160	169	189	216	259	198	181	194	259	187	225	225	174	220	163	217	231	267	210	192	176	231	261	215	160	156	190	277	245	224	167	234	173	186	189	180	136	208	193	250	150	180	214	131	205	217	180	150	208
LOC111972099	0	0	0	0	0	0	1	0	0	0	0	0	0	0	0	0	0	0	0	0	1	0	0	0	0	0	0	0	0	0	0	0	0	0	0	0	0	0	0	0	0	0	0	0	0	0	0	0	0
LOC111973733	103	49	88	38	97	111	99	107	96	83	72	102	91	121	55	38	90	102	88	108	57	51	44	69	30	92	114	77	93	75	93	81	114	101	99	99	71	92	71	40	36	46	103	99	41	91	69	76	96
LOC111973766	145	111	139	352	456	250	147	124	228	222	317	310	227	43	32	231	281	369	121	152	84	257	318	290	86	84	92	293	202	184	151	166	171	210	213	158	57	201	120	260	125	131	168	80	145	315	173	195	183
LOC111973774	215	153	122	124	152	165	171	165	107	133	135	133	172	159	198	131	141	167	170	153	220	158	127	128	145	121	149	148	125	113	140	156	177	139	207	121	133	162	177	133	74	110	144	177	103	143	114	150	151
LOC111973784	227	251	189	247	186	177	277	322	242	202	163	237	361	194	312	235	234	174	281	216	109	201	176	191	228	181	203	193	233	183	293	215	252	271	265	176	203	272	310	260	221	210	282	227	142	246	190	224	266
LOC111973794	65	41	65	44	44	55	96	56	50	74	49	48	53	68	64	51	56	52	79	75	51	66	65	50	47	41	69	68	47	48	65	70	72	78	53	52	47	59	66	65	58	67	86	48	45	68	52	49	73
LOC111973810	0	1	0	0	0	0	0	0	0	0	0	0	0	0	0	0	0	0	0	0	0	0	0	0	0	0	0	0	0	0	0	0	0	0	0	0	0	0	1	0	0	0	0	0	0	0	0	0	0
LOC111973814	358	319	353	353	370	354	342	310	300	327	329	333	359	272	324	317	395	399	333	303	335	375	312	388	252	236	345	352	380	288	356	350	308	329	287	260	259	342	301	355	309	362	344	284	256	395	259	290	316
LOC111973823	37	44	39	46	49	55	27	54	40	50	43	58	66	54	52	40	64	48	50	53	43	47	49	47	48	48	46	48	65	44	47	53	51	71	56	57	35	47	53	68	63	82	46	46	56	61	53	39	48
LOC111973833	370	347	312	275	273	322	383	331	293	237	277	298	393	346	354	313	245	271	371	369	389	300	252	261	312	288	327	261	258	205	202	327	326	293	263	248	266	383	414	224	187	189	336	259	261	199	215	188	291
LOC111972105	0	1	0	0	0	1	0	0	0	0	0	0	2	0	1	1	0	4	0	0	0	0	0	0	1	1	0	0	0	1	0	1	1	1	2	0	2	1	0	1	1	1	0	0	0	0	0	0	1
hibch	813	910	914	793	794	820	852	841	851	686	767	715	931	893	777	867	742	774	933	776	658	689	915	764	902	641	859	771	632	649	980	916	854	583	657	512	723	945	851	703	475	518	851	697	659	818	578	549	873
LOC111973857	42	29	36	20	33	34	29	46	60	20	48	47	68	14	7	34	41	30	52	36	4	47	56	44	39	27	36	42	50	39	49	48	40	31	27	19	41	42	42	42	30	29	34	51	36	60	36	31	39
LOC111972684	0	1	0	2	0	6	0	1	2	0	1	3	3	4	1	4	0	4	1	2	2	3	2	0	0	3	2	3	1	0	1	1	0	1	2	2	1	1	2	3	0	0	1	0	1	0	1	1	1
LOC111973876	411	402	445	464	484	435	405	415	506	403	486	480	458	433	517	553	504	602	449	407	394	482	491	491	390	334	430	569	436	430	361	437	434	455	435	291	386	475	408	487	451	499	425	363	329	446	341	291	424
adat3	91	120	98	92	83	100	110	84	108	60	89	78	109	88	90	115	81	101	110	97	96	79	84	79	112	96	99	86	66	94	97	115	89	59	62	41	91	103	95	77	69	53	91	72	102	83	69	66	115
LOC111973887	20	24	24	32	43	54	21	44	24	46	52	68	18	32	30	35	59	52	17	38	28	38	48	38	28	34	31	22	55	41	19	42	28	47	45	41	22	31	44	43	40	47	28	34	31	41	38	40	26
LOC111972118	0	2	1	0	0	2	0	0	1	0	0	0	0	1	1	0	1	1	1	1	1	0	3	0	0	0	0	1	1	1	0	1	0	0	0	1	2	0	0	0	1	0	0	0	0	2	0	0	1
LOC111973895	110	105	98	91	93	88	117	145	143	102	108	118	147	111	136	134	113	88	119	101	101	93	80	61	92	70	87	76	48	83	81	85	108	109	76	62	117	148	102	86	66	74	121	69	36	112	71	59	139
LOC111973913	115	109	62	142	116	76	79	118	116	91	119	191	76	115	201	121	159	206	78	80	59	92	125	125	48	84	82	140	187	91	65	62	131	139	178	95	231	66	92	161	157	130	149	51	27	153	96	122	55
LOC111973919	948	926	964	526	558	698	942	783	634	506	554	491	1012	1085	980	668	563	671	949	832	778	651	529	627	809	684	884	689	438	387	933	829	863	449	493	388	712	883	869	530	425	455	838	882	859	683	544	547	828
LOC111973936	1401	1269	1164	952	1096	1303	1343	1263	965	1050	1044	985	1472	1334	1526	1437	1098	1388	1485	1274	1354	1099	1099	1169	1058	977	1264	1185	951	834	1315	1491	1442	1093	1189	915	1136	1462	1216	941	759	760	1475	1138	773	1206	858	928	1266
LOC111973973	1	4	7	4	5	4	1	5	2	2	7	0	2	4	5	4	5	9	2	2	28	3	1	1	1	0	2	3	1	2	0	4	4	4	1	6	4	3	4	2	4	0	3	3	4	6	4	4	2
LOC111973981	72	70	96	75	79	85	79	93	77	75	72	58	90	92	68	60	81	76	63	74	81	48	72	55	76	55	84	51	86	85	57	79	74	84	92	76	71	107	91	84	92	104	80	67	74	60	57	52	86
LOC111974007	39	49	62	39	39	43	54	53	69	38	35	37	45	66	55	39	42	32	56	46	78	44	32	42	51	44	57	31	29	39	64	58	39	47	39	33	54	50	55	33	32	56	49	40	63	43	34	23	54
LOC111973996	1747	1886	1956	1591	1710	1960	1948	1965	1530	1442	1776	1519	1983	1898	1861	1953	1673	1929	2022	1805	1618	1908	1929	2090	1705	1397	1793	2056	1370	1267	1934	1974	1755	1245	1518	1144	1422	2007	1917	1523	1291	1358	1832	1499	1202	1709	1618	1459	1890
LOC111974014	17	7	24	22	12	16	19	20	23	18	25	27	23	18	20	23	15	23	19	26	28	17	11	13	14	9	11	22	21	24	13	8	17	29	12	19	14	17	17	25	21	23	27	13	18	20	12	17	14
pnkd	425	358	495	434	469	429	435	360	526	388	431	431	429	522	504	458	433	474	416	391	456	413	451	398	391	343	466	447	446	377	445	441	418	346	310	276	348	429	423	363	305	317	390	285	351	385	315	249	495
LOC111974052	257	336	345	296	332	372	281	394	309	294	329	343	300	361	326	349	340	394	325	364	323	308	374	318	307	278	371	296	307	324	296	379	314	317	267	244	271	332	371	263	294	356	304	272	282	301	227	204	366
LOC111974044	2	1	3	1	1	0	1	2	2	1	0	2	2	0	1	1	0	0	2	2	17	0	0	0	0	0	2	0	1	3	1	1	2	1	0	1	1	1	1	2	1	1	0	3	1	2	1	2	2
LOC111974069	47	46	59	104	94	110	60	67	55	108	118	108	63	34	35	79	120	106	63	71	42	88	96	113	55	45	73	85	128	111	34	69	78	150	107	103	35	63	60	78	117	89	36	69	41	78	74	101	76
LOC111974082	752	679	674	554	564	656	715	701	551	569	527	546	813	723	715	588	587	713	750	759	692	590	583	678	623	557	736	624	595	499	593	741	828	567	562	466	558	699	761	575	393	382	582	667	328	588	449	508	692
wnt6	56	52	27	21	27	30	43	41	26	22	15	25	45	40	46	24	27	32	36	41	21	20	25	36	30	38	41	24	31	25	43	36	43	21	26	16	54	38	40	25	24	21	38	32	25	25	22	19	44
LOC111974092	25	24	25	30	47	33	31	25	27	39	46	45	33	29	43	43	45	29	25	22	27	31	37	43	37	31	19	32	37	36	41	37	27	36	26	43	25	30	24	48	18	30	30	25	6	31	26	38	31
LOC111974093	11	8	9	29	34	29	10	13	10	37	37	30	19	6	6	23	36	29	6	10	18	31	29	44	17	11	14	20	30	40	8	11	7	30	21	29	2	9	9	23	30	24	7	9	9	19	12	17	14
LOC111974097	298	369	364	453	502	418	335	423	492	459	588	578	333	133	41	450	639	661	318	448	320	519	632	456	295	290	376	431	485	594	329	447	363	573	402	458	217	347	305	565	321	354	378	322	300	532	449	341	409
LOC111974110	1439	1440	1716	1663	1904	1821	1676	1842	2130	2335	2671	2827	1289	1559	678	2584	2088	2417	1485	1498	932	2242	2732	1958	1616	1325	1782	1828	2070	2951	1717	1981	1751	2287	1541	1778	1100	1389	1395	1992	2673	3163	1817	1157	2280	2036	1529	1210	1851
LOC111974101	310	355	364	264	230	303	360	311	290	210	236	187	314	422	315	304	262	313	339	298	292	255	248	283	286	258	336	285	231	201	363	360	279	201	224	182	262	316	348	244	200	211	302	278	271	305	177	188	378
LOC111974119	434	302	290	298	322	333	351	355	304	301	347	357	349	351	389	283	264	255	330	360	477	321	221	333	281	293	285	278	304	214	283	331	397	436	408	320	239	318	376	272	271	297	309	383	269	241	228	310	344
LOC111974136	447	302	252	371	382	417	420	319	339	337	326	405	371	447	488	387	433	550	375	337	412	375	450	494	252	257	321	453	607	377	338	322	367	486	454	433	344	378	325	562	393	471	405	309	127	410	321	333	300
LOC111974168	105	147	72	116	172	228	167	144	125	170	170	212	163	32	95	173	67	60	167	170	153	160	171	202	130	66	151	181	126	173	112	202	200	185	179	187	85	156	184	148	140	149	186	133	76	169	165	172	144
LOC111974178	2020	2161	2041	1305	1295	1706	2124	1900	1583	1068	1188	1178	2186	2246	1879	1300	1202	1593	2052	1953	1950	1389	1102	1464	1907	1673	2043	1477	1152	901	2167	2039	1997	1016	1305	989	1522	2030	2435	1308	936	959	1861	2116	1768	1436	1210	1271	1798
LOC111974188	196	165	169	224	253	243	173	185	186	204	220	202	181	207	184	207	187	189	191	202	180	200	178	204	200	157	195	194	196	190	165	164	179	231	213	163	133	193	209	176	212	176	185	209	199	180	150	192	189
LOC111974206	88	79	61	115	116	135	87	65	71	106	92	99	73	46	44	123	99	71	75	52	73	96	107	112	79	56	59	94	99	88	55	70	64	118	93	82	48	55	53	93	95	96	36	56	58	96	53	68	83
LOC111974215	0	1	1	0	1	2	1	1	0	0	0	0	0	0	0	1	2	1	1	0	1	1	0	0	0	0	1	1	1	0	0	1	3	1	0	0	0	0	3	0	1	0	0	0	1	1	0	0	1
LOC111974220	0	0	0	0	0	0	1	0	0	1	0	0	0	0	0	164	0	167	0	0	0	0	0	0	0	0	2	0	0	1	0	0	182	138	0	101	0	0	1	0	1	0	165	0	0	0	0	0	0
LOC111974236	15	13	12	52	45	30	7	9	8	28	21	34	13	8	24	38	52	116	17	11	46	34	31	49	16	5	15	24	24	26	14	22	19	41	27	43	17	12	17	36	24	15	13	15	6	29	32	24	14
stat4	22	22	23	39	29	38	20	22	25	33	34	37	26	20	8	39	39	34	17	18	29	50	36	30	19	21	29	52	35	29	16	22	21	45	37	35	11	28	33	49	25	37	23	21	13	30	32	30	20
LOC111974259	98	119	128	99	89	76	100	140	151	65	87	100	116	101	131	81	101	69	103	115	89	59	87	77	117	126	102	91	117	87	103	111	102	89	88	52	118	138	96	83	81	81	145	121	134	86	75	69	127
LOC111974282	362	314	381	333	391	352	315	360	345	313	394	340	360	345	292	432	389	434	324	379	357	334	415	338	292	227	333	355	234	250	347	448	322	243	246	209	294	388	340	301	177	216	319	252	281	355	258	262	345
LOC111974293	21	21	25	60	54	57	23	36	32	64	51	56	24	15	19	52	76	43	19	38	24	55	62	69	35	18	28	48	52	72	18	29	36	68	60	66	11	22	18	43	58	49	24	22	28	30	34	57	30
LOC111974304	212	143	139	123	164	199	186	169	112	135	125	130	206	171	209	151	139	148	193	175	164	134	144	157	140	142	188	151	100	76	163	190	187	163	161	111	151	101	205	73	93	95	163	87	32	158	70	67	170
LOC111972696	44	47	59	55	38	55	43	45	61	51	39	47	64	58	53	52	50	65	65	49	23	51	55	58	52	53	70	52	56	42	65	48	45	52	46	43	63	72	60	49	47	50	54	51	34	60	45	36	40
LOC111974310	62	52	51	52	71	67	32	52	45	66	68	66	67	45	47	54	93	92	55	44	33	49	75	52	55	47	54	62	75	66	54	69	60	67	47	60	40	54	43	87	49	87	60	50	35	78	58	46	50
LOC111974316	169	137	128	190	171	155	136	101	176	171	188	167	185	66	27	232	241	175	169	153	185	168	188	176	177	84	144	192	164	190	142	157	166	170	158	132	95	153	120	174	92	100	125	101	121	163	97	140	143
LOC111974330	1841	1996	2235	2295	2599	2389	2142	2388	2829	3118	3615	3588	1542	1993	899	3196	2703	2940	2007	1833	1204	2892	3646	2474	2060	1700	2053	2327	2700	3874	1899	2567	2288	3002	2124	2210	1354	1662	1578	2524	3434	3846	2405	1330	2953	2624	1947	1496	2490
LOC111974340	387	370	417	218	241	279	373	345	310	151	202	212	353	422	309	315	248	296	258	339	252	238	286	256	413	277	359	258	197	142	399	364	321	144	166	152	299	435	399	228	123	150	319	345	369	255	206	187	350
LOC111974350	363	288	236	270	271	316	305	306	247	248	279	308	288	276	356	246	248	226	272	339	477	266	242	278	268	276	290	268	292	185	237	294	310	339	337	291	237	306	337	255	250	256	275	359	249	209	182	268	279
LOC111972139	5	2	2	0	1	0	3	0	2	2	6	4	1	3	2	5	2	3	1	0	2	4	4	4	0	4	3	1	3	2	1	2	1	1	5	2	2	2	2	2	3	5	1	2	5	4	1	2	3
LOC111974361	340	334	290	266	318	335	320	343	214	307	285	337	321	360	429	275	304	411	352	324	296	282	312	312	285	239	313	293	381	263	300	359	398	404	330	318	262	330	383	347	376	437	324	351	244	330	305	319	261
fmnl2	331	321	292	281	314	326	359	344	261	328	298	332	319	355	359	280	304	309	303	324	442	310	277	341	276	253	319	308	332	285	228	353	324	389	313	285	222	349	351	320	278	319	308	317	174	272	268	294	322
LOC111974407	2719	2831	2698	1882	1950	2306	2691	2524	2118	1538	1780	1818	2710	2870	2644	2220	1970	2145	2832	2687	2741	2064	1722	2013	2575	2219	2646	2120	1976	1497	2609	2681	2446	1730	1848	1485	2185	2808	2940	1865	1706	1797	2377	2655	2414	1979	1691	1644	2519
LOC111974443	25	13	21	36	46	28	23	31	32	55	58	49	20	25	6	46	51	27	26	18	32	55	59	42	29	15	23	43	54	58	38	27	19	38	44	40	22	24	25	38	36	47	20	16	35	31	32	29	27
LOC111974454	23	23	7	23	20	26	18	18	12	24	25	19	16	17	28	25	17	14	28	20	29	29	11	31	17	12	12	25	20	10	9	12	13	21	34	16	19	21	17	16	17	3	21	32	9	15	13	29	15
LOC111974464	62	55	57	76	112	84	69	61	54	81	66	86	72	60	67	86	88	75	75	68	48	56	68	69	68	48	52	91	88	86	55	69	65	77	94	54	44	54	64	59	81	85	39	59	44	67	47	41	66
LOC111974472	26	29	31	44	33	47	27	29	35	44	36	33	29	17	32	47	45	29	28	25	44	51	37	35	35	18	28	38	47	44	28	22	26	59	53	31	21	28	32	31	45	36	21	32	36	23	25	48	36
LOC111974492	149	131	132	198	211	170	126	88	111	189	159	160	161	119	73	210	184	232	121	137	134	175	210	161	92	79	141	208	174	134	119	144	122	118	156	114	108	160	113	154	56	63	135	64	57	186	108	86	132
LOC111974500	26	26	26	50	35	39	16	24	27	36	43	40	20	25	25	44	37	37	22	35	28	43	45	41	24	18	28	32	37	31	22	30	21	52	31	37	16	22	17	47	28	32	23	10	30	28	25	19	20
LOC111974507	21	22	26	26	24	37	20	24	23	26	29	39	24	37	32	30	45	52	19	24	21	43	42	29	13	15	28	30	25	31	24	29	32	35	29	32	10	32	23	33	33	33	28	28	12	34	21	25	32
LOC111974512	351	371	398	322	339	351	327	375	311	297	298	328	380	418	427	302	343	349	373	415	356	356	314	312	317	301	425	304	319	294	343	398	350	315	295	276	297	421	370	277	323	296	367	378	351	336	237	274	375
LOC111972147	1	0	0	1	1	0	1	0	0	0	0	0	0	0	1	0	1	1	0	0	0	0	0	0	0	0	0	0	0	0	1	0	0	0	0	0	0	0	0	0	0	0	0	0	0	0	0	0	0
LOC111972149	0	0	0	0	0	0	0	0	1	0	0	0	0	0	1	0	0	0	1	0	2	0	0	0	0	0	0	0	0	0	0	0	0	0	0	0	0	0	0	0	1	0	0	0	1	0	0	1	0
LOC111974535	2433	2782	3049	2724	2841	2687	2747	2755	3567	2201	2731	2600	2794	3232	2500	3181	2679	3015	2762	2425	2608	2395	3116	2482	2844	2266	2829	2772	2309	2479	2659	2885	2630	2017	2071	1713	2280	2770	2447	2578	2041	2245	2672	1991	2703	2268	1645	1626	3029
LOC111974528	74	43	70	25	54	42	46	64	42	64	61	48	75	30	28	23	86	20	38	46	30	8	47	20	36	35	47	37	30	55	73	53	41	61	42	60	20	80	61	21	51	45	31	40	85	50	67	24	59
LOC111974551	304	288	278	202	205	249	272	261	273	200	249	240	279	242	299	198	204	186	289	258	265	254	217	221	272	206	218	184	203	178	289	275	316	267	288	199	182	273	308	241	282	257	288	318	340	282	192	234	271
LOC111974577	1190	1276	1635	1655	1771	1400	1417	1345	1949	1577	1630	1718	1250	1300	877	1410	1666	1196	1413	1140	1092	1370	1547	1349	1342	1110	1394	1449	1825	1739	1519	1560	1337	1664	1391	1307	899	1259	983	1705	1671	1901	1352	944	1339	1423	1067	916	1508
LOC111974587	99	117	75	93	103	112	107	110	79	78	109	130	124	119	134	99	103	119	113	97	88	98	81	102	84	81	106	116	111	86	109	79	119	116	135	119	75	91	112	117	102	89	98	103	81	112	72	111	92
LOC111974613	11	9	8	8	6	7	4	10	7	6	9	16	11	14	18	5	10	10	9	16	19	3	10	7	10	6	12	6	3	7	12	16	15	9	8	13	4	9	7	7	5	7	7	8	7	18	7	5	10
LOC111972715	650	633	499	424	509	535	605	595	511	444	461	572	540	600	626	434	459	487	626	606	734	553	426	495	614	595	553	494	504	417	526	575	661	649	608	554	505	526	633	484	442	436	635	776	608	459	321	490	566
LOC111974626	267	286	276	269	288	291	277	267	370	286	304	314	287	387	389	323	316	310	246	220	285	249	301	232	223	236	302	299	363	284	257	309	324	317	280	220	349	256	261	318	346	345	305	208	184	327	230	201	299
LOC111974634	274	292	268	251	275	275	274	329	304	252	240	282	283	245	230	208	322	310	288	238	339	245	217	256	331	237	257	264	349	259	271	235	280	290	286	237	271	253	311	308	365	367	262	290	222	274	204	165	265
LOC111972725	78	80	60	57	60	49	77	82	61	61	51	65	68	59	64	62	62	52	83	67	87	75	57	57	78	67	63	67	76	69	68	54	50	103	72	45	50	61	77	75	50	65	75	74	12	63	37	44	58
LOC111974646	112	114	86	90	77	86	101	113	56	69	64	92	122	159	136	107	97	101	112	99	176	122	90	102	104	96	126	107	117	87	103	128	103	79	94	75	75	90	130	111	83	92	99	111	144	115	81	78	87
LOC111974656	74	82	92	126	136	133	107	72	118	105	147	99	96	79	54	124	115	117	92	84	50	98	135	125	65	60	54	112	138	106	51	90	60	115	110	103	66	63	80	96	96	113	66	78	77	86	89	104	105
slc4a10	13	20	17	58	35	51	12	26	15	57	51	50	12	12	21	39	51	32	19	28	24	56	47	45	16	16	23	30	34	48	5	12	21	57	46	51	7	17	19	22	43	48	14	15	18	34	37	25	36
gcg	5	16	29	87	82	79	21	15	16	52	91	64	14	31	29	26	39	24	18	17	20	42	28	44	17	10	6	60	50	66	6	14	24	67	74	39	27	8	7	82	46	52	15	2	7	15	40	22	18
LOC111974681	475	442	416	549	611	551	375	516	419	643	635	597	452	300	418	594	711	665	465	467	329	645	716	690	416	325	494	615	609	588	510	488	415	616	521	464	335	469	425	628	426	488	431	382	306	655	560	500	489
LOC111972743	7	6	7	12	17	12	3	9	5	16	11	19	1	7	7	9	16	12	7	0	13	10	8	12	2	2	5	5	11	13	4	11	5	19	10	12	3	4	7	12	7	15	5	6	1	6	5	10	12
fign	145	124	111	137	136	146	136	112	114	125	145	142	115	112	126	118	112	117	118	121	110	113	110	145	128	117	105	139	144	126	116	135	145	127	138	106	95	110	125	116	120	119	119	127	115	120	83	94	163
grb14	159	184	197	203	202	227	134	201	162	178	256	217	155	188	283	177	200	239	187	255	149	226	287	228	176	127	185	171	149	155	136	247	197	234	215	173	148	192	198	197	182	203	173	150	129	200	197	164	190
LOC111974739	77	73	74	123	131	150	90	117	51	151	131	153	97	58	85	113	133	156	75	104	58	117	125	124	58	74	72	124	125	133	88	83	72	159	157	125	46	68	94	114	125	142	81	78	57	159	130	135	64
slc38a11	2	4	10	14	22	24	10	8	14	17	22	20	6	17	9	8	12	12	5	14	5	9	18	11	2	6	6	6	13	6	3	10	12	13	8	6	1	9	6	3	7	2	9	7	10	14	8	8	13
LOC111974756	173	113	141	196	199	226	173	129	92	182	153	203	135	121	118	198	209	227	108	185	274	219	133	265	126	104	140	219	270	228	84	116	154	293	243	201	87	131	148	155	230	244	100	137	125	223	178	248	120
LOC111974770	347	286	320	558	672	620	332	333	301	535	535	553	312	244	183	460	472	421	316	377	335	617	448	553	331	282	348	500	567	466	206	372	372	617	573	483	193	285	265	494	477	461	321	314	327	397	354	433	367
LOC111972752	452	338	164	552	391	824	458	599	127	928	780	739	394	111	162	483	684	495	331	468	177	784	835	1054	254	216	332	691	920	694	320	510	441	1365	1149	759	99	358	509	980	925	765	414	430	144	799	756	870	439
LOC111974791	549	380	353	772	558	1016	528	749	289	1120	1036	1014	482	153	206	686	1034	644	444	624	177	1120	1218	1169	455	338	423	890	1169	1024	489	655	556	1632	1353	1032	136	472	576	1286	1337	1271	506	609	401	993	1113	1143	563
LOC111974800	23	14	18	25	26	28	11	18	17	25	29	27	13	13	9	22	32	29	19	21	17	31	20	30	17	10	24	29	31	29	6	15	23	27	26	24	8	19	12	30	27	35	13	9	18	22	23	18	20
LOC111974810	45	43	48	56	45	41	44	32	46	45	34	34	39	75	47	57	40	48	55	45	55	37	36	48	42	50	55	45	28	42	31	30	48	29	42	18	51	57	52	38	17	16	31	55	51	44	29	34	45
LOC111974822	63	67	66	50	66	63	66	48	57	66	48	65	58	68	55	62	72	49	62	57	41	51	48	72	46	52	60	56	66	39	45	65	47	53	64	39	55	43	56	61	50	42	53	40	39	62	44	44	65
g6pc2	2	5	5	10	3	9	9	7	6	12	14	10	7	15	3	4	8	2	9	1	7	6	7	4	8	2	5	4	9	6	5	3	6	8	8	9	6	3	6	5	8	13	8	2	3	7	4	6	4
LOC111974851	66	86	69	58	49	45	82	75	86	38	57	44	63	116	86	83	58	73	38	64	69	44	51	50	60	51	77	48	46	34	56	63	74	42	26	28	76	81	62	31	29	20	68	46	52	42	33	25	90
LOC111974860	586	261	242	276	263	262	577	268	321	353	205	183	463	356	453	253	186	238	306	460	528	356	324	289	410	325	370	366	385	260	360	512	431	475	516	466	323	310	544	564	304	378	437	524	275	347	274	411	321
LOC111974869	2829	2228	1742	747	799	964	1514	2016	1923	698	793	787	2557	1802	2596	817	1160	1534	2165	1882	1219	837	930	979	1634	1974	2219	938	1142	790	2937	1501	1893	1072	980	806	2014	2211	2202	1125	894	1086	2255	2149	1204	1238	889	1012	1648
LOC111974877	141	204	160	159	166	177	281	141	137	160	154	244	163	154	168	200	165	142	156	111	132	160	236	158	212	128	165	174	178	172	173	217	172	125	146	124	129	160	168	136	102	167	140	129	134	117	118	100	161
LOC111974885	1921	2258	2390	1698	1801	1769	2040	2209	2299	1455	1696	1509	2152	2553	1897	2202	1731	1988	2376	2105	1865	1727	2142	1565	2076	1818	2197	1797	1515	1489	2217	2329	2008	1468	1425	1166	1849	2373	2166	1745	1288	1340	2058	1944	1981	1701	1240	1140	2302
LOC111974892	46	58	59	53	53	41	51	42	53	25	49	47	50	89	75	52	45	66	58	43	58	38	74	42	40	44	57	49	61	42	55	43	41	28	37	15	48	58	61	37	26	24	34	51	49	41	23	24	64
LOC111974903	902	996	1087	679	740	809	811	854	1057	502	702	535	1051	1623	1246	870	646	904	962	879	985	639	654	755	886	823	1067	684	430	480	957	1065	908	355	438	395	895	997	883	464	347	470	899	684	922	698	443	471	1065
ssb	2518	3028	3220	2054	2218	2222	2883	2554	3150	1687	2136	1922	2958	4171	2965	2968	2172	3166	3028	2564	2416	2332	2646	2127	2811	2045	2898	2437	1602	1565	3088	2966	2780	1332	1489	1092	2878	3202	2770	2013	1382	1383	2619	2326	2589	2157	1557	1330	3000
LOC111974930	940	780	628	791	762	856	805	877	669	749	797	904	879	716	952	761	791	757	734	870	683	813	775	897	788	685	749	777	888	653	702	763	813	892	894	687	637	727	903	809	837	731	813	909	590	928	767	855	761
LOC111974952	144	118	101	155	121	113	120	115	86	121	107	89	140	138	146	145	106	157	113	117	111	131	162	130	83	94	111	152	135	83	103	107	106	127	132	104	104	112	113	138	105	86	111	102	87	148	129	91	122
LOC111974974	111	118	154	183	193	154	123	109	111	174	182	171	132	200	153	175	182	157	93	136	154	176	186	203	116	106	118	168	181	191	123	128	99	221	137	147	89	100	113	157	131	178	116	94	108	142	138	148	118
LOC111974982	119	118	95	246	250	223	134	137	121	269	228	238	97	77	55	197	206	186	117	131	125	255	165	300	137	85	110	206	263	206	70	138	169	260	228	241	90	101	102	201	219	199	92	88	80	156	131	194	119
LOC111975008	66	95	139	76	118	128	93	129	111	98	112	137	98	127	105	117	152	118	99	131	114	91	99	72	64	74	117	71	88	127	105	87	97	118	134	77	79	96	77	46	81	105	114	108	101	80	95	97	107
LOC111975038	422	336	339	275	234	347	434	354	244	238	262	271	395	392	387	271	237	240	347	364	328	296	241	282	272	265	348	279	280	216	345	326	370	336	316	218	278	318	410	289	283	237	384	406	252	330	239	262	312
dcaf17	161	201	230	138	184	180	161	220	194	154	177	174	171	224	198	184	208	191	174	165	201	152	176	139	155	135	216	147	147	150	174	159	186	149	146	110	178	186	184	118	97	111	136	144	140	154	136	105	176
LOC111975083	143	187	197	149	161	149	128	165	159	159	163	169	193	235	168	157	176	172	150	204	164	135	185	165	140	126	171	117	149	169	145	166	173	156	150	150	131	200	184	129	119	158	144	162	173	137	130	115	163
LOC111975055	1983	2059	1983	1837	1847	1950	2168	2013	1922	1671	1819	1788	2091	1975	2116	2040	1876	1986	2160	1982	1829	1923	1740	1861	1872	1716	1995	1955	1665	1455	2086	2176	2042	1664	1798	1403	1595	2192	1941	1636	1431	1517	1972	1851	1656	1833	1381	1409	2124
[truncated: 41,033 more rows]
[truncated: 23 more columns]
